# Supplementary material for: Crystal structures of three 1-oxo-1,2-di­hydro­naphthalene derivatives: dimethyl 4-(4-meth­oxy­phen­yl)-2-(4-methyl­phen­yl)-1-oxo-1,2-di­hydro­naphthalene-2,3-di­carboxyl­ate, dimethyl 1-oxo-2-(pyren-4-yl)-4-(thio­phen-2-yl)-1,2-di­hydro­naphthalene-2,3-di­carboxyl­ate and ethyl 1-oxo-2-phenyl-2,4-bis­(thio­phen-2-yl)-1,2-di­hydro­naphthalene-3-carboxyl­ate
Source: Acta Crystallogr E Crystallogr Commun. 2017 Jan 13;73(Pt 2):177–82. doi: 10.1107/S2056989017000469 (PMC5290560; doi:10.1107/S2056989017000469)
Supplement: Supplementary file 1 [file e-73-00177-sup1.cif]

##############################################################################
#                                                                            #
# This CIF contains the data in a paper accepted for publication in          #
# Acta Crystallographica Section E. It conforms to the requirements of       #
# Notes for Authors for Acta Crystallographica Section E, and has been       #
# peer reviewed under the auspices of the IUCr Commission on Journals.       #
#                                                                            #
# Full details of the Crystallographic Information File format               #
# are given in the paper "The Crystallographic Information File (CIF):       #
# a New Standard Archive File for Crystallography" by S. R. Hall, F. H.      #
# Allen and I. D. Brown [Acta Cryst. (1991), A47, 655-685].                  #
#                                                                            #
# The current version of the core CIF dictionary is obtainable from          #
# ftp://ftp.iucr.org/pub/cif_core.dic.                                       #
#                                                                            #
# Software is freely available for graphical display of the structure(s)     #
# in this CIF. For information consult the CIF software page                 #
# http://www.iucr.org/resources/cif/software.                                #
#                                                                            #
# This file may be used for bona fide research purposes within the           #
# scientific community so long as proper attribution is given to the journal # 
# article from which it was obtained.                                        #
#                                                                            #
##############################################################################
data_I
_audit_creation_method     SHELXL-97
_chemical_name_systematic
;\
Dimethyl 4-(4-methoxyphenyl)-2-(4-methylphenyl)-1-oxo-1,2-dihydronaphthalene-\
2,3-dicarboxylate
;
_chemical_name_common     ?
_chemical_formula_moiety     'C28 H24 O6'
_chemical_formula_sum     'C28 H24 O6'
_chemical_formula_iupac     'C28 H24 O6'
_chemical_formula_weight     456.47
_chemical_melting_point     ?
_symmetry_cell_setting     triclinic
_symmetry_space_group_name_H-M     'P -1'
_symmetry_space_group_name_Hall     '-P 1'
loop_
    _symmetry_equiv_pos_as_xyz
    'x, y, z'
    '-x, -y, -z'
_cell_length_a     7.5256(2)
_cell_length_b     10.2095(3)
_cell_length_c     15.6299(4)
_cell_angle_alpha     93.9900(10)
_cell_angle_beta     94.6790(10)
_cell_angle_gamma     101.089(2)
_cell_volume     1170.06(6)
_cell_formula_units_Z     2
_cell_measurement_reflns_used     4119
_cell_measurement_theta_min     2.33
_cell_measurement_theta_max     25.00
_cell_measurement_temperature     296(2)
_exptl_crystal_description     block
_exptl_crystal_colour     colourless
_exptl_crystal_size_max     0.35
_exptl_crystal_size_mid     0.30
_exptl_crystal_size_min     0.25
_exptl_crystal_density_diffrn     1.296
_exptl_crystal_density_meas     ?
_exptl_crystal_density_method     'not measured'
_exptl_crystal_F_000     480
_exptl_absorpt_coefficient_mu     0.091
_exptl_absorpt_correction_type     multi-scan
_exptl_absorpt_process_details
;
(SADABS; Bruker, 2008)
;
_exptl_absorpt_correction_T_min     0.969
_exptl_absorpt_correction_T_max     0.978
_exptl_special_details     ?
_diffrn_ambient_temperature     296(2)
_diffrn_radiation_type     MoK\a
_diffrn_radiation_wavelength     0.71073
_diffrn_radiation_source     'fine-focus sealed tube'
_diffrn_radiation_monochromator     graphite
_diffrn_measurement_device_type     'Bruker Kappa APEXII CCD'
_diffrn_measurement_method     '\w &\f scans'
_diffrn_detector_area_resol_mean     ?
_diffrn_reflns_number     22413
_diffrn_reflns_av_R_equivalents     0.0267
_diffrn_reflns_av_sigmaI/netI     0.0187
_diffrn_reflns_theta_min     2.33
_diffrn_reflns_theta_max     25.00
_diffrn_reflns_theta_full     25.00
_diffrn_measured_fraction_theta_max     1.000
_diffrn_measured_fraction_theta_full     1.000
_diffrn_reflns_limit_h_min     -8
_diffrn_reflns_limit_h_max     8
_diffrn_reflns_limit_k_min     -12
_diffrn_reflns_limit_k_max     12
_diffrn_reflns_limit_l_min     -18
_diffrn_reflns_limit_l_max     18
_diffrn_standards_number     ?
_diffrn_standards_interval_count     ?
_diffrn_standards_interval_time     ?
_diffrn_standards_decay_%     ?
_refine_special_details
;
 Refinement of F^2^ against ALL reflections.  The weighted R-factor wR and
 goodness of fit S are based on F^2^, conventional R-factors R are based
 on F, with F set to zero for negative F^2^. The threshold expression of
 F^2^ > 2sigma(F^2^) is used only for calculating R-factors(gt) etc. and is
 not relevant to the choice of reflections for refinement.  R-factors based
 on F^2^ are statistically about twice as large as those based on F, and R-
 factors based on ALL data will be even larger.
;
_reflns_number_total     4119
_reflns_number_gt     3346
_reflns_threshold_expression     >2sigma(I)
_refine_ls_structure_factor_coef     Fsqd
_refine_ls_matrix_type     full
_refine_ls_R_factor_all     0.0499
_refine_ls_R_factor_gt     0.0398
_refine_ls_wR_factor_gt     0.1026
_refine_ls_wR_factor_ref     0.1112
_refine_ls_goodness_of_fit_ref     1.026
_refine_ls_restrained_S_all     1.026
_refine_ls_number_reflns     4119
_refine_ls_number_parameters     311
_refine_ls_number_restraints     0
_refine_ls_hydrogen_treatment     constr
_refine_ls_weighting_scheme     calc
_refine_ls_weighting_details
         'calc w=1/[\s^2^(Fo^2^)+(0.0547P)^2^+0.2906P] where P=(Fo^2^+2Fc^2^)/3'
_atom_sites_solution_hydrogens     geom
_atom_sites_solution_primary     direct
_atom_sites_solution_secondary     difmap
_refine_ls_shift/su_max     0.004
_refine_ls_shift/su_mean     0.000
_refine_diff_density_max     0.193
_refine_diff_density_min     -0.213
_refine_ls_extinction_method     none
_refine_ls_extinction_coef     ?
loop_
    _atom_type_symbol
    _atom_type_description
    _atom_type_scat_dispersion_real
    _atom_type_scat_dispersion_imag
    _atom_type_scat_source
    'C' 'C' 0.0033 0.0016
                         'International Tables Vol C Tables 4.2.6.8 and 6.1.1.4'
    'H' 'H' 0.0000 0.0000
                         'International Tables Vol C Tables 4.2.6.8 and 6.1.1.4'
    'O' 'O' 0.0106 0.0060
                         'International Tables Vol C Tables 4.2.6.8 and 6.1.1.4'
_computing_data_collection
;
APEX2 (Bruker, 2008)
;
_computing_cell_refinement
;
APEX2 (Bruker, 2008)
;
_computing_data_reduction
;
SAINT (Bruker, 2008)
;
_computing_structure_solution
;
SHELXS97 (Sheldrick, 2008)
;
_computing_structure_refinement
;
SHELXL97 (Sheldrick, 2008)
;
_computing_molecular_graphics
;
ORTEP-3 for Windows (Farrugia, 2012) and Mercury (Macrae <i>et al.</i>,
2008)
;
_computing_publication_material
;
SHELXL97 (Sheldrick, 2008) and PLATON (Spek, 2015)
;
loop_
    _atom_site_type_symbol
    _atom_site_label
    _atom_site_fract_x
    _atom_site_fract_y
    _atom_site_fract_z
    _atom_site_U_iso_or_equiv
    _atom_site_adp_type
    _atom_site_calc_flag
    _atom_site_refinement_flags
    _atom_site_occupancy
    _atom_site_symmetry_multiplicity
    _atom_site_disorder_assembly
    _atom_site_disorder_group
    C C1 1.04016(19) 0.52685(14) 0.34053(9) 0.0385(3) Uani d . 1 1 . .
    C C2 1.0229(2) 0.63513(15) 0.39596(10) 0.0478(4) Uani d . 1 1 . .
    H H2 0.9373 0.6863 0.3807 0.057 Uiso calc R 1 1 . .
    C C3 1.1303(2) 0.66814(17) 0.47312(11) 0.0550(4) Uani d . 1 1 . .
    H H3 1.1160 0.7407 0.5095 0.066 Uiso calc R 1 1 . .
    C C4 1.2578(2) 0.59471(18) 0.49645(11) 0.0587(5) Uani d . 1 1 . .
    H H4 1.3297 0.6170 0.5486 0.070 Uiso calc R 1 1 . .
    C C5 1.2791(2) 0.48799(18) 0.44251(11) 0.0550(4) Uani d . 1 1 . .
    H H5 1.3667 0.4387 0.4581 0.066 Uiso calc R 1 1 . .
    C C6 1.17134(19) 0.45323(14) 0.36521(10) 0.0417(3) Uani d . 1 1 . .
    C C7 1.1958(2) 0.33854(15) 0.30791(10) 0.0446(4) Uani d . 1 1 . .
    C C8 1.0303(2) 0.27105(14) 0.24589(9) 0.0397(3) Uani d . 1 1 . .
    C C9 0.92937(19) 0.37508(14) 0.21154(9) 0.0385(3) Uani d . 1 1 . .
    C C10 0.92853(19) 0.49101(14) 0.25739(9) 0.0371(3) Uani d . 1 1 . .
    C C11 0.8042(2) 0.58099(14) 0.23090(9) 0.0401(3) Uani d . 1 1 . .
    C C12 0.8649(2) 0.70937(15) 0.20884(10) 0.0479(4) Uani d . 1 1 . .
    H H12 0.9892 0.7416 0.2088 0.058 Uiso calc R 1 1 . .
    C C13 0.7446(3) 0.79111(15) 0.18672(10) 0.0521(4) Uani d . 1 1 . .
    H H13 0.7878 0.8768 0.1710 0.063 Uiso calc R 1 1 . .
    C C14 0.5606(2) 0.74492(16) 0.18809(10) 0.0509(4) Uani d . 1 1 . .
    C C15 0.4985(2) 0.61764(18) 0.21056(12) 0.0594(5) Uani d . 1 1 . .
    H H15 0.3743 0.5861 0.2118 0.071 Uiso calc R 1 1 . .
    C C16 0.6190(2) 0.53671(16) 0.23124(11) 0.0522(4) Uani d . 1 1 . .
    H H16 0.5749 0.4504 0.2458 0.063 Uiso calc R 1 1 . .
    C C17 0.8254(2) 0.33536(15) 0.12560(10) 0.0457(4) Uani d . 1 1 . .
    C C18 0.7520(3) 0.4012(2) -0.01137(12) 0.0833(7) Uani d . 1 1 . .
    H H18A 0.7824 0.3208 -0.0363 0.125 Uiso calc R 1 1 . .
    H H18B 0.7902 0.4735 -0.0461 0.125 Uiso calc R 1 1 . .
    H H18C 0.6228 0.3879 -0.0088 0.125 Uiso calc R 1 1 . .
    C C19 1.0997(2) 0.19417(17) 0.17186(11) 0.0523(4) Uani d . 1 1 . .
    C C20 1.2394(4) 0.2216(3) 0.04350(16) 0.1075(10) Uani d . 1 1 . .
    H H20A 1.3518 0.1943 0.0597 0.161 Uiso calc R 1 1 . .
    H H20B 1.2588 0.2863 0.0018 0.161 Uiso calc R 1 1 . .
    H H20C 1.1505 0.1449 0.0190 0.161 Uiso calc R 1 1 . .
    C C21 0.4758(4) 0.9350(2) 0.12847(14) 0.0822(7) Uani d . 1 1 . .
    H H21A 0.5676 0.9976 0.1647 0.123 Uiso calc R 1 1 . .
    H H21B 0.3702 0.9736 0.1181 0.123 Uiso calc R 1 1 . .
    H H21C 0.5219 0.9148 0.0746 0.123 Uiso calc R 1 1 . .
    C C22 0.9152(2) 0.17131(13) 0.29922(9) 0.0383(3) Uani d . 1 1 . .
    C C23 0.7324(2) 0.16747(15) 0.30518(9) 0.0435(4) Uani d . 1 1 . .
    H H23 0.6760 0.2297 0.2789 0.052 Uiso calc R 1 1 . .
    C C24 0.6325(2) 0.07153(17) 0.35007(11) 0.0536(4) Uani d . 1 1 . .
    H H24 0.5091 0.0698 0.3528 0.064 Uiso calc R 1 1 . .
    C C25 0.7110(3) -0.02137(16) 0.39079(11) 0.0569(5) Uani d . 1 1 . .
    C C26 0.8952(3) -0.01318(16) 0.38729(11) 0.0575(5) Uani d . 1 1 . .
    H H26 0.9528 -0.0724 0.4162 0.069 Uiso calc R 1 1 . .
    C C27 0.9956(2) 0.08046(15) 0.34213(10) 0.0494(4) Uani d . 1 1 . .
    H H27 1.1194 0.0828 0.3404 0.059 Uiso calc R 1 1 . .
    C C28 0.6003(4) -0.1312(2) 0.43490(16) 0.0927(8) Uani d . 1 1 . .
    H H28A 0.4822 -0.1116 0.4415 0.139 Uiso calc R 1 1 . .
    H H28B 0.6608 -0.1372 0.4906 0.139 Uiso calc R 1 1 . .
    H H28C 0.5874 -0.2150 0.4007 0.139 Uiso calc R 1 1 . .
    O O1 1.33429(15) 0.29405(12) 0.31246(9) 0.0629(3) Uani d . 1 1 . .
    O O2 1.0894(2) 0.07656(13) 0.16239(9) 0.0765(4) Uani d . 1 1 . .
    O O3 1.17487(19) 0.28042(13) 0.11870(8) 0.0680(4) Uani d . 1 1 . .
    O O4 0.7426(2) 0.22389(12) 0.10391(8) 0.0720(4) Uani d . 1 1 . .
    O O5 0.84266(17) 0.43348(11) 0.07425(7) 0.0588(3) Uani d . 1 1 . .
    O O6 0.42858(19) 0.81619(13) 0.16963(9) 0.0736(4) Uani d . 1 1 . .
loop_
    _atom_site_aniso_label
    _atom_site_aniso_U_11
    _atom_site_aniso_U_22
    _atom_site_aniso_U_33
    _atom_site_aniso_U_12
    _atom_site_aniso_U_13
    _atom_site_aniso_U_23
    C1 0.0357(8) 0.0370(7) 0.0416(8) 0.0024(6) 0.0060(6) 0.0053(6)
    C2 0.0525(9) 0.0418(8) 0.0484(9) 0.0102(7) 0.0033(7) 0.0000(7)
    C3 0.0607(11) 0.0499(9) 0.0493(9) 0.0035(8) 0.0019(8) -0.0061(7)
    C4 0.0537(10) 0.0613(11) 0.0525(10) -0.0007(8) -0.0102(8) -0.0034(8)
    C5 0.0391(9) 0.0574(10) 0.0646(11) 0.0051(7) -0.0072(8) 0.0061(8)
    C6 0.0318(8) 0.0415(8) 0.0495(8) 0.0014(6) 0.0035(6) 0.0044(6)
    C7 0.0355(8) 0.0419(8) 0.0577(9) 0.0070(7) 0.0095(7) 0.0103(7)
    C8 0.0398(8) 0.0357(7) 0.0450(8) 0.0086(6) 0.0099(6) 0.0031(6)
    C9 0.0377(8) 0.0368(7) 0.0407(7) 0.0038(6) 0.0075(6) 0.0057(6)
    C10 0.0359(8) 0.0346(7) 0.0404(7) 0.0035(6) 0.0073(6) 0.0064(6)
    C11 0.0462(9) 0.0358(7) 0.0380(7) 0.0076(6) 0.0027(6) 0.0035(6)
    C12 0.0503(9) 0.0400(8) 0.0504(9) 0.0023(7) 0.0011(7) 0.0060(7)
    C13 0.0724(12) 0.0339(8) 0.0481(9) 0.0083(8) -0.0030(8) 0.0071(7)
    C14 0.0622(11) 0.0471(9) 0.0459(8) 0.0219(8) -0.0059(7) 0.0024(7)
    C15 0.0471(10) 0.0586(11) 0.0754(12) 0.0143(8) 0.0035(8) 0.0188(9)
    C16 0.0472(10) 0.0434(9) 0.0674(10) 0.0084(7) 0.0058(8) 0.0178(8)
    C17 0.0515(9) 0.0404(8) 0.0432(8) 0.0041(7) 0.0068(7) 0.0026(7)
    C18 0.1029(17) 0.0871(15) 0.0472(10) -0.0074(13) -0.0152(10) 0.0165(10)
    C19 0.0560(10) 0.0487(10) 0.0569(10) 0.0157(8) 0.0199(8) 0.0045(8)
    C20 0.153(3) 0.1032(18) 0.0904(17) 0.0530(18) 0.0810(18) 0.0205(14)
    C21 0.1208(19) 0.0549(11) 0.0772(14) 0.0400(12) -0.0099(13) 0.0101(10)
    C22 0.0435(8) 0.0317(7) 0.0391(7) 0.0057(6) 0.0063(6) 0.0000(6)
    C23 0.0445(9) 0.0430(8) 0.0434(8) 0.0083(7) 0.0073(6) 0.0042(6)
    C24 0.0519(10) 0.0529(10) 0.0541(9) 0.0010(8) 0.0181(8) 0.0030(8)
    C25 0.0831(13) 0.0392(9) 0.0477(9) 0.0033(8) 0.0232(9) 0.0035(7)
    C26 0.0863(14) 0.0385(8) 0.0514(9) 0.0189(9) 0.0104(9) 0.0084(7)
    C27 0.0538(10) 0.0401(8) 0.0563(9) 0.0140(7) 0.0066(7) 0.0046(7)
    C28 0.129(2) 0.0605(12) 0.0908(16) 0.0013(13) 0.0515(15) 0.0203(11)
    O1 0.0382(6) 0.0576(7) 0.0956(9) 0.0162(5) 0.0070(6) 0.0054(6)
    O2 0.1068(11) 0.0500(8) 0.0825(9) 0.0275(7) 0.0436(8) 0.0008(6)
    O3 0.0830(9) 0.0626(8) 0.0690(8) 0.0226(7) 0.0432(7) 0.0144(6)
    O4 0.0977(10) 0.0488(7) 0.0551(7) -0.0138(7) -0.0069(7) 0.0012(6)
    O5 0.0773(8) 0.0510(7) 0.0415(6) -0.0017(6) -0.0036(5) 0.0095(5)
    O6 0.0803(10) 0.0613(8) 0.0852(9) 0.0335(7) -0.0090(7) 0.0141(7)
_geom_special_details
;
 All esds (except the esd in the dihedral angle between two l.s. planes)
 are estimated using the full covariance matrix.  The cell esds are taken
 into account individually in the estimation of esds in distances, angles
 and torsion angles; correlations between esds in cell parameters are only
 used when they are defined by crystal symmetry.  An approximate (isotropic)
 treatment of cell esds is used for estimating esds involving l.s. planes.
;
loop_
    _geom_bond_atom_site_label_1
    _geom_bond_atom_site_label_2
    _geom_bond_site_symmetry_2
    _geom_bond_distance
    _geom_bond_publ_flag
    C1 C2 . 1.389(2) ?
    C1 C6 . 1.397(2) ?
    C1 C10 . 1.472(2) ?
    C2 C3 . 1.379(2) ?
    C2 H2 . 0.9300 ?
    C3 C4 . 1.369(2) ?
    C3 H3 . 0.9300 ?
    C4 C5 . 1.373(2) ?
    C4 H4 . 0.9300 ?
    C5 C6 . 1.383(2) ?
    C5 H5 . 0.9300 ?
    C6 C7 . 1.473(2) ?
    C7 O1 . 1.2134(18) ?
    C7 C8 . 1.531(2) ?
    C8 C9 . 1.522(2) ?
    C8 C19 . 1.535(2) ?
    C8 C22 . 1.542(2) ?
    C9 C10 . 1.342(2) ?
    C9 C17 . 1.487(2) ?
    C10 C11 . 1.487(2) ?
    C11 C12 . 1.380(2) ?
    C11 C16 . 1.381(2) ?
    C12 C13 . 1.384(2) ?
    C12 H12 . 0.9300 ?
    C13 C14 . 1.377(3) ?
    C13 H13 . 0.9300 ?
    C14 O6 . 1.364(2) ?
    C14 C15 . 1.374(2) ?
    C15 C16 . 1.374(2) ?
    C15 H15 . 0.9300 ?
    C16 H16 . 0.9300 ?
    C17 O4 . 1.1990(19) ?
    C17 O5 . 1.3204(19) ?
    C18 O5 . 1.438(2) ?
    C18 H18A . 0.9600 ?
    C18 H18B . 0.9600 ?
    C18 H18C . 0.9600 ?
    C19 O2 . 1.186(2) ?
    C19 O3 . 1.331(2) ?
    C20 O3 . 1.444(2) ?
    C20 H20A . 0.9600 ?
    C20 H20B . 0.9600 ?
    C20 H20C . 0.9600 ?
    C21 O6 . 1.412(3) ?
    C21 H21A . 0.9600 ?
    C21 H21B . 0.9600 ?
    C21 H21C . 0.9600 ?
    C22 C23 . 1.380(2) ?
    C22 C27 . 1.383(2) ?
    C23 C24 . 1.384(2) ?
    C23 H23 . 0.9300 ?
    C24 C25 . 1.375(3) ?
    C24 H24 . 0.9300 ?
    C25 C26 . 1.379(3) ?
    C25 C28 . 1.506(3) ?
    C26 C27 . 1.373(2) ?
    C26 H26 . 0.9300 ?
    C27 H27 . 0.9300 ?
    C28 H28A . 0.9600 ?
    C28 H28B . 0.9600 ?
    C28 H28C . 0.9600 ?
loop_
    _geom_angle_atom_site_label_1
    _geom_angle_atom_site_label_2
    _geom_angle_atom_site_label_3
    _geom_angle_site_symmetry_1
    _geom_angle_site_symmetry_3
    _geom_angle
    _geom_angle_publ_flag
    C2 C1 C6 . . 117.75(13) ?
    C2 C1 C10 . . 122.02(13) ?
    C6 C1 C10 . . 120.21(13) ?
    C3 C2 C1 . . 121.18(15) ?
    C3 C2 H2 . . 119.4 ?
    C1 C2 H2 . . 119.4 ?
    C4 C3 C2 . . 120.32(15) ?
    C4 C3 H3 . . 119.8 ?
    C2 C3 H3 . . 119.8 ?
    C3 C4 C5 . . 119.76(15) ?
    C3 C4 H4 . . 120.1 ?
    C5 C4 H4 . . 120.1 ?
    C4 C5 C6 . . 120.48(16) ?
    C4 C5 H5 . . 119.8 ?
    C6 C5 H5 . . 119.8 ?
    C5 C6 C1 . . 120.50(14) ?
    C5 C6 C7 . . 119.92(14) ?
    C1 C6 C7 . . 119.58(13) ?
    O1 C7 C6 . . 122.60(15) ?
    O1 C7 C8 . . 121.18(14) ?
    C6 C7 C8 . . 116.07(12) ?
    C9 C8 C7 . . 110.59(11) ?
    C9 C8 C19 . . 110.62(12) ?
    C7 C8 C19 . . 107.56(12) ?
    C9 C8 C22 . . 113.30(12) ?
    C7 C8 C22 . . 104.74(11) ?
    C19 C8 C22 . . 109.74(12) ?
    C10 C9 C17 . . 122.91(13) ?
    C10 C9 C8 . . 122.15(13) ?
    C17 C9 C8 . . 114.88(12) ?
    C9 C10 C1 . . 120.24(13) ?
    C9 C10 C11 . . 121.87(13) ?
    C1 C10 C11 . . 117.65(12) ?
    C12 C11 C16 . . 117.89(14) ?
    C12 C11 C10 . . 123.18(14) ?
    C16 C11 C10 . . 118.88(13) ?
    C11 C12 C13 . . 121.32(15) ?
    C11 C12 H12 . . 119.3 ?
    C13 C12 H12 . . 119.3 ?
    C14 C13 C12 . . 119.67(15) ?
    C14 C13 H13 . . 120.2 ?
    C12 C13 H13 . . 120.2 ?
    O6 C14 C15 . . 115.00(16) ?
    O6 C14 C13 . . 125.43(16) ?
    C15 C14 C13 . . 119.57(15) ?
    C16 C15 C14 . . 120.27(17) ?
    C16 C15 H15 . . 119.9 ?
    C14 C15 H15 . . 119.9 ?
    C15 C16 C11 . . 121.27(15) ?
    C15 C16 H16 . . 119.4 ?
    C11 C16 H16 . . 119.4 ?
    O4 C17 O5 . . 123.66(15) ?
    O4 C17 C9 . . 123.29(14) ?
    O5 C17 C9 . . 112.94(13) ?
    O5 C18 H18A . . 109.5 ?
    O5 C18 H18B . . 109.5 ?
    H18A C18 H18B . . 109.5 ?
    O5 C18 H18C . . 109.5 ?
    H18A C18 H18C . . 109.5 ?
    H18B C18 H18C . . 109.5 ?
    O2 C19 O3 . . 124.44(15) ?
    O2 C19 C8 . . 126.23(15) ?
    O3 C19 C8 . . 109.33(13) ?
    O3 C20 H20A . . 109.5 ?
    O3 C20 H20B . . 109.5 ?
    H20A C20 H20B . . 109.5 ?
    O3 C20 H20C . . 109.5 ?
    H20A C20 H20C . . 109.5 ?
    H20B C20 H20C . . 109.5 ?
    O6 C21 H21A . . 109.5 ?
    O6 C21 H21B . . 109.5 ?
    H21A C21 H21B . . 109.5 ?
    O6 C21 H21C . . 109.5 ?
    H21A C21 H21C . . 109.5 ?
    H21B C21 H21C . . 109.5 ?
    C23 C22 C27 . . 118.00(14) ?
    C23 C22 C8 . . 122.47(13) ?
    C27 C22 C8 . . 119.53(13) ?
    C22 C23 C24 . . 120.40(15) ?
    C22 C23 H23 . . 119.8 ?
    C24 C23 H23 . . 119.8 ?
    C25 C24 C23 . . 121.70(16) ?
    C25 C24 H24 . . 119.2 ?
    C23 C24 H24 . . 119.2 ?
    C24 C25 C26 . . 117.36(15) ?
    C24 C25 C28 . . 121.8(2) ?
    C26 C25 C28 . . 120.81(19) ?
    C27 C26 C25 . . 121.52(16) ?
    C27 C26 H26 . . 119.2 ?
    C25 C26 H26 . . 119.2 ?
    C26 C27 C22 . . 120.94(16) ?
    C26 C27 H27 . . 119.5 ?
    C22 C27 H27 . . 119.5 ?
    C25 C28 H28A . . 109.5 ?
    C25 C28 H28B . . 109.5 ?
    H28A C28 H28B . . 109.5 ?
    C25 C28 H28C . . 109.5 ?
    H28A C28 H28C . . 109.5 ?
    H28B C28 H28C . . 109.5 ?
    C19 O3 C20 . . 115.56(15) ?
    C17 O5 C18 . . 116.25(13) ?
    C14 O6 C21 . . 118.23(17) ?
loop_
    _geom_torsion_atom_site_label_1
    _geom_torsion_atom_site_label_2
    _geom_torsion_atom_site_label_3
    _geom_torsion_atom_site_label_4
    _geom_torsion_site_symmetry_1
    _geom_torsion_site_symmetry_2
    _geom_torsion_site_symmetry_3
    _geom_torsion_site_symmetry_4
    _geom_torsion
    _geom_torsion_publ_flag
    C6 C1 C2 C3 . . . . -0.6(2) ?
    C10 C1 C2 C3 . . . . -179.19(14) ?
    C1 C2 C3 C4 . . . . 0.4(3) ?
    C2 C3 C4 C5 . . . . 0.3(3) ?
    C3 C4 C5 C6 . . . . -0.7(3) ?
    C4 C5 C6 C1 . . . . 0.5(2) ?
    C4 C5 C6 C7 . . . . 179.96(15) ?
    C2 C1 C6 C5 . . . . 0.1(2) ?
    C10 C1 C6 C5 . . . . 178.74(14) ?
    C2 C1 C6 C7 . . . . -179.29(13) ?
    C10 C1 C6 C7 . . . . -0.7(2) ?
    C5 C6 C7 O1 . . . . -20.2(2) ?
    C1 C6 C7 O1 . . . . 159.22(15) ?
    C5 C6 C7 C8 . . . . 155.47(14) ?
    C1 C6 C7 C8 . . . . -25.1(2) ?
    O1 C7 C8 C9 . . . . -146.10(15) ?
    C6 C7 C8 C9 . . . . 38.16(17) ?
    O1 C7 C8 C19 . . . . -25.2(2) ?
    C6 C7 C8 C19 . . . . 159.05(13) ?
    O1 C7 C8 C22 . . . . 91.51(17) ?
    C6 C7 C8 C22 . . . . -84.24(15) ?
    C7 C8 C9 C10 . . . . -29.46(18) ?
    C19 C8 C9 C10 . . . . -148.52(14) ?
    C22 C8 C9 C10 . . . . 87.78(16) ?
    C7 C8 C9 C17 . . . . 153.32(12) ?
    C19 C8 C9 C17 . . . . 34.26(17) ?
    C22 C8 C9 C17 . . . . -89.44(14) ?
    C17 C9 C10 C1 . . . . -177.56(13) ?
    C8 C9 C10 C1 . . . . 5.4(2) ?
    C17 C9 C10 C11 . . . . 8.2(2) ?
    C8 C9 C10 C11 . . . . -168.83(13) ?
    C2 C1 C10 C9 . . . . -170.09(14) ?
    C6 C1 C10 C9 . . . . 11.4(2) ?
    C2 C1 C10 C11 . . . . 4.4(2) ?
    C6 C1 C10 C11 . . . . -174.13(12) ?
    C9 C10 C11 C12 . . . . -117.13(17) ?
    C1 C10 C11 C12 . . . . 68.45(18) ?
    C9 C10 C11 C16 . . . . 65.36(19) ?
    C1 C10 C11 C16 . . . . -109.06(16) ?
    C16 C11 C12 C13 . . . . -0.7(2) ?
    C10 C11 C12 C13 . . . . -178.28(14) ?
    C11 C12 C13 C14 . . . . 1.2(2) ?
    C12 C13 C14 O6 . . . . 178.48(15) ?
    C12 C13 C14 C15 . . . . -0.7(2) ?
    O6 C14 C15 C16 . . . . -179.47(16) ?
    C13 C14 C15 C16 . . . . -0.2(3) ?
    C14 C15 C16 C11 . . . . 0.7(3) ?
    C12 C11 C16 C15 . . . . -0.2(2) ?
    C10 C11 C16 C15 . . . . 177.47(15) ?
    C10 C9 C17 O4 . . . . -138.46(18) ?
    C8 C9 C17 O4 . . . . 38.7(2) ?
    C10 C9 C17 O5 . . . . 45.2(2) ?
    C8 C9 C17 O5 . . . . -137.56(14) ?
    C9 C8 C19 O2 . . . . -135.20(19) ?
    C7 C8 C19 O2 . . . . 103.9(2) ?
    C22 C8 C19 O2 . . . . -9.5(2) ?
    C9 C8 C19 O3 . . . . 44.87(18) ?
    C7 C8 C19 O3 . . . . -76.01(17) ?
    C22 C8 C19 O3 . . . . 170.60(13) ?
    C9 C8 C22 C23 . . . . 7.84(19) ?
    C7 C8 C22 C23 . . . . 128.45(14) ?
    C19 C8 C22 C23 . . . . -116.35(15) ?
    C9 C8 C22 C27 . . . . -173.06(12) ?
    C7 C8 C22 C27 . . . . -52.45(16) ?
    C19 C8 C22 C27 . . . . 62.75(17) ?
    C27 C22 C23 C24 . . . . -2.6(2) ?
    C8 C22 C23 C24 . . . . 176.56(13) ?
    C22 C23 C24 C25 . . . . 0.8(2) ?
    C23 C24 C25 C26 . . . . 1.7(2) ?
    C23 C24 C25 C28 . . . . -176.07(17) ?
    C24 C25 C26 C27 . . . . -2.5(2) ?
    C28 C25 C26 C27 . . . . 175.31(17) ?
    C25 C26 C27 C22 . . . . 0.8(2) ?
    C23 C22 C27 C26 . . . . 1.8(2) ?
    C8 C22 C27 C26 . . . . -177.35(14) ?
    O2 C19 O3 C20 . . . . 2.7(3) ?
    C8 C19 O3 C20 . . . . -177.38(18) ?
    O4 C17 O5 C18 . . . . 1.3(3) ?
    C9 C17 O5 C18 . . . . 177.56(16) ?
    C15 C14 O6 C21 . . . . -166.54(17) ?
    C13 C14 O6 C21 . . . . 14.3(2) ?
loop_
    _geom_hbond_atom_site_label_D
    _geom_hbond_atom_site_label_H
    _geom_hbond_atom_site_label_A
    _geom_hbond_site_symmetry_A
    _geom_hbond_distance_DH
    _geom_hbond_distance_HA
    _geom_hbond_distance_DA
    _geom_hbond_angle_DHA
    C27 H27 O1 ----- 0.93 2.52 3.109(2) 121
    C16 H16 O1 1_455 0.93 2.52 3.344(3) 148
    C3 H3 Cg4 2_766 0.93 2.78 3.656(2) 157
_iucr_refine_instructions_details
;
TITL GOPI in P-1
CELL  0.71073   7.5256  10.2095  15.6299   93.990   94.679  101.089
ZERR     2.00   0.0002   0.0003   0.0004    0.001    0.001    0.002
LATT   1
SFAC  C    H    O
UNIT  56   48   12
MERG   2
FMAP   2
PLAN   20
BOND   $H
ACTA
CONF
OMIT -2  50
OMIT  0  0  1
L.S.   12
WGHT    0.054700    0.290600
FVAR       0.64933
C1    1    1.040161    0.526853    0.340532    11.00000    0.03569    0.03696 =
         0.04163    0.00532    0.00597    0.00238
C2    1    1.022875    0.635128    0.395962    11.00000    0.05251    0.04184 =
         0.04842   -0.00004    0.00334    0.01019
AFIX  43
H2    2    0.937340    0.686254    0.380749    11.00000   -1.20000
AFIX   0
C3    1    1.130263    0.668141    0.473123    11.00000    0.06072    0.04990 =
         0.04929   -0.00607    0.00190    0.00352
AFIX  43
H3    2    1.115997    0.740660    0.509499    11.00000   -1.20000
AFIX   0
C4    1    1.257759    0.594714    0.496450    11.00000    0.05371    0.06133 =
         0.05248   -0.00335   -0.01016   -0.00073
AFIX  43
H4    2    1.329654    0.617017    0.548646    11.00000   -1.20000
AFIX   0
C5    1    1.279140    0.487992    0.442507    11.00000    0.03909    0.05741 =
         0.06464    0.00608   -0.00721    0.00509
AFIX  43
H5    2    1.366731    0.438731    0.458055    11.00000   -1.20000
AFIX   0
C6    1    1.171344    0.453230    0.365214    11.00000    0.03179    0.04150 =
         0.04950    0.00437    0.00350    0.00142
C7    1    1.195788    0.338538    0.307910    11.00000    0.03554    0.04195 =
         0.05771    0.01025    0.00948    0.00700
C8    1    1.030338    0.271050    0.245889    11.00000    0.03979    0.03574 =
         0.04500    0.00308    0.00988    0.00856
C9    1    0.929375    0.375075    0.211540    11.00000    0.03770    0.03678 =
         0.04066    0.00571    0.00752    0.00383
C10   1    0.928530    0.491009    0.257390    11.00000    0.03593    0.03463 =
         0.04041    0.00636    0.00732    0.00346
C11   1    0.804173    0.580987    0.230896    11.00000    0.04615    0.03580 =
         0.03800    0.00353    0.00273    0.00758
C12   1    0.864929    0.709367    0.208837    11.00000    0.05031    0.04004 =
         0.05042    0.00595    0.00110    0.00229
AFIX  43
H12   2    0.989222    0.741623    0.208832    11.00000   -1.20000
AFIX   0
C13   1    0.744578    0.791106    0.186717    11.00000    0.07235    0.03395 =
         0.04813    0.00713   -0.00303    0.00827
AFIX  43
H13   2    0.787798    0.876796    0.171008    11.00000   -1.20000
AFIX   0
C14   1    0.560590    0.744918    0.188087    11.00000    0.06217    0.04714 =
         0.04586    0.00237   -0.00593    0.02194
C15   1    0.498464    0.617635    0.210563    11.00000    0.04708    0.05856 =
         0.07539    0.01884    0.00350    0.01432
AFIX  43
H15   2    0.374315    0.586128    0.211783    11.00000   -1.20000
AFIX   0
C16   1    0.618965    0.536711    0.231242    11.00000    0.04725    0.04345 =
         0.06741    0.01781    0.00577    0.00836
AFIX  43
H16   2    0.574943    0.450435    0.245755    11.00000   -1.20000
AFIX   0
C17   1    0.825399    0.335357    0.125603    11.00000    0.05152    0.04039 =
         0.04324    0.00256    0.00684    0.00407
C18   1    0.751962    0.401246   -0.011366    11.00000    0.10285    0.08714 =
         0.04716    0.01651   -0.01517   -0.00738
AFIX 137
H18A  2    0.782419    0.320798   -0.036313    11.00000   -1.50000
H18B  2    0.790160    0.473515   -0.046112    11.00000   -1.50000
H18C  2    0.622764    0.387911   -0.008826    11.00000   -1.50000
AFIX   0
C19   1    1.099692    0.194165    0.171858    11.00000    0.05598    0.04872 =
         0.05687    0.00454    0.01990    0.01570
C20   1    1.239399    0.221558    0.043501    11.00000    0.15323    0.10320 =
         0.09040    0.02053    0.08101    0.05298
AFIX 137
H20A  2    1.351755    0.194348    0.059726    11.00000   -1.50000
H20B  2    1.258838    0.286285    0.001783    11.00000   -1.50000
H20C  2    1.150504    0.144912    0.019006    11.00000   -1.50000
AFIX   0
C21   1    0.475839    0.935046    0.128474    11.00000    0.12079    0.05490 =
         0.07718    0.01005   -0.00991    0.04004
AFIX 137
H21A  2    0.567630    0.997571    0.164705    11.00000   -1.50000
H21B  2    0.370160    0.973566    0.118098    11.00000   -1.50000
H21C  2    0.521862    0.914832    0.074633    11.00000   -1.50000
AFIX   0
C22   1    0.915222    0.171311    0.299222    11.00000    0.04345    0.03172 =
         0.03907    0.00001    0.00634    0.00572
C23   1    0.732422    0.167475    0.305177    11.00000    0.04453    0.04302 =
         0.04337    0.00424    0.00728    0.00829
AFIX  43
H23   2    0.676011    0.229728    0.278872    11.00000   -1.20000
AFIX   0
C24   1    0.632475    0.071531    0.350066    11.00000    0.05189    0.05289 =
         0.05407    0.00297    0.01812    0.00105
AFIX  43
H24   2    0.509067    0.069837    0.352761    11.00000   -1.20000
AFIX   0
C25   1    0.710968   -0.021373    0.390791    11.00000    0.08310    0.03920 =
         0.04766    0.00347    0.02319    0.00334
C26   1    0.895181   -0.013183    0.387286    11.00000    0.08632    0.03847 =
         0.05144    0.00843    0.01038    0.01886
AFIX  43
H26   2    0.952807   -0.072441    0.416170    11.00000   -1.20000
AFIX   0
C27   1    0.995576    0.080461    0.342126    11.00000    0.05384    0.04006 =
         0.05632    0.00457    0.00664    0.01400
AFIX  43
H27   2    1.119368    0.082801    0.340378    11.00000   -1.20000
AFIX   0
C28   1    0.600317   -0.131233    0.434902    11.00000    0.12852    0.06051 =
         0.09079    0.02030    0.05148    0.00133
AFIX 137
H28A  2    0.482214   -0.111574    0.441505    11.00000   -1.50000
H28B  2    0.660786   -0.137177    0.490585    11.00000   -1.50000
H28C  2    0.587430   -0.214965    0.400728    11.00000   -1.50000
AFIX   0
O1    3    1.334294    0.294048    0.312456    11.00000    0.03816    0.05764 =
         0.09555    0.00541    0.00702    0.01621
O2    3    1.089404    0.076561    0.162392    11.00000    0.10683    0.04998 =
         0.08254    0.00083    0.04361    0.02754
O3    3    1.174866    0.280417    0.118697    11.00000    0.08296    0.06264 =
         0.06900    0.01444    0.04323    0.02257
O4    3    0.742592    0.223886    0.103914    11.00000    0.09765    0.04882 =
         0.05508    0.00121   -0.00689   -0.01377
O5    3    0.842655    0.433475    0.074247    11.00000    0.07726    0.05102 =
         0.04146    0.00954   -0.00360   -0.00175
O6    3    0.428585    0.816187    0.169628    11.00000    0.08031    0.06132 =
         0.08519    0.01409   -0.00896    0.03351
HKLF 4
REM  GOPI in P-1
REM R1 =  0.0398 for   3346 Fo > 4sig(Fo)  and  0.0499 for all   4119 data
REM    311 parameters refined using      0 restraints
END
;
data_II
_audit_creation_method     SHELXL-97
_chemical_name_systematic
;\
Dimethyl 1-oxo-2-(pyren-4-yl)-4-(thiophen-2-yl)-1,2-\
dihydronaphthalene-2,3-dicarboxylate
;
_chemical_name_common     ?
_chemical_formula_moiety     'C34 H22 O5 S'
_chemical_formula_sum     'C34 H22 O5 S'
_chemical_formula_iupac     'C34 H22 O5 S'
_chemical_formula_weight     542.58
_chemical_melting_point     ?
_symmetry_cell_setting     monoclinic
_symmetry_space_group_name_H-M     'P 21/n'
_symmetry_space_group_name_Hall     '-P 2yn'
loop_
    _symmetry_equiv_pos_as_xyz
    'x, y, z'
    '-x+1/2, y+1/2, -z+1/2'
    '-x, -y, -z'
    'x-1/2, -y-1/2, z-1/2'
_cell_length_a     10.9268(10)
_cell_length_b     18.9670(14)
_cell_length_c     12.2628(9)
_cell_angle_alpha     90.00
_cell_angle_beta     93.030(2)
_cell_angle_gamma     90.00
_cell_volume     2537.9(4)
_cell_formula_units_Z     4
_cell_measurement_reflns_used     4457
_cell_measurement_theta_min     1.98
_cell_measurement_theta_max     25.00
_cell_measurement_temperature     296(2)
_exptl_crystal_description     block
_exptl_crystal_colour     colourless
_exptl_crystal_size_max     0.25
_exptl_crystal_size_mid     0.25
_exptl_crystal_size_min     0.20
_exptl_crystal_density_diffrn     1.420
_exptl_crystal_density_meas     ?
_exptl_crystal_density_method     'not measured'
_exptl_crystal_F_000     1128
_exptl_absorpt_coefficient_mu     0.173
_exptl_absorpt_correction_type     multi-scan
_exptl_absorpt_process_details
;
(SADABS; Bruker, 2008)
;
_exptl_absorpt_correction_T_min     0.958
_exptl_absorpt_correction_T_max     0.966
_exptl_special_details     ?
_diffrn_ambient_temperature     296(2)
_diffrn_radiation_type     MoK\a
_diffrn_radiation_wavelength     0.71073
_diffrn_radiation_source     'fine-focus sealed tube'
_diffrn_radiation_monochromator     graphite
_diffrn_measurement_device_type     'Bruker Kappa APEXII CCD'
_diffrn_measurement_method     '\w & \f scans'
_diffrn_detector_area_resol_mean     ?
_diffrn_reflns_number     21576
_diffrn_reflns_av_R_equivalents     0.0305
_diffrn_reflns_av_sigmaI/netI     0.0281
_diffrn_reflns_theta_min     1.98
_diffrn_reflns_theta_max     25.00
_diffrn_reflns_theta_full     25.00
_diffrn_measured_fraction_theta_max     1.000
_diffrn_measured_fraction_theta_full     1.000
_diffrn_reflns_limit_h_min     -12
_diffrn_reflns_limit_h_max     12
_diffrn_reflns_limit_k_min     -22
_diffrn_reflns_limit_k_max     22
_diffrn_reflns_limit_l_min     -14
_diffrn_reflns_limit_l_max     14
_diffrn_standards_number     ?
_diffrn_standards_interval_count     ?
_diffrn_standards_interval_time     ?
_diffrn_standards_decay_%     ?
_refine_special_details
;
 Refinement of F^2^ against ALL reflections.  The weighted R-factor wR and
 goodness of fit S are based on F^2^, conventional R-factors R are based
 on F, with F set to zero for negative F^2^. The threshold expression of
 F^2^ > 2sigma(F^2^) is used only for calculating R-factors(gt) etc. and is
 not relevant to the choice of reflections for refinement.  R-factors based
 on F^2^ are statistically about twice as large as those based on F, and R-
 factors based on ALL data will be even larger.
;
_reflns_number_total     4457
_reflns_number_gt     3341
_reflns_threshold_expression     >2sigma(I)
_refine_ls_structure_factor_coef     Fsqd
_refine_ls_matrix_type     full
_refine_ls_R_factor_all     0.0616
_refine_ls_R_factor_gt     0.0392
_refine_ls_wR_factor_gt     0.0915
_refine_ls_wR_factor_ref     0.1053
_refine_ls_goodness_of_fit_ref     1.043
_refine_ls_restrained_S_all     1.050
_refine_ls_number_reflns     4457
_refine_ls_number_parameters     400
_refine_ls_number_restraints     56
_refine_ls_hydrogen_treatment     constr
_refine_ls_weighting_scheme     calc
_refine_ls_weighting_details
         'calc w=1/[\s^2^(Fo^2^)+(0.0420P)^2^+1.1182P] where P=(Fo^2^+2Fc^2^)/3'
_atom_sites_solution_hydrogens     geom
_atom_sites_solution_primary     direct
_atom_sites_solution_secondary     difmap
_refine_ls_shift/su_max     0.003
_refine_ls_shift/su_mean     0.000
_refine_diff_density_max     0.215
_refine_diff_density_min     -0.223
_refine_ls_extinction_method     none
_refine_ls_extinction_coef     ?
loop_
    _atom_type_symbol
    _atom_type_description
    _atom_type_scat_dispersion_real
    _atom_type_scat_dispersion_imag
    _atom_type_scat_source
    'C' 'C' 0.0033 0.0016
                         'International Tables Vol C Tables 4.2.6.8 and 6.1.1.4'
    'H' 'H' 0.0000 0.0000
                         'International Tables Vol C Tables 4.2.6.8 and 6.1.1.4'
    'O' 'O' 0.0106 0.0060
                         'International Tables Vol C Tables 4.2.6.8 and 6.1.1.4'
    'S' 'S' 0.1246 0.1234
                         'International Tables Vol C Tables 4.2.6.8 and 6.1.1.4'
_computing_data_collection
;
APEX2 (Bruker, 2008)
;
_computing_cell_refinement
;
APEX2 (Bruker, 2008)
;
_computing_data_reduction
;
SAINT (Bruker, 2008)
;
_computing_structure_solution
;
SHELXS97 (Sheldrick, 2008)
;
_computing_structure_refinement
;
SHELXL97 (Sheldrick, 2008)
;
_computing_molecular_graphics
;
ORTEP-3 for Windows (Farrugia, 2012) and Mercury (Macrae <i>et al.</i>,
2008)
;
_computing_publication_material
;
SHELXL97 (Sheldrick, 2008) and PLATON (Spek, 2015)
;
loop_
    _atom_site_type_symbol
    _atom_site_label
    _atom_site_fract_x
    _atom_site_fract_y
    _atom_site_fract_z
    _atom_site_U_iso_or_equiv
    _atom_site_adp_type
    _atom_site_calc_flag
    _atom_site_refinement_flags
    _atom_site_occupancy
    _atom_site_symmetry_multiplicity
    _atom_site_disorder_assembly
    _atom_site_disorder_group
    C C1 0.53176(18) 0.11069(10) 0.09837(15) 0.0320(5) Uani d . 1 1 . .
    C C2 0.4292(2) 0.11714(12) 0.02630(16) 0.0416(5) Uani d . 1 1 . .
    H H2 0.3605 0.0895 0.0364 0.050 Uiso calc R 1 1 . .
    C C3 0.4284(2) 0.16390(12) -0.05966(17) 0.0478(6) Uani d . 1 1 . .
    H H3 0.3601 0.1664 -0.1080 0.057 Uiso calc R 1 1 . .
    C C4 0.5269(2) 0.20675(12) -0.07487(18) 0.0498(6) Uani d . 1 1 . .
    H H4 0.5261 0.2375 -0.1340 0.060 Uiso calc R 1 1 . .
    C C5 0.6268(2) 0.20404(11) -0.00227(17) 0.0452(6) Uani d . 1 1 . .
    H H5 0.6923 0.2346 -0.0106 0.054 Uiso calc R 1 1 . .
    C C6 0.63113(19) 0.15603(10) 0.08371(15) 0.0351(5) Uani d . 1 1 . .
    C C7 0.73736(19) 0.15549(11) 0.16206(16) 0.0376(5) Uani d . 1 1 . .
    C C8 0.76155(18) 0.08696(10) 0.22786(15) 0.0321(5) Uani d . 1 1 . .
    C C9 0.64414(18) 0.04512(9) 0.24500(15) 0.0297(4) Uani d . 1 1 . .
    C C10 0.53834(18) 0.05803(10) 0.18734(15) 0.0299(4) Uani d . 1 1 A .
    C C11 0.42509(18) 0.02128(10) 0.21535(16) 0.0336(5) Uani d D 1 1 . .
    C C15 0.84101(19) 0.04475(11) 0.15007(16) 0.0392(5) Uani d . 1 1 . .
    C C16 0.8909(2) -0.06625(13) 0.0818(2) 0.0595(7) Uani d . 1 1 . .
    H H16A 0.8763 -0.0497 0.0083 0.089 Uiso calc R 1 1 . .
    H H16B 0.8652 -0.1145 0.0865 0.089 Uiso calc R 1 1 . .
    H H16C 0.9768 -0.0629 0.1021 0.089 Uiso calc R 1 1 . .
    C C17 0.65383(19) -0.01355(10) 0.32741(17) 0.0355(5) Uani d . 1 1 . .
    C C18 0.5913(3) -0.12957(12) 0.3641(2) 0.0642(7) Uani d . 1 1 . .
    H H18A 0.6683 -0.1403 0.4018 0.096 Uiso calc R 1 1 . .
    H H18B 0.5611 -0.1707 0.3258 0.096 Uiso calc R 1 1 . .
    H H18C 0.5333 -0.1152 0.4158 0.096 Uiso calc R 1 1 . .
    C C19 0.83524(18) 0.10328(10) 0.33498(15) 0.0321(4) Uani d . 1 1 . .
    C C20 0.94999(19) 0.07443(11) 0.35762(18) 0.0400(5) Uani d . 1 1 . .
    H H20 0.9840 0.0456 0.3058 0.048 Uiso calc R 1 1 . .
    C C21 1.01527(19) 0.08713(11) 0.45472(18) 0.0417(5) Uani d . 1 1 . .
    H H21 1.0915 0.0661 0.4677 0.050 Uiso calc R 1 1 . .
    C C22 0.96935(18) 0.13071(10) 0.53330(16) 0.0351(5) Uani d . 1 1 . .
    C C23 1.0356(2) 0.14591(12) 0.63475(18) 0.0458(6) Uani d . 1 1 . .
    H H23 1.1102 0.1236 0.6508 0.055 Uiso calc R 1 1 . .
    C C24 0.9928(2) 0.19113(12) 0.70620(18) 0.0472(6) Uani d . 1 1 . .
    H H24 1.0394 0.2005 0.7702 0.057 Uiso calc R 1 1 . .
    C C25 0.8774(2) 0.22576(11) 0.68799(16) 0.0383(5) Uani d . 1 1 . .
    C C26 0.8312(2) 0.27434(12) 0.76016(18) 0.0494(6) Uani d . 1 1 . .
    H H26 0.8772 0.2855 0.8238 0.059 Uiso calc R 1 1 . .
    C C27 0.7194(2) 0.30626(13) 0.73977(19) 0.0507(6) Uani d . 1 1 . .
    H H27 0.6915 0.3390 0.7892 0.061 Uiso calc R 1 1 . .
    C C28 0.6483(2) 0.29028(11) 0.64711(17) 0.0425(5) Uani d . 1 1 . .
    H H28 0.5721 0.3115 0.6349 0.051 Uiso calc R 1 1 . .
    C C29 0.69065(18) 0.24205(10) 0.57106(15) 0.0333(5) Uani d . 1 1 . .
    C C30 0.62192(18) 0.22445(10) 0.47291(16) 0.0366(5) Uani d . 1 1 . .
    H H30 0.5443 0.2438 0.4602 0.044 Uiso calc R 1 1 . .
    C C31 0.66595(18) 0.18065(10) 0.39807(16) 0.0346(5) Uani d . 1 1 . .
    H H31 0.6182 0.1712 0.3347 0.042 Uiso calc R 1 1 . .
    C C32 0.78410(17) 0.14808(10) 0.41282(15) 0.0301(4) Uani d . 1 1 . .
    C C33 0.85277(17) 0.16242(10) 0.51215(15) 0.0305(4) Uani d . 1 1 . .
    C C34 0.80620(18) 0.20967(10) 0.59065(15) 0.0315(4) Uani d . 1 1 . .
    O O1 0.80805(16) 0.20458(8) 0.17246(13) 0.0578(5) Uani d . 1 1 . .
    O O2 0.91056(18) 0.07160(9) 0.09104(16) 0.0783(6) Uani d . 1 1 . .
    O O3 0.82234(14) -0.02357(8) 0.15510(12) 0.0491(4) Uani d . 1 1 . .
    O O4 0.69985(18) -0.00824(9) 0.41768(13) 0.0651(5) Uani d . 1 1 . .
    O O5 0.60807(14) -0.07340(7) 0.28718(12) 0.0445(4) Uani d . 1 1 . .
    S S1 0.37700(13) 0.02866(9) 0.34494(12) 0.0438(3) Uani d PDU 0.69 1 A 1
    C C12 0.3568(12) -0.0254(7) 0.1509(9) 0.064(3) Uani d PDU 0.69 1 A 1
    H H12 0.3719 -0.0367 0.0790 0.076 Uiso calc PR 0.69 1 A 1
    C C13 0.2563(11) -0.0549(7) 0.2127(7) 0.0570(16) Uani d PDU 0.69 1 A 1
    H H13 0.1993 -0.0878 0.1856 0.068 Uiso calc PR 0.69 1 A 1
    C C14 0.2593(8) -0.0272(5) 0.3137(6) 0.0508(18) Uani d PDU 0.69 1 A 1
    H H14 0.2005 -0.0381 0.3633 0.061 Uiso calc PR 0.69 1 A 1
    S S1' 0.3399(8) -0.0324(4) 0.1337(6) 0.0532(11) Uani d PDU 0.31 1 A 2
    C C12' 0.3651(16) 0.0294(11) 0.3107(10) 0.077(5) Uani d PDU 0.31 1 A 2
    H H12' 0.3839 0.0669 0.3574 0.092 Uiso calc PR 0.31 1 A 2
    C C13' 0.270(2) -0.0228(15) 0.3377(19) 0.064(4) Uani d PDU 0.31 1 A 2
    H H13' 0.2373 -0.0337 0.4040 0.077 Uiso calc PR 0.31 1 A 2
    C C14' 0.245(3) -0.0501(17) 0.2351(16) 0.055(3) Uani d PDU 0.31 1 A 2
    H H14' 0.1768 -0.0784 0.2214 0.066 Uiso calc PR 0.31 1 A 2
loop_
    _atom_site_aniso_label
    _atom_site_aniso_U_11
    _atom_site_aniso_U_22
    _atom_site_aniso_U_33
    _atom_site_aniso_U_12
    _atom_site_aniso_U_13
    _atom_site_aniso_U_23
    C1 0.0379(12) 0.0319(10) 0.0268(10) -0.0001(9) 0.0069(9) -0.0045(8)
    C2 0.0402(13) 0.0480(13) 0.0368(12) -0.0005(10) 0.0029(10) 0.0000(10)
    C3 0.0518(15) 0.0551(14) 0.0360(12) 0.0084(12) -0.0025(10) 0.0018(11)
    C4 0.0671(17) 0.0462(13) 0.0363(12) 0.0051(12) 0.0041(12) 0.0081(10)
    C5 0.0577(15) 0.0386(12) 0.0398(12) -0.0069(11) 0.0081(11) 0.0050(10)
    C6 0.0437(12) 0.0311(11) 0.0310(11) -0.0019(9) 0.0056(9) -0.0008(9)
    C7 0.0419(12) 0.0364(11) 0.0352(11) -0.0094(10) 0.0084(9) -0.0010(9)
    C8 0.0318(11) 0.0348(11) 0.0304(10) -0.0047(9) 0.0060(8) -0.0018(8)
    C9 0.0353(11) 0.0288(10) 0.0257(10) -0.0042(8) 0.0069(8) -0.0049(8)
    C10 0.0337(11) 0.0302(10) 0.0261(10) -0.0023(9) 0.0062(8) -0.0045(8)
    C11 0.0324(11) 0.0337(11) 0.0351(11) -0.0021(9) 0.0053(9) -0.0010(9)
    C15 0.0368(12) 0.0459(13) 0.0355(11) -0.0059(10) 0.0080(10) -0.0035(10)
    C16 0.0592(16) 0.0565(15) 0.0646(16) 0.0104(13) 0.0199(13) -0.0144(13)
    C17 0.0347(11) 0.0372(12) 0.0349(12) -0.0044(9) 0.0057(9) 0.0014(9)
    C18 0.0783(19) 0.0404(13) 0.0748(18) -0.0105(13) 0.0119(15) 0.0184(13)
    C19 0.0314(11) 0.0302(10) 0.0346(11) -0.0046(9) 0.0025(9) -0.0009(8)
    C20 0.0345(12) 0.0371(11) 0.0488(13) 0.0013(9) 0.0049(10) -0.0054(10)
    C21 0.0278(11) 0.0399(12) 0.0567(14) 0.0032(9) -0.0037(10) 0.0009(10)
    C22 0.0299(11) 0.0310(11) 0.0437(12) -0.0026(9) -0.0037(9) 0.0029(9)
    C23 0.0347(12) 0.0481(13) 0.0529(14) -0.0006(10) -0.0138(11) 0.0051(11)
    C24 0.0488(14) 0.0503(14) 0.0406(12) -0.0083(11) -0.0159(11) 0.0001(11)
    C25 0.0412(12) 0.0385(11) 0.0345(11) -0.0091(10) -0.0050(9) 0.0015(9)
    C26 0.0578(16) 0.0552(14) 0.0346(12) -0.0111(12) -0.0027(11) -0.0090(11)
    C27 0.0560(16) 0.0532(14) 0.0437(13) -0.0039(12) 0.0099(12) -0.0147(11)
    C28 0.0395(12) 0.0454(12) 0.0432(12) 0.0003(10) 0.0065(10) -0.0029(10)
    C29 0.0345(12) 0.0323(11) 0.0332(11) -0.0048(9) 0.0031(9) -0.0003(9)
    C30 0.0284(11) 0.0394(12) 0.0418(12) 0.0037(9) -0.0007(9) 0.0019(9)
    C31 0.0330(11) 0.0367(11) 0.0334(11) -0.0001(9) -0.0052(9) -0.0013(9)
    C32 0.0297(10) 0.0270(10) 0.0334(10) -0.0035(8) 0.0002(8) 0.0011(8)
    C33 0.0298(11) 0.0273(10) 0.0340(11) -0.0057(8) -0.0027(8) 0.0036(8)
    C34 0.0335(11) 0.0290(10) 0.0317(10) -0.0065(9) 0.0002(9) 0.0033(8)
    O1 0.0631(11) 0.0459(9) 0.0633(11) -0.0261(9) -0.0084(9) 0.0094(8)
    O2 0.0911(15) 0.0622(11) 0.0875(13) -0.0153(11) 0.0616(12) -0.0073(10)
    O3 0.0542(10) 0.0388(8) 0.0567(10) -0.0007(7) 0.0249(8) -0.0075(7)
    O4 0.0869(14) 0.0657(11) 0.0405(10) -0.0292(10) -0.0160(9) 0.0160(8)
    O5 0.0590(10) 0.0298(8) 0.0451(8) -0.0050(7) 0.0070(7) 0.0016(6)
    S1 0.0458(6) 0.0438(6) 0.0437(7) 0.0005(5) 0.0210(6) 0.0062(5)
    C12 0.041(5) 0.068(6) 0.083(6) -0.010(3) 0.011(4) 0.009(4)
    C13 0.037(3) 0.052(3) 0.083(4) -0.013(2) 0.006(3) 0.001(3)
    C14 0.038(3) 0.055(3) 0.062(5) -0.004(2) 0.026(3) 0.014(3)
    S1' 0.044(2) 0.0488(18) 0.066(2) -0.0163(16) -0.0030(15) -0.0054(15)
    C12' 0.100(8) 0.062(7) 0.068(9) -0.009(6) -0.009(7) 0.003(7)
    C13' 0.070(7) 0.066(7) 0.057(6) 0.005(5) -0.001(5) 0.001(6)
    C14' 0.048(7) 0.057(6) 0.058(6) -0.012(5) 0.004(5) 0.001(5)
_geom_special_details
;
 All esds (except the esd in the dihedral angle between two l.s. planes)
 are estimated using the full covariance matrix.  The cell esds are taken
 into account individually in the estimation of esds in distances, angles
 and torsion angles; correlations between esds in cell parameters are only
 used when they are defined by crystal symmetry.  An approximate (isotropic)
 treatment of cell esds is used for estimating esds involving l.s. planes.
;
loop_
    _geom_bond_atom_site_label_1
    _geom_bond_atom_site_label_2
    _geom_bond_site_symmetry_2
    _geom_bond_distance
    _geom_bond_publ_flag
    C1 C2 . 1.395(3) ?
    C1 C6 . 1.404(3) ?
    C1 C10 . 1.478(3) ?
    C2 C3 . 1.377(3) ?
    C2 H2 . 0.9300 ?
    C3 C4 . 1.369(3) ?
    C3 H3 . 0.9300 ?
    C4 C5 . 1.373(3) ?
    C4 H4 . 0.9300 ?
    C5 C6 . 1.392(3) ?
    C5 H5 . 0.9300 ?
    C6 C7 . 1.467(3) ?
    C7 O1 . 1.212(2) ?
    C7 C8 . 1.545(3) ?
    C8 C9 . 1.533(3) ?
    C8 C19 . 1.536(3) ?
    C8 C15 . 1.547(3) ?
    C9 C10 . 1.345(3) ?
    C9 C17 . 1.503(3) ?
    C10 C11 . 1.477(3) ?
    C11 C12' . 1.379(9) ?
    C11 C12 . 1.380(7) ?
    C11 S1' . 1.676(5) ?
    C11 S1 . 1.706(2) ?
    C15 O2 . 1.191(2) ?
    C15 O3 . 1.314(2) ?
    C16 O3 . 1.448(2) ?
    C16 H16A . 0.9600 ?
    C16 H16B . 0.9600 ?
    C16 H16C . 0.9600 ?
    C17 O4 . 1.196(2) ?
    C17 O5 . 1.325(2) ?
    C18 O5 . 1.441(3) ?
    C18 H18A . 0.9600 ?
    C18 H18B . 0.9600 ?
    C18 H18C . 0.9600 ?
    C19 C20 . 1.383(3) ?
    C19 C32 . 1.415(3) ?
    C20 C21 . 1.376(3) ?
    C20 H20 . 0.9300 ?
    C21 C22 . 1.384(3) ?
    C21 H21 . 0.9300 ?
    C22 C33 . 1.420(3) ?
    C22 C23 . 1.435(3) ?
    C23 C24 . 1.329(3) ?
    C23 H23 . 0.9300 ?
    C24 C25 . 1.429(3) ?
    C24 H24 . 0.9300 ?
    C25 C26 . 1.391(3) ?
    C25 C34 . 1.423(3) ?
    C26 C27 . 1.375(3) ?
    C26 H26 . 0.9300 ?
    C27 C28 . 1.376(3) ?
    C27 H27 . 0.9300 ?
    C28 C29 . 1.402(3) ?
    C28 H28 . 0.9300 ?
    C29 C34 . 1.413(3) ?
    C29 C30 . 1.424(3) ?
    C30 C31 . 1.346(3) ?
    C30 H30 . 0.9300 ?
    C31 C32 . 1.434(3) ?
    C31 H31 . 0.9300 ?
    C32 C33 . 1.423(3) ?
    C33 C34 . 1.429(3) ?
    S1 C14 . 1.695(6) ?
    C12 C13 . 1.477(8) ?
    C12 H12 . 0.9300 ?
    C13 C14 . 1.345(6) ?
    C13 H13 . 0.9300 ?
    C14 H14 . 0.9300 ?
    S1' C14' . 1.691(9) ?
    C12' C13' . 1.483(10) ?
    C12' H12' . 0.9300 ?
    C13' C14' . 1.375(10) ?
    C13' H13' . 0.9300 ?
    C14' H14' . 0.9300 ?
loop_
    _geom_angle_atom_site_label_1
    _geom_angle_atom_site_label_2
    _geom_angle_atom_site_label_3
    _geom_angle_site_symmetry_1
    _geom_angle_site_symmetry_3
    _geom_angle
    _geom_angle_publ_flag
    C2 C1 C6 . . 117.75(18) ?
    C2 C1 C10 . . 122.20(18) ?
    C6 C1 C10 . . 120.04(18) ?
    C3 C2 C1 . . 120.9(2) ?
    C3 C2 H2 . . 119.5 ?
    C1 C2 H2 . . 119.5 ?
    C4 C3 C2 . . 120.9(2) ?
    C4 C3 H3 . . 119.6 ?
    C2 C3 H3 . . 119.6 ?
    C3 C4 C5 . . 119.6(2) ?
    C3 C4 H4 . . 120.2 ?
    C5 C4 H4 . . 120.2 ?
    C4 C5 C6 . . 120.6(2) ?
    C4 C5 H5 . . 119.7 ?
    C6 C5 H5 . . 119.7 ?
    C5 C6 C1 . . 120.2(2) ?
    C5 C6 C7 . . 119.62(19) ?
    C1 C6 C7 . . 120.15(17) ?
    O1 C7 C6 . . 122.77(19) ?
    O1 C7 C8 . . 120.05(19) ?
    C6 C7 C8 . . 117.08(17) ?
    C9 C8 C19 . . 113.08(15) ?
    C9 C8 C7 . . 112.70(16) ?
    C19 C8 C7 . . 110.16(15) ?
    C9 C8 C15 . . 108.53(15) ?
    C19 C8 C15 . . 110.24(16) ?
    C7 C8 C15 . . 101.51(15) ?
    C10 C9 C17 . . 121.08(17) ?
    C10 C9 C8 . . 122.41(17) ?
    C17 C9 C8 . . 116.48(17) ?
    C9 C10 C11 . . 119.94(17) ?
    C9 C10 C1 . . 121.19(17) ?
    C11 C10 C1 . . 118.83(17) ?
    C12' C11 C12 . . 106.9(10) ?
    C12' C11 C10 . . 125.9(8) ?
    C12 C11 C10 . . 127.2(5) ?
    C12' C11 S1' . . 107.5(8) ?
    C10 C11 S1' . . 126.4(3) ?
    C12 C11 S1 . . 113.7(5) ?
    C10 C11 S1 . . 118.77(15) ?
    S1' C11 S1 . . 114.7(3) ?
    O2 C15 O3 . . 123.8(2) ?
    O2 C15 C8 . . 123.4(2) ?
    O3 C15 C8 . . 112.83(16) ?
    O3 C16 H16A . . 109.5 ?
    O3 C16 H16B . . 109.5 ?
    H16A C16 H16B . . 109.5 ?
    O3 C16 H16C . . 109.5 ?
    H16A C16 H16C . . 109.5 ?
    H16B C16 H16C . . 109.5 ?
    O4 C17 O5 . . 123.28(19) ?
    O4 C17 C9 . . 124.84(19) ?
    O5 C17 C9 . . 111.85(17) ?
    O5 C18 H18A . . 109.5 ?
    O5 C18 H18B . . 109.5 ?
    H18A C18 H18B . . 109.5 ?
    O5 C18 H18C . . 109.5 ?
    H18A C18 H18C . . 109.5 ?
    H18B C18 H18C . . 109.5 ?
    C20 C19 C32 . . 119.24(18) ?
    C20 C19 C8 . . 121.39(17) ?
    C32 C19 C8 . . 119.36(17) ?
    C21 C20 C19 . . 121.83(19) ?
    C21 C20 H20 . . 119.1 ?
    C19 C20 H20 . . 119.1 ?
    C20 C21 C22 . . 121.10(19) ?
    C20 C21 H21 . . 119.4 ?
    C22 C21 H21 . . 119.4 ?
    C21 C22 C33 . . 118.72(18) ?
    C21 C22 C23 . . 122.59(19) ?
    C33 C22 C23 . . 118.68(19) ?
    C24 C23 C22 . . 121.4(2) ?
    C24 C23 H23 . . 119.3 ?
    C22 C23 H23 . . 119.3 ?
    C23 C24 C25 . . 122.2(2) ?
    C23 C24 H24 . . 118.9 ?
    C25 C24 H24 . . 118.9 ?
    C26 C25 C34 . . 118.4(2) ?
    C26 C25 C24 . . 123.5(2) ?
    C34 C25 C24 . . 118.11(19) ?
    C27 C26 C25 . . 121.7(2) ?
    C27 C26 H26 . . 119.2 ?
    C25 C26 H26 . . 119.2 ?
    C26 C27 C28 . . 120.7(2) ?
    C26 C27 H27 . . 119.6 ?
    C28 C27 H27 . . 119.6 ?
    C27 C28 C29 . . 120.1(2) ?
    C27 C28 H28 . . 120.0 ?
    C29 C28 H28 . . 120.0 ?
    C28 C29 C34 . . 119.58(18) ?
    C28 C29 C30 . . 122.49(19) ?
    C34 C29 C30 . . 117.93(17) ?
    C31 C30 C29 . . 121.97(19) ?
    C31 C30 H30 . . 119.0 ?
    C29 C30 H30 . . 119.0 ?
    C30 C31 C32 . . 122.13(19) ?
    C30 C31 H31 . . 118.9 ?
    C32 C31 H31 . . 118.9 ?
    C19 C32 C33 . . 118.90(17) ?
    C19 C32 C31 . . 123.96(18) ?
    C33 C32 C31 . . 117.14(17) ?
    C22 C33 C32 . . 120.18(18) ?
    C22 C33 C34 . . 119.39(17) ?
    C32 C33 C34 . . 120.43(17) ?
    C29 C34 C25 . . 119.55(18) ?
    C29 C34 C33 . . 120.33(17) ?
    C25 C34 C33 . . 120.10(18) ?
    C15 O3 C16 . . 115.83(17) ?
    C17 O5 C18 . . 116.64(17) ?
    C14 S1 C11 . . 90.3(3) ?
    C11 C12 C13 . . 110.1(10) ?
    C11 C12 H12 . . 124.9 ?
    C13 C12 H12 . . 124.9 ?
    C14 C13 C12 . . 110.0(9) ?
    C14 C13 H13 . . 125.0 ?
    C12 C13 H13 . . 125.0 ?
    C13 C14 S1 . . 115.7(7) ?
    C13 C14 H14 . . 122.2 ?
    S1 C14 H14 . . 122.2 ?
    C11 S1' C14' . . 91.3(11) ?
    C11 C12' C13' . . 119.0(16) ?
    C11 C12' H12' . . 120.5 ?
    C13' C12' H12' . . 120.5 ?
    C14' C13' C12' . . 99(2) ?
    C14' C13' H13' . . 130.6 ?
    C12' C13' H13' . . 130.6 ?
    C13' C14' S1' . . 120(2) ?
    C13' C14' H14' . . 120.0 ?
    S1' C14' H14' . . 120.0 ?
loop_
    _geom_torsion_atom_site_label_1
    _geom_torsion_atom_site_label_2
    _geom_torsion_atom_site_label_3
    _geom_torsion_atom_site_label_4
    _geom_torsion_site_symmetry_1
    _geom_torsion_site_symmetry_2
    _geom_torsion_site_symmetry_3
    _geom_torsion_site_symmetry_4
    _geom_torsion
    _geom_torsion_publ_flag
    C6 C1 C2 C3 . . . . 3.3(3) ?
    C10 C1 C2 C3 . . . . -176.23(19) ?
    C1 C2 C3 C4 . . . . -1.9(3) ?
    C2 C3 C4 C5 . . . . -1.3(3) ?
    C3 C4 C5 C6 . . . . 2.8(3) ?
    C4 C5 C6 C1 . . . . -1.3(3) ?
    C4 C5 C6 C7 . . . . -178.3(2) ?
    C2 C1 C6 C5 . . . . -1.8(3) ?
    C10 C1 C6 C5 . . . . 177.82(18) ?
    C2 C1 C6 C7 . . . . 175.18(18) ?
    C10 C1 C6 C7 . . . . -5.2(3) ?
    C5 C6 C7 O1 . . . . 18.2(3) ?
    C1 C6 C7 O1 . . . . -158.8(2) ?
    C5 C6 C7 C8 . . . . -158.20(18) ?
    C1 C6 C7 C8 . . . . 24.8(3) ?
    O1 C7 C8 C9 . . . . 154.96(19) ?
    C6 C7 C8 C9 . . . . -28.6(2) ?
    O1 C7 C8 C19 . . . . 27.7(3) ?
    C6 C7 C8 C19 . . . . -155.88(16) ?
    O1 C7 C8 C15 . . . . -89.1(2) ?
    C6 C7 C8 C15 . . . . 87.3(2) ?
    C19 C8 C9 C10 . . . . 140.57(18) ?
    C7 C8 C9 C10 . . . . 14.8(2) ?
    C15 C8 C9 C10 . . . . -96.8(2) ?
    C19 C8 C9 C17 . . . . -41.6(2) ?
    C7 C8 C9 C17 . . . . -167.35(15) ?
    C15 C8 C9 C17 . . . . 81.0(2) ?
    C17 C9 C10 C11 . . . . 8.8(3) ?
    C8 C9 C10 C11 . . . . -173.51(16) ?
    C17 C9 C10 C1 . . . . -173.60(16) ?
    C8 C9 C10 C1 . . . . 4.1(3) ?
    C2 C1 C10 C9 . . . . 169.55(18) ?
    C6 C1 C10 C9 . . . . -10.0(3) ?
    C2 C1 C10 C11 . . . . -12.8(3) ?
    C6 C1 C10 C11 . . . . 167.65(17) ?
    C9 C10 C11 C12' . . . . 66.1(11) ?
    C1 C10 C11 C12' . . . . -111.6(10) ?
    C9 C10 C11 C12 . . . . -116.3(9) ?
    C1 C10 C11 C12 . . . . 66.0(9) ?
    C9 C10 C11 S1' . . . . -119.4(5) ?
    C1 C10 C11 S1' . . . . 62.9(5) ?
    C9 C10 C11 S1 . . . . 56.8(2) ?
    C1 C10 C11 S1 . . . . -120.94(18) ?
    C9 C8 C15 O2 . . . . 151.5(2) ?
    C19 C8 C15 O2 . . . . -84.2(3) ?
    C7 C8 C15 O2 . . . . 32.5(3) ?
    C9 C8 C15 O3 . . . . -27.7(2) ?
    C19 C8 C15 O3 . . . . 96.7(2) ?
    C7 C8 C15 O3 . . . . -146.61(18) ?
    C10 C9 C17 O4 . . . . -133.5(2) ?
    C8 C9 C17 O4 . . . . 48.6(3) ?
    C10 C9 C17 O5 . . . . 48.3(2) ?
    C8 C9 C17 O5 . . . . -129.53(18) ?
    C9 C8 C19 C20 . . . . 114.1(2) ?
    C7 C8 C19 C20 . . . . -118.8(2) ?
    C15 C8 C19 C20 . . . . -7.6(2) ?
    C9 C8 C19 C32 . . . . -65.1(2) ?
    C7 C8 C19 C32 . . . . 62.0(2) ?
    C15 C8 C19 C32 . . . . 173.17(17) ?
    C32 C19 C20 C21 . . . . 1.1(3) ?
    C8 C19 C20 C21 . . . . -178.12(18) ?
    C19 C20 C21 C22 . . . . -1.3(3) ?
    C20 C21 C22 C33 . . . . 0.0(3) ?
    C20 C21 C22 C23 . . . . -179.1(2) ?
    C21 C22 C23 C24 . . . . 176.0(2) ?
    C33 C22 C23 C24 . . . . -3.1(3) ?
    C22 C23 C24 C25 . . . . 1.7(3) ?
    C23 C24 C25 C26 . . . . -178.7(2) ?
    C23 C24 C25 C34 . . . . 1.2(3) ?
    C34 C25 C26 C27 . . . . 0.4(3) ?
    C24 C25 C26 C27 . . . . -179.7(2) ?
    C25 C26 C27 C28 . . . . 0.8(4) ?
    C26 C27 C28 C29 . . . . -1.3(3) ?
    C27 C28 C29 C34 . . . . 0.5(3) ?
    C27 C28 C29 C30 . . . . -178.9(2) ?
    C28 C29 C30 C31 . . . . 176.80(19) ?
    C34 C29 C30 C31 . . . . -2.6(3) ?
    C29 C30 C31 C32 . . . . 0.9(3) ?
    C20 C19 C32 C33 . . . . 0.3(3) ?
    C8 C19 C32 C33 . . . . 179.53(16) ?
    C20 C19 C32 C31 . . . . -179.83(18) ?
    C8 C19 C32 C31 . . . . -0.6(3) ?
    C30 C31 C32 C19 . . . . -178.20(19) ?
    C30 C31 C32 C33 . . . . 1.7(3) ?
    C21 C22 C33 C32 . . . . 1.4(3) ?
    C23 C22 C33 C32 . . . . -179.49(18) ?
    C21 C22 C33 C34 . . . . -177.61(18) ?
    C23 C22 C33 C34 . . . . 1.5(3) ?
    C19 C32 C33 C22 . . . . -1.5(3) ?
    C31 C32 C33 C22 . . . . 178.61(17) ?
    C19 C32 C33 C34 . . . . 177.44(17) ?
    C31 C32 C33 C34 . . . . -2.4(3) ?
    C28 C29 C34 C25 . . . . 0.8(3) ?
    C30 C29 C34 C25 . . . . -179.80(17) ?
    C28 C29 C34 C33 . . . . -177.67(17) ?
    C30 C29 C34 C33 . . . . 1.7(3) ?
    C26 C25 C34 C29 . . . . -1.2(3) ?
    C24 C25 C34 C29 . . . . 178.88(18) ?
    C26 C25 C34 C33 . . . . 177.23(18) ?
    C24 C25 C34 C33 . . . . -2.6(3) ?
    C22 C33 C34 C29 . . . . 179.72(17) ?
    C32 C33 C34 C29 . . . . 0.8(3) ?
    C22 C33 C34 C25 . . . . 1.3(3) ?
    C32 C33 C34 C25 . . . . -177.69(17) ?
    O2 C15 O3 C16 . . . . -1.0(3) ?
    C8 C15 O3 C16 . . . . 178.13(18) ?
    O4 C17 O5 C18 . . . . 13.1(3) ?
    C9 C17 O5 C18 . . . . -168.72(18) ?
    C12' C11 S1 C14 . . . . 48(5) ?
    C12 C11 S1 C14 . . . . -3.0(9) ?
    C10 C11 S1 C14 . . . . -177.0(4) ?
    S1' C11 S1 C14 . . . . -0.4(6) ?
    C12' C11 C12 C13 . . . . -6.8(16) ?
    C10 C11 C12 C13 . . . . 175.2(8) ?
    S1' C11 C12 C13 . . . .  -11E1(2)
                                     ?
    S1 C11 C12 C13 . . . . 1.8(14) ?
    C11 C12 C13 C14 . . . . 0.7(17) ?
    C12 C13 C14 S1 . . . . -3.0(16) ?
    C11 S1 C14 C13 . . . . 3.5(10) ?
    C12' C11 S1' C14' . . . . -8.1(16) ?
    C12 C11 S1' C14' . . . . 68(19) ?
    C10 C11 S1' C14' . . . . 176.6(12) ?
    S1 C11 S1' C14' . . . . 0.3(14) ?
    C12 C11 C12' C13' . . . . 16(2) ?
    C10 C11 C12' C13' . . . . -165.9(17) ?
    S1' C11 C12' C13' . . . . 19(2) ?
    S1 C11 C12' C13' . . . . -115(6) ?
    C11 C12' C13' C14' . . . . -20(3) ?
    C12' C13' C14' S1' . . . . 13(3) ?
    C11 S1' C14' C13' . . . . -4(3) ?
_iucr_refine_instructions_details
;
TITL GOP1 in P2(1)/n
REM  transformed to space group :
CELL   0.71073 10.9268 18.9670 12.2628   90.000   93.030   90.000
ZERR   4        0.0010  0.0014  0.0009    0.000    0.002    0.000
LATT   1
SYMM  1/2 - X, 1/2 + Y, 1/2 - Z
SFAC  C    H    O    S
UNIT  136  88   20   4
MERG   2
OMIT -2  50
DFIX 1.70 0.01 C11 S1 C11 S1'
DFIX 1.70 0.01 C14 S1 C14' S1'
DFIX 1.50 0.01 C12 C13 C12' C13'
DFIX 1.40 0.01 C11 C12 C11 C12'
DFIX 1.40 0.01 C13 C14 C13' C14'
SIMU 0.01 S1  > C14
SIMU 0.01 S1' > C14'
DELU 0.01 S1  > C14
DELU 0.01 S1' > C14'
FMAP   2
PLAN   20
ACTA
BOND   $H
CONF
L.S.  12
WGHT    0.042000    1.118200
FVAR       0.14486   0.69261
C1    1    0.531759    0.110685    0.098369    11.00000    0.03789    0.03192 =
         0.02683   -0.00454    0.00686   -0.00013
C2    1    0.429214    0.117142    0.026297    11.00000    0.04016    0.04796 =
         0.03681    0.00003    0.00289   -0.00049
AFIX  43
H2    2    0.360456    0.089490    0.036444    11.00000   -1.20000
AFIX   0
C3    1    0.428417    0.163901   -0.059658    11.00000    0.05182    0.05507 =
         0.03605    0.00179   -0.00253    0.00839
AFIX  43
H3    2    0.360068    0.166404   -0.108019    11.00000   -1.20000
AFIX   0
C4    1    0.526910    0.206755   -0.074868    11.00000    0.06712    0.04618 =
         0.03634    0.00814    0.00409    0.00511
AFIX  43
H4    2    0.526114    0.237497   -0.133983    11.00000   -1.20000
AFIX   0
C5    1    0.626848    0.204039   -0.002273    11.00000    0.05765    0.03862 =
         0.03977    0.00499    0.00806   -0.00688
AFIX  43
H5    2    0.692303    0.234563   -0.010615    11.00000   -1.20000
AFIX   0
C6    1    0.631133    0.156026    0.083706    11.00000    0.04367    0.03114 =
         0.03097   -0.00081    0.00556   -0.00193
C7    1    0.737364    0.155493    0.162063    11.00000    0.04193    0.03639 =
         0.03522   -0.00097    0.00843   -0.00938
C8    1    0.761554    0.086959    0.227858    11.00000    0.03178    0.03475 =
         0.03036   -0.00179    0.00600   -0.00471
C9    1    0.644138    0.045115    0.245000    11.00000    0.03529    0.02877 =
         0.02568   -0.00488    0.00693   -0.00422
C10   1    0.538336    0.058035    0.187336    11.00000    0.03374    0.03021 =
         0.02609   -0.00452    0.00620   -0.00231
C11   1    0.425093    0.021276    0.215351    11.00000    0.03238    0.03367 =
         0.03507   -0.00098    0.00530   -0.00207
C15   1    0.841008    0.044750    0.150075    11.00000    0.03685    0.04592 =
         0.03546   -0.00353    0.00796   -0.00594
C16   1    0.890935   -0.066251    0.081835    11.00000    0.05922    0.05651 =
         0.06457   -0.01444    0.01988    0.01040
AFIX 137
H16A  2    0.876305   -0.049658    0.008342    11.00000   -1.50000
H16B  2    0.865185   -0.114501    0.086472    11.00000   -1.50000
H16C  2    0.976808   -0.062898    0.102105    11.00000   -1.50000
AFIX   0
C17   1    0.653827   -0.013551    0.327412    11.00000    0.03474    0.03718 =
         0.03488    0.00140    0.00566   -0.00436
C18   1    0.591286   -0.129571    0.364067    11.00000    0.07827    0.04037 =
         0.07475    0.01844    0.01194   -0.01048
AFIX 137
H18A  2    0.668253   -0.140274    0.401813    11.00000   -1.50000
H18B  2    0.561117   -0.170712    0.325783    11.00000   -1.50000
H18C  2    0.533307   -0.115153    0.415832    11.00000   -1.50000
AFIX   0
C19   1    0.835236    0.103281    0.334983    11.00000    0.03142    0.03025 =
         0.03461   -0.00087    0.00248   -0.00464
C20   1    0.949991    0.074430    0.357621    11.00000    0.03446    0.03709 =
         0.04877   -0.00537    0.00490    0.00134
AFIX  43
H20   2    0.984013    0.045647    0.305808    11.00000   -1.20000
AFIX   0
C21   1    1.015265    0.087129    0.454718    11.00000    0.02781    0.03986 =
         0.05672    0.00091   -0.00374    0.00318
AFIX  43
H21   2    1.091501    0.066066    0.467722    11.00000   -1.20000
AFIX   0
C22   1    0.969354    0.130711    0.533300    11.00000    0.02987    0.03103 =
         0.04368    0.00285   -0.00366   -0.00255
C23   1    1.035648    0.145911    0.634751    11.00000    0.03467    0.04809 =
         0.05289    0.00507   -0.01380   -0.00060
AFIX  43
H23   2    1.110240    0.123626    0.650836    11.00000   -1.20000
AFIX   0
C24   1    0.992778    0.191128    0.706196    11.00000    0.04876    0.05026 =
         0.04061    0.00013   -0.01585   -0.00827
AFIX  43
H24   2    1.039434    0.200544    0.770167    11.00000   -1.20000
AFIX   0
C25   1    0.877366    0.225763    0.687986    11.00000    0.04118    0.03851 =
         0.03454    0.00147   -0.00501   -0.00906
C26   1    0.831226    0.274343    0.760158    11.00000    0.05782    0.05524 =
         0.03462   -0.00904   -0.00268   -0.01112
AFIX  43
H26   2    0.877177    0.285526    0.823809    11.00000   -1.20000
AFIX   0
C27   1    0.719380    0.306256    0.739775    11.00000    0.05598    0.05322 =
         0.04370   -0.01474    0.00990   -0.00387
AFIX  43
H27   2    0.691465    0.338996    0.789156    11.00000   -1.20000
AFIX   0
C28   1    0.648302    0.290278    0.647110    11.00000    0.03949    0.04536 =
         0.04323   -0.00288    0.00646    0.00031
AFIX  43
H28   2    0.572072    0.311490    0.634899    11.00000   -1.20000
AFIX   0
C29   1    0.690653    0.242053    0.571057    11.00000    0.03447    0.03231 =
         0.03319   -0.00027    0.00308   -0.00483
C30   1    0.621916    0.224451    0.472907    11.00000    0.02835    0.03941 =
         0.04181    0.00195   -0.00067    0.00367
AFIX  43
H30   2    0.544278    0.243810    0.460164    11.00000   -1.20000
AFIX   0
C31   1    0.665946    0.180650    0.398069    11.00000    0.03299    0.03668 =
         0.03342   -0.00129   -0.00523   -0.00010
AFIX  43
H31   2    0.618205    0.171194    0.334721    11.00000   -1.20000
AFIX   0
C32   1    0.784102    0.148078    0.412823    11.00000    0.02965    0.02701 =
         0.03344    0.00108    0.00020   -0.00348
C33   1    0.852767    0.162423    0.512151    11.00000    0.02983    0.02727 =
         0.03402    0.00360   -0.00269   -0.00572
C34   1    0.806197    0.209674    0.590653    11.00000    0.03347    0.02902 =
         0.03171    0.00327    0.00022   -0.00647
O1    3    0.808053    0.204582    0.172464    11.00000    0.06309    0.04587 =
         0.06333    0.00939   -0.00836   -0.02606
O2    3    0.910561    0.071605    0.091041    11.00000    0.09114    0.06216 =
         0.08751   -0.00733    0.06161   -0.01529
O3    3    0.822339   -0.023572    0.155099    11.00000    0.05422    0.03877 =
         0.05673   -0.00751    0.02488   -0.00072
O4    3    0.699849   -0.008242    0.417678    11.00000    0.08691    0.06574 =
         0.04050    0.01597   -0.01597   -0.02922
O5    3    0.608067   -0.073402    0.287184    11.00000    0.05901    0.02981 =
         0.04509    0.00160    0.00698   -0.00500
PART    1
S1    4    0.376999    0.028657    0.344943    10.69261    0.04582    0.04382 =
         0.04372    0.00623    0.02103    0.00054
C12   1    0.356795   -0.025416    0.150895    10.69261    0.04054    0.06838 =
         0.08317    0.00938    0.01131   -0.00960
AFIX  43
H12   2    0.371856   -0.036669    0.079016    10.69261   -1.20000
AFIX   0
C13   1    0.256312   -0.054918    0.212656    10.69261    0.03676    0.05156 =
         0.08283    0.00072    0.00591   -0.01335
AFIX  43
H13   2    0.199347   -0.087820    0.185630    10.69261   -1.20000
AFIX   0
C14   1    0.259250   -0.027237    0.313702    10.69261    0.03832    0.05450 =
         0.06197    0.01425    0.02585   -0.00352
AFIX  43
H14   2    0.200484   -0.038055    0.363253    10.69261   -1.20000
AFIX   0
PART    2
S1'   4    0.339873   -0.032395    0.133674    10.30739    0.04424    0.04875 =
         0.06590   -0.00540   -0.00300   -0.01635
C12'  1    0.365086    0.029367    0.310723    10.30739    0.09978    0.06234 =
         0.06760    0.00320   -0.00900   -0.00915
AFIX  43
H12'  2    0.383863    0.066935    0.357390    10.30739   -1.20000
AFIX   0
C13'  1    0.270164   -0.022763    0.337701    10.30739    0.06959    0.06587 =
         0.05696    0.00051   -0.00143    0.00496
AFIX  43
H13'  2    0.237250   -0.033664    0.404045    10.30739   -1.20000
AFIX   0
C14'  1    0.245493   -0.050115    0.235075    10.30739    0.04829    0.05745 =
         0.05848    0.00115    0.00373   -0.01161
AFIX  43
H14'  2    0.176844   -0.078383    0.221417    10.30739   -1.20000
HKLF 4
REM  GOP1 in P2(1)/n
REM R1 =  0.0392 for   3341 Fo > 4sig(Fo)  and  0.0616 for all   4457 data
REM    400 parameters refined using     56 restraints
END
;
data_III
_audit_creation_method     SHELXL-97
_chemical_name_systematic
;
Ethyl
4-oxo-3-phenyl-1,3-bis(thiophen-2-yl)-3,4-dihydronaphthalene-2-carboxylate
;
_chemical_name_common     ?
_chemical_formula_moiety     'C27 H20 O3 S2'
_chemical_formula_sum     'C27 H20 O3 S2'
_chemical_formula_iupac     'C27 H20 O3 S2'
_chemical_formula_weight     456.55
_chemical_melting_point     ?
_symmetry_cell_setting     monoclinic
_symmetry_space_group_name_H-M     'P 21/c'
_symmetry_space_group_name_Hall     '-P 2ybc'
loop_
    _symmetry_equiv_pos_as_xyz
    'x, y, z'
    '-x, y+1/2, -z+1/2'
    '-x, -y, -z'
    'x, -y-1/2, z-1/2'
_cell_length_a     12.1263(11)
_cell_length_b     11.8009(11)
_cell_length_c     16.0657(13)
_cell_angle_alpha     90.00
_cell_angle_beta     100.181(2)
_cell_angle_gamma     90.00
_cell_volume     2262.8(3)
_cell_formula_units_Z     4
_cell_measurement_reflns_used     4110
_cell_measurement_theta_min     2.43
_cell_measurement_theta_max     25.39
_cell_measurement_temperature     296(2)
_exptl_crystal_description     block
_exptl_crystal_colour     green
_exptl_crystal_size_max     0.25
_exptl_crystal_size_mid     0.25
_exptl_crystal_size_min     0.15
_exptl_crystal_density_diffrn     1.340
_exptl_crystal_density_meas     ?
_exptl_crystal_density_method     'not measured'
_exptl_crystal_F_000     952
_exptl_absorpt_coefficient_mu     0.262
_exptl_absorpt_correction_type     multi-scan
_exptl_absorpt_process_details
;
(SADABS; Bruker, 2008)
;
_exptl_absorpt_correction_T_min     0.9373
_exptl_absorpt_correction_T_max     0.9617
_exptl_special_details     ?
_diffrn_ambient_temperature     296(2)
_diffrn_radiation_type     MoK\a
_diffrn_radiation_wavelength     0.71073
_diffrn_radiation_source     'fine-focus sealed tube'
_diffrn_radiation_monochromator     graphite
_diffrn_measurement_device_type     'Bruker Kappa APEXII CCD'
_diffrn_measurement_method     '\w & \f scans'
_diffrn_detector_area_resol_mean     ?
_diffrn_reflns_number     29901
_diffrn_reflns_av_R_equivalents     0.0438
_diffrn_reflns_av_sigmaI/netI     0.0327
_diffrn_reflns_theta_min     2.43
_diffrn_reflns_theta_max     25.39
_diffrn_reflns_theta_full     25.39
_diffrn_measured_fraction_theta_max     0.988
_diffrn_measured_fraction_theta_full     0.988
_diffrn_reflns_limit_h_min     -14
_diffrn_reflns_limit_h_max     14
_diffrn_reflns_limit_k_min     -14
_diffrn_reflns_limit_k_max     14
_diffrn_reflns_limit_l_min     -19
_diffrn_reflns_limit_l_max     18
_diffrn_standards_number     ?
_diffrn_standards_interval_count     ?
_diffrn_standards_interval_time     ?
_diffrn_standards_decay_%     ?
_refine_special_details
;
 Refinement of F^2^ against ALL reflections.  The weighted R-factor wR and
 goodness of fit S are based on F^2^, conventional R-factors R are based
 on F, with F set to zero for negative F^2^. The threshold expression of
 F^2^ > 2sigma(F^2^) is used only for calculating R-factors(gt) etc. and is
 not relevant to the choice of reflections for refinement.  R-factors based
 on F^2^ are statistically about twice as large as those based on F, and R-
 factors based on ALL data will be even larger.
;
_reflns_number_total     4110
_reflns_number_gt     2685
_reflns_threshold_expression     >2sigma(I)
_refine_ls_structure_factor_coef     Fsqd
_refine_ls_matrix_type     full
_refine_ls_R_factor_all     0.1018
_refine_ls_R_factor_gt     0.0607
_refine_ls_wR_factor_gt     0.1226
_refine_ls_wR_factor_ref     0.1469
_refine_ls_goodness_of_fit_ref     1.086
_refine_ls_restrained_S_all     1.096
_refine_ls_number_reflns     4110
_refine_ls_number_parameters     364
_refine_ls_number_restraints     100
_refine_ls_hydrogen_treatment     constr
_refine_ls_weighting_scheme     calc
_refine_ls_weighting_details
         'calc w=1/[\s^2^(Fo^2^)+(0.0338P)^2^+2.9594P] where P=(Fo^2^+2Fc^2^)/3'
_atom_sites_solution_hydrogens     geom
_atom_sites_solution_primary     direct
_atom_sites_solution_secondary     difmap
_refine_ls_shift/su_max     0.004
_refine_ls_shift/su_mean     0.000
_refine_diff_density_max     0.235
_refine_diff_density_min     -0.243
_refine_ls_extinction_method     none
_refine_ls_extinction_coef     ?
loop_
    _atom_type_symbol
    _atom_type_description
    _atom_type_scat_dispersion_real
    _atom_type_scat_dispersion_imag
    _atom_type_scat_source
    'C' 'C' 0.0033 0.0016
                         'International Tables Vol C Tables 4.2.6.8 and 6.1.1.4'
    'H' 'H' 0.0000 0.0000
                         'International Tables Vol C Tables 4.2.6.8 and 6.1.1.4'
    'O' 'O' 0.0106 0.0060
                         'International Tables Vol C Tables 4.2.6.8 and 6.1.1.4'
    'S' 'S' 0.1246 0.1234
                         'International Tables Vol C Tables 4.2.6.8 and 6.1.1.4'
_computing_data_collection
;
APEX2 (Bruker, 2008)
;
_computing_cell_refinement
;
APEX2 (Bruker, 2008)
;
_computing_data_reduction
;
SAINT (Bruker, 2008)
;
_computing_structure_solution
;
SHELXS97 (Sheldrick, 2008)
;
_computing_structure_refinement
;
SHELXL97 (Sheldrick, 2008)
;
_computing_molecular_graphics
;
ORTEP-3 for Windows (Farrugia, 2012) and Mercury (Macrae <i>et al.</i>,
2008)
;
_computing_publication_material
;
SHELXL97 (Sheldrick, 2008) and PLATON (Spek, 2015)
;
loop_
    _atom_site_type_symbol
    _atom_site_label
    _atom_site_fract_x
    _atom_site_fract_y
    _atom_site_fract_z
    _atom_site_U_iso_or_equiv
    _atom_site_adp_type
    _atom_site_calc_flag
    _atom_site_refinement_flags
    _atom_site_occupancy
    _atom_site_symmetry_multiplicity
    _atom_site_disorder_assembly
    _atom_site_disorder_group
    C C7 0.6147(3) 0.7554(3) 0.11948(19) 0.0431(7) Uani d . 1 1 . .
    C C6 0.5745(2) 0.7440(3) 0.02783(18) 0.0395(7) Uani d . 1 1 . .
    C C5 0.4953(3) 0.6615(3) -0.0013(2) 0.0520(8) Uani d . 1 1 . .
    H H5 0.4686 0.6143 0.0371 0.062 Uiso calc R 1 1 . .
    C C4 0.4560(3) 0.6491(3) -0.0866(2) 0.0601(10) Uani d . 1 1 . .
    H H4 0.4034 0.5934 -0.1059 0.072 Uiso calc R 1 1 . .
    C C3 0.4950(3) 0.7196(3) -0.1430(2) 0.0576(9) Uani d . 1 1 . .
    H H3 0.4687 0.7112 -0.2006 0.069 Uiso calc R 1 1 . .
    C C2 0.5725(3) 0.8026(3) -0.11538(19) 0.0481(8) Uani d . 1 1 . .
    H H2 0.5976 0.8499 -0.1544 0.058 Uiso calc R 1 1 . .
    C C1 0.6138(2) 0.8164(3) -0.02929(18) 0.0370(7) Uani d . 1 1 . .
    C C10 0.6948(2) 0.9062(2) 0.00282(17) 0.0353(7) Uani d . 1 1 A .
    C C9 0.7444(2) 0.9089(2) 0.08432(18) 0.0369(7) Uani d . 1 1 . .
    C C8 0.7274(2) 0.8172(3) 0.14761(17) 0.0386(7) Uani d . 1 1 B .
    C C22 0.7307(3) 0.8700(3) 0.23534(18) 0.0425(7) Uani d . 1 1 . .
    C C23 0.8062(3) 0.8363(3) 0.30966(19) 0.0466(8) Uani d . 1 1 . .
    H H23 0.8569 0.7774 0.3082 0.056 Uiso calc R 1 1 . .
    C C24 0.8016(4) 0.8933(4) 0.3830(2) 0.0775(13) Uani d . 1 1 . .
    H H24 0.8507 0.8724 0.4319 0.093 Uiso calc R 1 1 . .
    C C25 0.7296(4) 0.9778(4) 0.3875(3) 0.0819(14) Uani d . 1 1 . .
    H H25 0.7297 1.0143 0.4388 0.098 Uiso calc R 1 1 . .
    C C26 0.6569(4) 1.0107(4) 0.3185(3) 0.0730(12) Uani d . 1 1 . .
    H H26 0.6065 1.0689 0.3225 0.088 Uiso calc R 1 1 . .
    C C27 0.6573(3) 0.9589(3) 0.2428(2) 0.0556(9) Uani d . 1 1 . .
    H H27 0.6076 0.9831 0.1953 0.067 Uiso calc R 1 1 . .
    C C15 0.8246(3) 1.0013(3) 0.11778(19) 0.0451(8) Uani d . 1 1 . .
    C C16 0.8442(4) 1.2004(4) 0.1385(3) 0.0863(14) Uani d . 1 1 . .
    H H16A 0.8015 1.2542 0.1657 0.104 Uiso calc R 1 1 . .
    H H16B 0.9087 1.1771 0.1796 0.104 Uiso calc R 1 1 . .
    C C17 0.8813(6) 1.2539(5) 0.0680(4) 0.124(2) Uani d . 1 1 . .
    H H17A 0.9295 1.2031 0.0445 0.185 Uiso calc R 1 1 . .
    H H17B 0.9215 1.3219 0.0866 0.185 Uiso calc R 1 1 . .
    H H17C 0.8175 1.2723 0.0256 0.185 Uiso calc R 1 1 . .
    C C11 0.7228(2) 0.9919(3) -0.05704(19) 0.0409(7) Uani d D 1 1 . .
    S S1' 0.8516(4) 0.9932(5) -0.0827(3) 0.0552(9) Uani d PDU 0.472(4) 1 A 1
    C C12' 0.6539(15) 1.0804(16) -0.0903(16) 0.074(5) Uani d PDU 0.472(4) 1 A 1
    H H12' 0.5821 1.0924 -0.0791 0.089 Uiso calc PR 0.472(4) 1 A 1
    C C13' 0.7087(15) 1.154(2) -0.1462(17) 0.069(4) Uani d PDU 0.472(4) 1 A 1
    H H13' 0.6783 1.2169 -0.1766 0.083 Uiso calc PR 0.472(4) 1 A 1
    C C14' 0.8130(17) 1.1091(17) -0.1435(15) 0.055(3) Uani d PDU 0.472(4) 1 A 1
    H H14' 0.8625 1.1419 -0.1746 0.066 Uiso calc PR 0.472(4) 1 A 1
    S S1 0.6308(4) 1.0925(5) -0.1018(4) 0.0706(11) Uani d PDU 0.528(4) 1 A 2
    C C12 0.8224(10) 1.0023(18) -0.0856(12) 0.073(5) Uani d PDU 0.528(4) 1 A 2
    H H12 0.8809 0.9514 -0.0697 0.087 Uiso calc PR 0.528(4) 1 A 2
    C C13 0.8323(16) 1.0985(17) -0.1430(16) 0.062(3) Uani d PDU 0.528(4) 1 A 2
    H H13 0.8940 1.1204 -0.1662 0.075 Uiso calc PR 0.528(4) 1 A 2
    C C14 0.7295(12) 1.1467(19) -0.1535(15) 0.060(3) Uani d PDU 0.528(4) 1 A 2
    H H14 0.7130 1.2091 -0.1888 0.072 Uiso calc PR 0.528(4) 1 A 2
    C C18 0.8130(3) 0.7232(3) 0.14620(19) 0.0449(8) Uani d D 1 1 . .
    S S2 0.8057(3) 0.5957(2) 0.1928(2) 0.0789(10) Uani d PDU 0.632(5) 1 B 1
    C C19 0.9075(11) 0.7382(13) 0.1097(12) 0.065(4) Uani d PDU 0.632(5) 1 B 1
    H H19 0.9268 0.8032 0.0829 0.078 Uiso calc PR 0.632(5) 1 B 1
    C C20 0.9724(10) 0.6299(8) 0.1219(8) 0.068(2) Uani d PDU 0.632(5) 1 B 1
    H H20 1.0376 0.6191 0.1000 0.081 Uiso calc PR 0.632(5) 1 B 1
    C C21 0.9295(7) 0.5467(11) 0.1678(7) 0.077(2) Uani d PDU 0.632(5) 1 B 1
    H H21 0.9619 0.4765 0.1826 0.093 Uiso calc PR 0.632(5) 1 B 1
    S S2' 0.9239(6) 0.7245(7) 0.0999(7) 0.083(2) Uani d PDU 0.368(5) 1 B 2
    C C19' 0.795(2) 0.6210(14) 0.1856(19) 0.111(7) Uani d PDU 0.368(5) 1 B 2
    H H19' 0.7361 0.6020 0.2132 0.133 Uiso calc PR 0.368(5) 1 B 2
    C C20' 0.8928(18) 0.550(2) 0.1728(18) 0.099(5) Uani d PDU 0.368(5) 1 B 2
    H H20' 0.9004 0.4766 0.1951 0.119 Uiso calc PR 0.368(5) 1 B 2
    C C21' 0.973(2) 0.5912(13) 0.1278(19) 0.099(6) Uani d PDU 0.368(5) 1 B 2
    H H21' 1.0365 0.5554 0.1159 0.119 Uiso calc PR 0.368(5) 1 B 2
    O O1 0.5657(2) 0.7135(2) 0.17142(14) 0.0628(7) Uani d . 1 1 . .
    O O2 0.9203(2) 0.9858(2) 0.14859(17) 0.0693(7) Uani d . 1 1 . .
    O O3 0.7748(2) 1.1019(2) 0.11081(16) 0.0624(7) Uani d . 1 1 . .
loop_
    _atom_site_aniso_label
    _atom_site_aniso_U_11
    _atom_site_aniso_U_22
    _atom_site_aniso_U_33
    _atom_site_aniso_U_12
    _atom_site_aniso_U_13
    _atom_site_aniso_U_23
    C7 0.0479(18) 0.0445(18) 0.0371(17) -0.0016(15) 0.0082(14) -0.0013(14)
    C6 0.0351(16) 0.0466(18) 0.0378(17) 0.0002(14) 0.0087(13) -0.0070(14)
    C5 0.0491(19) 0.057(2) 0.051(2) -0.0095(17) 0.0123(15) -0.0075(17)
    C4 0.051(2) 0.069(2) 0.058(2) -0.0145(18) 0.0020(17) -0.0168(19)
    C3 0.055(2) 0.073(3) 0.042(2) -0.0038(19) -0.0012(16) -0.0138(18)
    C2 0.0466(18) 0.059(2) 0.0382(18) 0.0012(16) 0.0058(14) -0.0005(16)
    C1 0.0297(14) 0.0450(18) 0.0358(16) 0.0059(13) 0.0042(12) -0.0034(14)
    C10 0.0298(14) 0.0426(17) 0.0340(16) 0.0048(13) 0.0068(12) -0.0004(13)
    C9 0.0313(15) 0.0416(17) 0.0379(17) 0.0010(13) 0.0064(12) -0.0004(13)
    C8 0.0386(16) 0.0447(18) 0.0315(16) -0.0007(14) 0.0039(12) -0.0026(13)
    C22 0.0429(17) 0.0500(19) 0.0358(17) -0.0068(15) 0.0100(13) -0.0039(14)
    C23 0.0436(18) 0.060(2) 0.0358(18) -0.0077(16) 0.0056(14) -0.0081(15)
    C24 0.076(3) 0.108(4) 0.046(2) -0.022(3) 0.002(2) -0.005(2)
    C25 0.083(3) 0.100(4) 0.067(3) -0.024(3) 0.027(3) -0.033(3)
    C26 0.081(3) 0.066(3) 0.081(3) -0.008(2) 0.037(3) -0.019(2)
    C27 0.058(2) 0.062(2) 0.049(2) 0.0018(18) 0.0173(16) -0.0053(18)
    C15 0.0445(19) 0.053(2) 0.0372(17) -0.0040(16) 0.0067(14) 0.0016(15)
    C16 0.103(3) 0.060(3) 0.089(3) -0.021(2) -0.003(3) -0.018(2)
    C17 0.173(6) 0.097(4) 0.107(4) -0.066(4) 0.041(4) -0.014(3)
    C11 0.0370(16) 0.0463(18) 0.0384(17) 0.0006(14) 0.0041(13) 0.0021(14)
    S1' 0.0554(17) 0.070(2) 0.0429(15) -0.0061(15) 0.0166(12) 0.0080(13)
    C12' 0.079(10) 0.073(9) 0.065(8) -0.008(7) 0.003(7) 0.024(6)
    C13' 0.080(8) 0.066(7) 0.057(6) -0.008(6) -0.004(6) 0.014(6)
    C14' 0.064(7) 0.067(6) 0.033(5) -0.017(5) 0.010(5) 0.013(5)
    S1 0.0579(16) 0.0710(19) 0.080(3) 0.0160(13) 0.0031(15) 0.0267(15)
    C12 0.069(8) 0.066(6) 0.079(8) -0.004(6) 0.004(6) 0.011(5)
    C13 0.054(5) 0.066(6) 0.066(6) -0.002(4) 0.006(5) 0.004(5)
    C14 0.051(5) 0.064(5) 0.063(6) 0.005(4) 0.003(4) 0.016(5)
    C18 0.051(2) 0.048(2) 0.0341(17) 0.0095(15) 0.0014(14) -0.0020(14)
    S2 0.103(2) 0.0537(14) 0.0785(15) 0.0134(14) 0.0121(13) 0.0161(12)
    C19 0.068(6) 0.057(5) 0.069(6) 0.048(4) 0.005(5) -0.010(4)
    C20 0.059(4) 0.065(5) 0.074(5) 0.042(4) 0.001(3) -0.019(4)
    C21 0.090(6) 0.059(5) 0.070(5) 0.039(5) -0.022(5) -0.009(4)
    S2' 0.064(3) 0.083(4) 0.108(4) 0.010(3) 0.029(3) -0.027(3)
    C19' 0.114(11) 0.091(11) 0.126(13) 0.074(9) 0.018(9) -0.014(9)
    C20' 0.106(10) 0.074(7) 0.113(10) 0.073(8) 0.006(8) -0.008(7)
    C21' 0.102(10) 0.084(10) 0.107(11) 0.061(9) 0.005(8) -0.020(9)
    O1 0.0707(16) 0.0789(18) 0.0417(14) -0.0247(14) 0.0178(12) 0.0002(12)
    O2 0.0445(14) 0.0748(18) 0.0813(18) -0.0079(13) -0.0092(13) -0.0116(14)
    O3 0.0657(16) 0.0459(14) 0.0711(17) -0.0045(12) 0.0003(12) -0.0055(12)
_geom_special_details
;
 All esds (except the esd in the dihedral angle between two l.s. planes)
 are estimated using the full covariance matrix.  The cell esds are taken
 into account individually in the estimation of esds in distances, angles
 and torsion angles; correlations between esds in cell parameters are only
 used when they are defined by crystal symmetry.  An approximate (isotropic)
 treatment of cell esds is used for estimating esds involving l.s. planes.
;
loop_
    _geom_bond_atom_site_label_1
    _geom_bond_atom_site_label_2
    _geom_bond_site_symmetry_2
    _geom_bond_distance
    _geom_bond_publ_flag
    C7 O1 . 1.212(4) ?
    C7 C6 . 1.473(4) ?
    C7 C8 . 1.544(4) ?
    C6 C5 . 1.390(4) ?
    C6 C1 . 1.397(4) ?
    C5 C4 . 1.377(5) ?
    C5 H5 . 0.9300 ?
    C4 C3 . 1.375(5) ?
    C4 H4 . 0.9300 ?
    C3 C2 . 1.375(5) ?
    C3 H3 . 0.9300 ?
    C2 C1 . 1.395(4) ?
    C2 H2 . 0.9300 ?
    C1 C10 . 1.476(4) ?
    C10 C9 . 1.341(4) ?
    C10 C11 . 1.475(4) ?
    C9 C15 . 1.497(4) ?
    C9 C8 . 1.524(4) ?
    C8 C18 . 1.523(4) ?
    C8 C22 . 1.535(4) ?
    C22 C27 . 1.395(4) ?
    C22 C23 . 1.427(4) ?
    C23 C24 . 1.367(5) ?
    C23 H23 . 0.9300 ?
    C24 C25 . 1.336(6) ?
    C24 H24 . 0.9300 ?
    C25 C26 . 1.346(6) ?
    C25 H25 . 0.9300 ?
    C26 C27 . 1.361(5) ?
    C26 H26 . 0.9300 ?
    C27 H27 . 0.9300 ?
    C15 O2 . 1.192(4) ?
    C15 O3 . 1.328(4) ?
    C16 C17 . 1.437(6) ?
    C16 O3 . 1.458(4) ?
    C16 H16A . 0.9700 ?
    C16 H16B . 0.9700 ?
    C17 H17A . 0.9600 ?
    C17 H17B . 0.9600 ?
    C17 H17C . 0.9600 ?
    C11 C12 . 1.371(9) ?
    C11 C12' . 1.384(9) ?
    C11 S1' . 1.686(4) ?
    C11 S1 . 1.699(4) ?
    S1' C14' . 1.698(9) ?
    C12' C13' . 1.487(10) ?
    C12' H12' . 0.9300 ?
    C13' C14' . 1.365(9) ?
    C13' H13' . 0.9300 ?
    C14' H14' . 0.9300 ?
    S1 C14 . 1.697(8) ?
    C12 C13 . 1.481(9) ?
    C12 H12 . 0.9300 ?
    C13 C14 . 1.353(8) ?
    C13 H13 . 0.9300 ?
    C14 H14 . 0.9300 ?
    C18 C19 . 1.387(9) ?
    C18 C19' . 1.397(10) ?
    C18 S2' . 1.648(6) ?
    C18 S2 . 1.690(4) ?
    S2 C21 . 1.720(7) ?
    C19 C20 . 1.496(9) ?
    C19 H19 . 0.9300 ?
    C20 C21 . 1.383(8) ?
    C20 H20 . 0.9300 ?
    C21 H21 . 0.9300 ?
    S2' C21' . 1.713(9) ?
    C19' C20' . 1.500(10) ?
    C19' H19' . 0.9300 ?
    C20' C21' . 1.397(10) ?
    C20' H20' . 0.9300 ?
    C21' H21' . 0.9300 ?
loop_
    _geom_angle_atom_site_label_1
    _geom_angle_atom_site_label_2
    _geom_angle_atom_site_label_3
    _geom_angle_site_symmetry_1
    _geom_angle_site_symmetry_3
    _geom_angle
    _geom_angle_publ_flag
    O1 C7 C6 . . 122.3(3) ?
    O1 C7 C8 . . 120.5(3) ?
    C6 C7 C8 . . 117.1(3) ?
    C5 C6 C1 . . 120.2(3) ?
    C5 C6 C7 . . 119.2(3) ?
    C1 C6 C7 . . 120.6(3) ?
    C4 C5 C6 . . 120.4(3) ?
    C4 C5 H5 . . 119.8 ?
    C6 C5 H5 . . 119.8 ?
    C3 C4 C5 . . 119.5(3) ?
    C3 C4 H4 . . 120.2 ?
    C5 C4 H4 . . 120.2 ?
    C2 C3 C4 . . 120.9(3) ?
    C2 C3 H3 . . 119.5 ?
    C4 C3 H3 . . 119.5 ?
    C3 C2 C1 . . 120.5(3) ?
    C3 C2 H2 . . 119.7 ?
    C1 C2 H2 . . 119.7 ?
    C2 C1 C6 . . 118.4(3) ?
    C2 C1 C10 . . 122.0(3) ?
    C6 C1 C10 . . 119.5(3) ?
    C9 C10 C11 . . 120.4(3) ?
    C9 C10 C1 . . 120.9(3) ?
    C11 C10 C1 . . 118.7(2) ?
    C10 C9 C15 . . 121.2(3) ?
    C10 C9 C8 . . 123.0(3) ?
    C15 C9 C8 . . 115.7(2) ?
    C18 C8 C9 . . 109.6(2) ?
    C18 C8 C22 . . 113.7(2) ?
    C9 C8 C22 . . 109.8(2) ?
    C18 C8 C7 . . 102.9(2) ?
    C9 C8 C7 . . 110.9(2) ?
    C22 C8 C7 . . 109.8(2) ?
    C27 C22 C23 . . 117.6(3) ?
    C27 C22 C8 . . 118.1(3) ?
    C23 C22 C8 . . 124.3(3) ?
    C24 C23 C22 . . 117.8(3) ?
    C24 C23 H23 . . 121.1 ?
    C22 C23 H23 . . 121.1 ?
    C25 C24 C23 . . 122.7(4) ?
    C25 C24 H24 . . 118.7 ?
    C23 C24 H24 . . 118.7 ?
    C24 C25 C26 . . 120.7(4) ?
    C24 C25 H25 . . 119.6 ?
    C26 C25 H25 . . 119.6 ?
    C25 C26 C27 . . 120.1(4) ?
    C25 C26 H26 . . 120.0 ?
    C27 C26 H26 . . 120.0 ?
    C26 C27 C22 . . 121.2(4) ?
    C26 C27 H27 . . 119.4 ?
    C22 C27 H27 . . 119.4 ?
    O2 C15 O3 . . 124.6(3) ?
    O2 C15 C9 . . 124.1(3) ?
    O3 C15 C9 . . 111.3(3) ?
    C17 C16 O3 . . 110.7(4) ?
    C17 C16 H16A . . 109.5 ?
    O3 C16 H16A . . 109.5 ?
    C17 C16 H16B . . 109.5 ?
    O3 C16 H16B . . 109.5 ?
    H16A C16 H16B . . 108.1 ?
    C16 C17 H17A . . 109.5 ?
    C16 C17 H17B . . 109.5 ?
    H17A C17 H17B . . 109.5 ?
    C16 C17 H17C . . 109.5 ?
    H17A C17 H17C . . 109.5 ?
    H17B C17 H17C . . 109.5 ?
    C12 C11 C12' . . 108.1(12) ?
    C12 C11 C10 . . 126.6(8) ?
    C12' C11 C10 . . 125.2(9) ?
    C12' C11 S1' . . 114.9(8) ?
    C10 C11 S1' . . 119.7(3) ?
    C12 C11 S1 . . 110.3(7) ?
    C10 C11 S1 . . 123.1(3) ?
    S1' C11 S1 . . 117.2(3) ?
    C11 S1' C14' . . 88.6(8) ?
    C11 C12' C13' . . 111.7(17) ?
    C11 C12' H12' . . 124.1 ?
    C13' C12' H12' . . 124.1 ?
    C14' C13' C12' . . 105(2) ?
    C14' C13' H13' . . 127.3 ?
    C12' C13' H13' . . 127.3 ?
    C13' C14' S1' . . 119.4(17) ?
    C13' C14' H14' . . 120.3 ?
    S1' C14' H14' . . 120.3 ?
    C14 S1 C11 . . 90.2(8) ?
    C11 C12 C13 . . 116.8(15) ?
    C11 C12 H12 . . 121.6 ?
    C13 C12 H12 . . 121.6 ?
    C14 C13 C12 . . 103.0(19) ?
    C14 C13 H13 . . 128.5 ?
    C12 C13 H13 . . 128.5 ?
    C13 C14 S1 . . 119.7(16) ?
    C13 C14 H14 . . 120.2 ?
    S1 C14 H14 . . 120.2 ?
    C19 C18 C19' . . 120.7(10) ?
    C19 C18 C8 . . 122.0(6) ?
    C19' C18 C8 . . 117.3(9) ?
    C19' C18 S2' . . 114.8(9) ?
    C8 C18 S2' . . 127.8(4) ?
    C19 C18 S2 . . 114.4(6) ?
    C8 C18 S2 . . 123.5(3) ?
    S2' C18 S2 . . 108.7(4) ?
    C18 S2 C21 . . 94.5(5) ?
    C18 C19 C20 . . 106.8(10) ?
    C18 C19 H19 . . 126.6 ?
    C20 C19 H19 . . 126.6 ?
    C21 C20 C19 . . 115.9(11) ?
    C21 C20 H20 . . 122.0 ?
    C19 C20 H20 . . 122.0 ?
    C20 C21 S2 . . 108.2(10) ?
    C20 C21 H21 . . 125.9 ?
    S2 C21 H21 . . 125.9 ?
    C18 S2' C21' . . 98.3(11) ?
    C18 C19' C20' . . 103.3(18) ?
    C18 C19' H19' . . 128.3 ?
    C20' C19' H19' . . 128.3 ?
    C21' C20' C19' . . 121(2) ?
    C21' C20' H20' . . 119.6 ?
    C19' C20' H20' . . 119.6 ?
    C20' C21' S2' . . 103(2) ?
    C20' C21' H21' . . 128.7 ?
    S2' C21' H21' . . 128.7 ?
    C15 O3 C16 . . 117.2(3) ?
loop_
    _geom_torsion_atom_site_label_1
    _geom_torsion_atom_site_label_2
    _geom_torsion_atom_site_label_3
    _geom_torsion_atom_site_label_4
    _geom_torsion_site_symmetry_1
    _geom_torsion_site_symmetry_2
    _geom_torsion_site_symmetry_3
    _geom_torsion_site_symmetry_4
    _geom_torsion
    _geom_torsion_publ_flag
    O1 C7 C6 C5 . . . . -16.1(5) ?
    C8 C7 C6 C5 . . . . 160.0(3) ?
    O1 C7 C6 C1 . . . . 162.8(3) ?
    C8 C7 C6 C1 . . . . -21.1(4) ?
    C1 C6 C5 C4 . . . . 0.9(5) ?
    C7 C6 C5 C4 . . . . 179.8(3) ?
    C6 C5 C4 C3 . . . . -0.5(5) ?
    C5 C4 C3 C2 . . . . -0.2(6) ?
    C4 C3 C2 C1 . . . . 0.4(5) ?
    C3 C2 C1 C6 . . . . 0.0(4) ?
    C3 C2 C1 C10 . . . . -178.5(3) ?
    C5 C6 C1 C2 . . . . -0.7(4) ?
    C7 C6 C1 C2 . . . . -179.6(3) ?
    C5 C6 C1 C10 . . . . 177.8(3) ?
    C7 C6 C1 C10 . . . . -1.1(4) ?
    C2 C1 C10 C9 . . . . -171.3(3) ?
    C6 C1 C10 C9 . . . . 10.3(4) ?
    C2 C1 C10 C11 . . . . 7.2(4) ?
    C6 C1 C10 C11 . . . . -171.2(3) ?
    C11 C10 C9 C15 . . . . 3.0(4) ?
    C1 C10 C9 C15 . . . . -178.6(3) ?
    C11 C10 C9 C8 . . . . -174.3(3) ?
    C1 C10 C9 C8 . . . . 4.2(4) ?
    C10 C9 C8 C18 . . . . 88.2(3) ?
    C15 C9 C8 C18 . . . . -89.2(3) ?
    C10 C9 C8 C22 . . . . -146.3(3) ?
    C15 C9 C8 C22 . . . . 36.3(3) ?
    C10 C9 C8 C7 . . . . -24.7(4) ?
    C15 C9 C8 C7 . . . . 157.9(3) ?
    O1 C7 C8 C18 . . . . 91.3(3) ?
    C6 C7 C8 C18 . . . . -84.9(3) ?
    O1 C7 C8 C9 . . . . -151.7(3) ?
    C6 C7 C8 C9 . . . . 32.1(4) ?
    O1 C7 C8 C22 . . . . -30.1(4) ?
    C6 C7 C8 C22 . . . . 153.7(3) ?
    C18 C8 C22 C27 . . . . 178.5(3) ?
    C9 C8 C22 C27 . . . . 55.3(3) ?
    C7 C8 C22 C27 . . . . -66.9(4) ?
    C18 C8 C22 C23 . . . . 0.1(4) ?
    C9 C8 C22 C23 . . . . -123.0(3) ?
    C7 C8 C22 C23 . . . . 114.8(3) ?
    C27 C22 C23 C24 . . . . -0.1(5) ?
    C8 C22 C23 C24 . . . . 178.2(3) ?
    C22 C23 C24 C25 . . . . 0.3(6) ?
    C23 C24 C25 C26 . . . . 0.2(7) ?
    C24 C25 C26 C27 . . . . -0.9(7) ?
    C25 C26 C27 C22 . . . . 1.1(6) ?
    C23 C22 C27 C26 . . . . -0.6(5) ?
    C8 C22 C27 C26 . . . . -179.0(3) ?
    C10 C9 C15 O2 . . . . -119.3(4) ?
    C8 C9 C15 O2 . . . . 58.2(4) ?
    C10 C9 C15 O3 . . . . 62.5(4) ?
    C8 C9 C15 O3 . . . . -120.1(3) ?
    C9 C10 C11 C12 . . . . 69.2(13) ?
    C1 C10 C11 C12 . . . . -109.3(12) ?
    C9 C10 C11 C12' . . . . -106.8(15) ?
    C1 C10 C11 C12' . . . . 74.7(15) ?
    C9 C10 C11 S1' . . . . 67.6(4) ?
    C1 C10 C11 S1' . . . . -111.0(4) ?
    C9 C10 C11 S1 . . . . -111.7(4) ?
    C1 C10 C11 S1 . . . . 69.7(5) ?
    C12 C11 S1' C14' . . . . 13(9) ?
    C12' C11 S1' C14' . . . . -3.0(18) ?
    C10 C11 S1' C14' . . . . -177.8(10) ?
    S1 C11 S1' C14' . . . . 1.5(11) ?
    C12 C11 C12' C13' . . . . 1(3) ?
    C10 C11 C12' C13' . . . . 177.9(17) ?
    S1' C11 C12' C13' . . . . 3(3) ?
    S1 C11 C12' C13' . . . . -118(16) ?
    C11 C12' C13' C14' . . . . -2(3) ?
    C12' C13' C14' S1' . . . . 0(3) ?
    C11 S1' C14' C13' . . . . 2(2) ?
    C12 C11 S1 C14 . . . . -1.9(16) ?
    C12' C11 S1 C14 . . . . 61(14) ?
    C10 C11 S1 C14 . . . . 178.9(10) ?
    S1' C11 S1 C14 . . . . -0.4(11) ?
    C12' C11 C12 C13 . . . . -1(3) ?
    C10 C11 C12 C13 . . . . -177.5(17) ?
    S1' C11 C12 C13 . . . . -166(11) ?
    S1 C11 C12 C13 . . . . 3(3) ?
    C11 C12 C13 C14 . . . . -3(3) ?
    C12 C13 C14 S1 . . . . 2(3) ?
    C11 S1 C14 C13 . . . . 0(2) ?
    C9 C8 C18 C19 . . . . 15.9(11) ?
    C22 C8 C18 C19 . . . . -107.4(11) ?
    C7 C8 C18 C19 . . . . 133.9(11) ?
    C9 C8 C18 C19' . . . . -166.1(16) ?
    C22 C8 C18 C19' . . . . 70.7(16) ?
    C7 C8 C18 C19' . . . . -48.0(16) ?
    C9 C8 C18 S2' . . . . 11.2(6) ?
    C22 C8 C18 S2' . . . . -112.1(6) ?
    C7 C8 C18 S2' . . . . 129.2(6) ?
    C9 C8 C18 S2 . . . . -167.6(3) ?
    C22 C8 C18 S2 . . . . 69.1(4) ?
    C7 C8 C18 S2 . . . . -49.6(3) ?
    C19 C18 S2 C21 . . . . -0.5(11) ?
    C19' C18 S2 C21 . . . . 170(14) ?
    C8 C18 S2 C21 . . . . -177.2(5) ?
    S2' C18 S2 C21 . . . . 3.8(6) ?
    C19' C18 C19 C20 . . . . 1(2) ?
    C8 C18 C19 C20 . . . . 178.8(8) ?
    S2' C18 C19 C20 . . . . -33(8) ?
    S2 C18 C19 C20 . . . . 2.0(16) ?
    C18 C19 C20 C21 . . . . -3.2(19) ?
    C19 C20 C21 S2 . . . . 2.9(15) ?
    C18 S2 C21 C20 . . . . -1.4(9) ?
    C19 C18 S2' C21' . . . . 145(10) ?
    C19' C18 S2' C21' . . . . -3(2) ?
    C8 C18 S2' C21' . . . . -179.9(11) ?
    S2 C18 S2' C21' . . . . -1.0(12) ?
    C19 C18 C19' C20' . . . . -2(3) ?
    C8 C18 C19' C20' . . . . -179.8(15) ?
    S2' C18 C19' C20' . . . . 3(3) ?
    S2 C18 C19' C20' . . . . -12(12) ?
    C18 C19' C20' C21' . . . . -1(4) ?
    C19' C20' C21' S2' . . . . 0(4) ?
    C18 S2' C21' C20' . . . . 2(2) ?
    O2 C15 O3 C16 . . . . 3.7(5) ?
    C9 C15 O3 C16 . . . . -178.1(3) ?
    C17 C16 O3 C15 . . . . 96.6(5) ?
_iucr_refine_instructions_details
;
TITL G6 in P2(1)/c
CELL  0.71073  12.1263  11.8009  16.0657   90.000  100.181   90.000
ZERR     4.00   0.0011   0.0011   0.0013    0.000    0.002    0.000
LATT   1
SYMM  - X, 1/2 + Y, 1/2 - Z
SFAC  C    H    O    S
UNIT  108  80   12   8
MERG   2
DFIX 1.70 0.01 C18 S2 C18 S2'
DFIX 1.70 0.01 C21 S2 C21' S2'
DFIX 1.50 0.01 C19 C20 C19' C20'
DFIX 1.40 0.01 C18 C19 C18 C19'
DFIX 1.40 0.01 C20 C21 C20' C21'
DFIX 1.70 0.01 C11 S1 C11 S1'
DFIX 1.70 0.01 C14 S1 C14' S1'
DFIX 1.50 0.01 C12 C13 C12' C13'
DFIX 1.40 0.01 C11 C12 C11 C12'
DFIX 1.40 0.01 C13 C14 C13' C14'
SIMU 0.01 S1  > C14
SIMU 0.01 S1' > C14'
DELU 0.01 S1  > C14
DELU 0.01 S1' > C14'
SIMU 0.01 S2  > C21
SIMU 0.01 S2' > C21'
DELU 0.01 S2  > C21
DELU 0.01 S2' > C21'
OMIT  0  1  1
FMAP   2
PLAN   20
SIZE     0.15   0.25   0.25
BOND $H
ACTA
CONF
L.S.   8
TEMP    23.00
WGHT    0.033800    2.959400
FVAR       0.19292   0.47157   0.63218
C7    1    0.614711    0.755412    0.119479    11.00000    0.04793    0.04453 =
         0.03711   -0.00126    0.00822   -0.00162
C6    1    0.574477    0.743992    0.027826    11.00000    0.03511    0.04658 =
         0.03777   -0.00701    0.00871    0.00022
C5    1    0.495266    0.661464   -0.001310    11.00000    0.04909    0.05740 =
         0.05070   -0.00753    0.01232   -0.00945
AFIX  43
H5    2    0.468621    0.614286    0.037066    11.00000   -1.20000
AFIX   0
C4    1    0.455975    0.649081   -0.086609    11.00000    0.05140    0.06855 =
         0.05761   -0.01680    0.00201   -0.01450
AFIX  43
H4    2    0.403400    0.593388   -0.105947    11.00000   -1.20000
AFIX   0
C3    1    0.495035    0.719650   -0.142983    11.00000    0.05469    0.07309 =
         0.04163   -0.01376   -0.00116   -0.00379
AFIX  43
H3    2    0.468679    0.711161   -0.200617    11.00000   -1.20000
AFIX   0
C2    1    0.572496    0.802585   -0.115378    11.00000    0.04655    0.05899 =
         0.03820   -0.00052    0.00585    0.00125
AFIX  43
H2    2    0.597581    0.849886   -0.154416    11.00000   -1.20000
AFIX   0
C1    1    0.613763    0.816352   -0.029288    11.00000    0.02966    0.04501 =
         0.03576   -0.00339    0.00417    0.00587
C10   1    0.694839    0.906199    0.002819    11.00000    0.02975    0.04261 =
         0.03396   -0.00041    0.00683    0.00477
C9    1    0.744350    0.908918    0.084321    11.00000    0.03129    0.04159 =
         0.03786   -0.00041    0.00639    0.00098
C8    1    0.727373    0.817152    0.147608    11.00000    0.03863    0.04474 =
         0.03155   -0.00259    0.00389   -0.00073
C22   1    0.730742    0.870036    0.235344    11.00000    0.04294    0.04998 =
         0.03578   -0.00386    0.01002   -0.00683
C23   1    0.806249    0.836258    0.309660    11.00000    0.04364    0.05981 =
         0.03579   -0.00807    0.00559   -0.00768
AFIX  43
H23   2    0.856898    0.777418    0.308224    11.00000   -1.20000
AFIX   0
C24   1    0.801645    0.893288    0.383046    11.00000    0.07551    0.10755 =
         0.04631   -0.00511    0.00237   -0.02230
AFIX  43
H24   2    0.850658    0.872379    0.431884    11.00000   -1.20000
AFIX   0
C25   1    0.729632    0.977809    0.387472    11.00000    0.08297    0.10018 =
         0.06734   -0.03297    0.02668   -0.02427
AFIX  43
H25   2    0.729727    1.014312    0.438788    11.00000   -1.20000
AFIX   0
C26   1    0.656945    1.010706    0.318466    11.00000    0.08113    0.06565 =
         0.08061   -0.01904    0.03747   -0.00840
AFIX  43
H26   2    0.606452    1.068920    0.322467    11.00000   -1.20000
AFIX   0
C27   1    0.657255    0.958865    0.242830    11.00000    0.05817    0.06238 =
         0.04913   -0.00533    0.01732    0.00180
AFIX  43
H27   2    0.607593    0.983100    0.195304    11.00000   -1.20000
AFIX   0
C15   1    0.824641    1.001318    0.117779    11.00000    0.04449    0.05333 =
         0.03715    0.00157    0.00666   -0.00402
C16   1    0.844211    1.200423    0.138544    11.00000    0.10287    0.05991 =
         0.08883   -0.01832   -0.00285   -0.02136
AFIX  23
H16A  2    0.801528    1.254197    0.165708    11.00000   -1.20000
H16B  2    0.908742    1.177077    0.179604    11.00000   -1.20000
AFIX   0
C17   1    0.881265    1.253857    0.067973    11.00000    0.17255    0.09715 =
         0.10704   -0.01442    0.04107   -0.06596
AFIX 137
H17A  2    0.929519    1.203083    0.044501    11.00000   -1.50000
H17B  2    0.921518    1.321921    0.086637    11.00000   -1.50000
H17C  2    0.817511    1.272262    0.025635    11.00000   -1.50000
AFIX   0
C11   1    0.722756    0.991878   -0.057039    11.00000    0.03697    0.04629 =
         0.03838    0.00213    0.00413    0.00056
PART    1
S1'   4    0.851647    0.993206   -0.082726    21.00000    0.05541    0.07029 =
         0.04291    0.00800    0.01656   -0.00609
C12'  1    0.653889    1.080362   -0.090325    21.00000    0.07927    0.07334 =
         0.06543    0.02405    0.00269   -0.00807
AFIX  43
H12'  2    0.582148    1.092379   -0.079101    21.00000   -1.20000
AFIX   0
C13'  1    0.708684    1.153865   -0.146239    21.00000    0.07967    0.06557 =
         0.05661    0.01369   -0.00403   -0.00804
AFIX  43
H13'  2    0.678275    1.216937   -0.176644    21.00000   -1.20000
AFIX   0
C14'  1    0.813044    1.109135   -0.143467    21.00000    0.06437    0.06729 =
         0.03292    0.01301    0.00972   -0.01721
AFIX  43
H14'  2    0.862545    1.141852   -0.174560    21.00000   -1.20000
AFIX   0
PART    2
S1    4    0.630821    1.092533   -0.101841   -21.00000    0.05790    0.07095 =
         0.07978    0.02665    0.00308    0.01602
C12   1    0.822366    1.002308   -0.085585   -21.00000    0.06941    0.06573 =
         0.07932    0.01076    0.00358   -0.00446
AFIX  43
H12   2    0.880861    0.951433   -0.069664   -21.00000   -1.20000
AFIX   0
C13   1    0.832287    1.098509   -0.142995   -21.00000    0.05385    0.06569 =
         0.06557    0.00350    0.00604   -0.00190
AFIX  43
H13   2    0.894039    1.120450   -0.166166   -21.00000   -1.20000
AFIX   0
C14   1    0.729489    1.146661   -0.153476   -21.00000    0.05075    0.06428 =
         0.06290    0.01613    0.00271    0.00452
AFIX  43
H14   2    0.713005    1.209103   -0.188801   -21.00000   -1.20000
AFIX   0
PART    0
C18   1    0.813043    0.723159    0.146201    11.00000    0.05059    0.04788 =
         0.03413   -0.00200    0.00141    0.00947
PART    1
S2    4    0.805740    0.595696    0.192837    31.00000    0.10299    0.05367 =
         0.07846    0.01612    0.01213    0.01344
C19   1    0.907503    0.738217    0.109745    31.00000    0.06764    0.05721 =
         0.06870   -0.00981    0.00474    0.04771
AFIX  43
H19   2    0.926795    0.803203    0.082875    31.00000   -1.20000
AFIX   0
C20   1    0.972399    0.629864    0.121941    31.00000    0.05939    0.06500 =
         0.07435   -0.01908    0.00115    0.04196
AFIX  43
H20   2    1.037637    0.619068    0.099999    31.00000   -1.20000
AFIX   0
C21   1    0.929476    0.546747    0.167823    31.00000    0.09021    0.05871 =
         0.07033   -0.00916   -0.02178    0.03860
AFIX  43
H21   2    0.961897    0.476514    0.182606    31.00000   -1.20000
AFIX   0
PART    2
S2'   4    0.923927    0.724540    0.099898   -31.00000    0.06444    0.08344 =
         0.10774   -0.02696    0.02936    0.00977
C19'  1    0.794845    0.621039    0.185614   -31.00000    0.11387    0.09058 =
         0.12647   -0.01370    0.01807    0.07410
AFIX  43
H19'  2    0.736132    0.601963    0.213165   -31.00000   -1.20000
AFIX   0
C20'  1    0.892781    0.549521    0.172817   -31.00000    0.10566    0.07431 =
         0.11320   -0.00832    0.00644    0.07277
AFIX  43
H20'  2    0.900363    0.476636    0.195112   -31.00000   -1.20000
AFIX   0
C21'  1    0.972721    0.591155    0.127795   -31.00000    0.10163    0.08431 =
         0.10717   -0.02025    0.00463    0.06127
AFIX  43
H21'  2    1.036505    0.555383    0.115931   -31.00000   -1.20000
AFIX   0
PART    0
O1    3    0.565709    0.713478    0.171422    11.00000    0.07071    0.07889 =
         0.04170    0.00016    0.01776   -0.02470
O2    3    0.920263    0.985790    0.148592    11.00000    0.04445    0.07481 =
         0.08126   -0.01162   -0.00923   -0.00785
O3    3    0.774787    1.101877    0.110808    11.00000    0.06574    0.04590 =
         0.07110   -0.00550    0.00027   -0.00454
HKLF 4
REM  G6 in P2(1)/c
REM R1 =  0.0607 for   2685 Fo > 4sig(Fo)  and  0.1018 for all   4110 data
REM    364 parameters refined using    100 restraints
END
;
data_global
_journal_date_recd_electronic     2016-12-16
_journal_date_accepted     2017-01-10
_journal_name_full     'Acta Crystallographica, Section E'
_journal_year     2017
_journal_volume     73
_journal_issue      2
_journal_page_first     177
_journal_page_last     182
_journal_paper_category     GO
_journal_paper_doi     10.1107/S2056989017000469
_journal_coeditor_code     IS5470
_publ_contact_author_name     'K. Sethusankar'
_publ_contact_author_address
;
Department of Physics
RKM Vivekananda College (Autonomous)
Chennai 600 004
India
;
_publ_contact_author_email     ksethusankar@yahoo.co.in
_publ_contact_author_fax     '044 091 2499 3057'
_publ_contact_author_phone     '044 091 24484170'
_publ_section_title
;\
Crystal structures of three 1-oxo-1,2-dihydronaphthalene derivatives: dimethyl
4-(4-methoxyphenyl)-2-(4-methylphenyl)-1-oxo-1,2-dihydronaphthalene-2,3-\
dicarboxylate, dimethyl
1-oxo-2-(pyren-4-yl)-4-(thiophen-2-yl)-1,2-dihydronaphthalene-2,3-\
dicarboxylate and ethyl
1-oxo-2-phenyl-2,4-bis(thiophen-2-yl)-1,2-dihydronaphthalene-3-carboxylate
;
_publ_section_title_footnote     .
loop_
    _publ_author_name
    _publ_author_address
    'S. Gopinath'
;
Department of Physics
RKM Vivekananda College (Autonomous)
Chennai 600 004
India
;
    'P. Narayanan'
;
Department of Physics
RKM Vivekananda College (Autonomous)
Chennai 600 004
India
;
    'K. Sethusankar'
;
Department of Physics
RKM Vivekananda College (Autonomous)
Chennai 600 004
India
;
    'Jeyachandran Karunakaran'
;
Department of Organic Chemistry
University of Madras
Guindy Campus
Chennai 600 025
India
;
    'Meganathan Nandakumar'
;
Department of Organic Chemistry
University of Madras
Guindy Campus
Chennai 600 025
India
;
    'Arasambattu K. Mohanakrishnan'
;
Department of Organic Chemistry
University of Madras
Guindy Campus
Chennai 600 025
India
;
_publ_section_synopsis
;
In the title 1-oxo-1,2-dihydronaphthalene derivatives, the cyclohexa-1,3-diene
rings of the 1,2-dihydronaphthalene ring systems adopt half-chair, boat and
half-chair conformations, respectively. In the crystal of the methylphenyl
compound, the molecules are linked <i>via</i> C---H...O, C---H...\p and \p--\p
interactions, forming a double-chain structure, while in the crystals of the
other two compounds, molecules are linked by \p--\p interactions, forming a
chain structure.
;
