# Supplementary material for: Crystal structures of three 1-oxo-1,2-di­hydro­naphthalene derivatives: dimethyl 4-(4-meth­oxy­phen­yl)-2-(4-methyl­phen­yl)-1-oxo-1,2-di­hydro­naphthalene-2,3-di­carboxyl­ate, dimethyl 1-oxo-2-(pyren-4-yl)-4-(thio­phen-2-yl)-1,2-di­hydro­naphthalene-2,3-di­carboxyl­ate and ethyl 1-oxo-2-phenyl-2,4-bis­(thio­phen-2-yl)-1,2-di­hydro­naphthalene-3-carboxyl­ate
Source: Acta Crystallogr E Crystallogr Commun. 2017 Jan 13;73(Pt 2):177–82. doi: 10.1107/S2056989017000469 (PMC5290560; doi:10.1107/S2056989017000469)
Supplement: Supplementary file 2 [file e-73-00177-Isup2.hkl]

# 
# h,k,l, Fc-squared, Fo-squared, sigma(Fo-squared) and status flag 
# 
data_I
_shelx_title ' GOPI in P-1' 
_shelx_refln_list_code          4 
_shelx_F_calc_maximum      165.69 
_exptl_crystal_F_000       480.00 
_reflns_d_resolution_high  0.8409 
 
loop_ 
 _symmetry_equiv_pos_as_xyz 
 'x, y, z' 
 '-x, -y, -z' 
 
_cell_length_a     7.5256 
_cell_length_b    10.2095 
_cell_length_c    15.6299 
_cell_angle_alpha  93.990 
_cell_angle_beta   94.679 
_cell_angle_gamma 101.089 
 
_shelx_F_squared_multiplier     1.000 
 
loop_ 
 _refln_index_h 
 _refln_index_k 
 _refln_index_l 
 _refln_F_squared_calc 
 _refln_F_squared_meas 
 _refln_F_squared_sigma 
 _refln_observed_status 
   1   0   0     3298.81     3026.98     31.81 o 
   2   0   0      368.54      344.80      3.08 o 
   3   0   0      163.77      129.72      1.51 o 
   4   0   0        2.14        1.30      0.32 o 
   5   0   0        0.80        1.08      0.40 o 
   6   0   0        0.65        0.65      0.41 o 
   7   0   0        0.21        0.00      1.70 o 
   8   0   0        0.99        0.93      1.41 o 
  -8   1   0        4.60        1.02      1.25 o 
  -7   1   0       68.53       62.99      3.03 o 
  -6   1   0       17.51       17.50      0.84 o 
  -5   1   0      429.85      433.15      5.27 o 
  -4   1   0       69.47       81.25      1.34 o 
  -3   1   0      343.04      325.13      3.20 o 
  -2   1   0     1357.30     1251.89     10.95 o 
  -1   1   0      252.00      226.13      2.39 o 
   1   1   0     2817.70     2654.94     22.73 o 
   2   1   0      560.43      522.87      4.77 o 
   3   1   0      137.45      147.16      1.79 o 
   4   1   0        6.11       13.19      0.58 o 
   5   1   0        4.49        2.10      0.44 o 
   6   1   0       87.64       95.62      1.94 o 
   7   1   0        6.86        6.92      1.55 o 
   8   1   0       34.26       37.13      3.10 o 
  -8   2   0        4.98        3.68      1.43 o 
  -7   2   0       44.70       45.10      1.90 o 
  -6   2   0        7.77        8.52      0.68 o 
  -5   2   0       15.58       17.18      0.70 o 
  -4   2   0      131.63      134.26      1.86 o 
  -3   2   0      302.06      311.79      3.25 o 
  -2   2   0     3160.65     3008.92     27.19 o 
  -1   2   0      320.52      290.45      2.44 o 
   0   2   0      162.33      168.68      1.56 o 
   1   2   0       62.68       46.85      0.86 o 
   2   2   0      129.40      128.12      1.54 o 
   3   2   0        0.26        0.47      0.28 o 
   4   2   0      150.18      173.47      2.53 o 
   5   2   0       39.33       36.46      1.10 o 
   6   2   0        9.22        4.85      0.82 o 
   7   2   0        0.00        0.08      2.15 o 
   8   2   0        3.63        4.21      3.00 o 
  -8   3   0        0.57        1.19      1.00 o 
  -7   3   0       33.56       35.00      1.72 o 
  -6   3   0      301.55      305.66      4.13 o 
  -5   3   0       15.55       19.39      0.73 o 
  -4   3   0       62.95      105.90      1.61 o 
  -3   3   0      336.21      348.30      3.83 o 
  -2   3   0        0.57        0.90      0.21 o 
  -1   3   0      137.03      123.56      1.16 o 
   0   3   0        6.84        8.11      0.27 o 
   1   3   0     1602.37     1512.90     12.58 o 
   2   3   0       16.93       19.00      0.62 o 
   3   3   0       14.50       15.51      0.63 o 
   4   3   0        1.06        0.27      0.33 o 
   5   3   0       21.11       27.85      1.69 o 
   6   3   0      192.34      196.82      5.70 o 
   7   3   0        2.18        1.10      1.24 o 
   8   3   0        0.83        0.28      1.45 o 
  -8   4   0        4.98        5.26      1.22 o 
  -7   4   0       41.04       39.11      1.82 o 
  -6   4   0       43.46       39.76      1.32 o 
  -5   4   0       24.35       28.35      1.06 o 
  -4   4   0       54.72       51.99      1.17 o 
  -3   4   0      303.83      362.33      4.02 o 
  -2   4   0        6.22        6.04      0.35 o 
  -1   4   0      766.39      807.89      7.18 o 
   0   4   0      218.10      234.11      3.02 o 
   1   4   0      394.36      368.99      3.77 o 
   2   4   0      405.95      414.08      4.85 o 
   3   4   0       36.53       46.17      1.11 o 
   4   4   0      109.59      103.03      2.08 o 
   5   4   0      118.70      129.51      2.81 o 
   6   4   0        1.63        1.14      1.00 o 
   7   4   0        6.04        8.57      2.48 o 
  -8   5   0       21.40       23.50      1.88 o 
  -7   5   0        0.03        0.30      0.76 o 
  -6   5   0      243.53      230.29      4.63 o 
  -5   5   0        3.43        3.46      0.50 o 
  -4   5   0      215.41      213.93      2.95 o 
  -3   5   0        2.39        1.63      0.34 o 
  -2   5   0        9.56        9.75      1.01 o 
  -1   5   0      130.02      144.96      1.67 o 
   0   5   0        8.16        7.79      0.39 o 
   1   5   0      805.50      872.63      8.86 o 
   2   5   0      635.30      657.42      6.95 o 
   3   5   0      197.13      214.36      3.33 o 
   4   5   0       86.37       79.71      2.04 o 
   5   5   0       35.62       36.71      2.12 o 
   6   5   0       33.42       33.61      2.64 o 
   7   5   0        2.58        1.54      1.43 o 
  -8   6   0       20.26       18.23      1.78 o 
  -7   6   0       28.42       32.52      1.75 o 
  -6   6   0      116.70      119.85      3.08 o 
  -5   6   0        9.69       12.70      0.82 o 
  -4   6   0       10.12       11.05      0.65 o 
  -3   6   0       34.29       39.61      1.73 o 
  -2   6   0       79.32       70.11      1.35 o 
  -1   6   0      184.02      186.09      2.23 o 
   0   6   0        9.69       12.75      0.60 o 
   1   6   0      522.15      519.29      5.65 o 
   2   6   0       81.06       64.44      1.21 o 
   3   6   0       25.72       22.01      0.93 o 
   4   6   0       49.45       47.58      1.90 o 
   5   6   0       72.71       66.47      2.74 o 
   6   6   0        3.19        1.79      1.42 o 
  -8   7   0       10.18        8.58      2.85 o 
  -7   7   0        0.04       -0.02      0.79 o 
  -6   7   0       53.28       54.12      2.15 o 
  -5   7   0       12.90       10.53      1.36 o 
  -4   7   0       21.77       20.61      0.87 o 
  -3   7   0      324.11      325.30      4.88 o 
  -2   7   0      245.60      248.82      3.37 o 
  -1   7   0        0.07       -0.23      0.23 o 
   0   7   0       56.05       56.16      1.63 o 
   1   7   0       67.61       71.61      1.37 o 
   2   7   0       25.94       33.67      0.93 o 
   3   7   0        5.87        6.15      0.85 o 
   4   7   0       77.62       81.50      2.28 o 
   5   7   0       11.64       11.58      1.50 o 
   6   7   0       15.26       20.08      2.46 o 
  -7   8   0       46.55       44.74      2.12 o 
  -6   8   0        0.67       -0.49      1.24 o 
  -5   8   0       49.10       41.27      2.18 o 
  -4   8   0       99.72       93.42      2.28 o 
  -3   8   0      209.10      202.73      3.31 o 
  -2   8   0      111.28      109.71      1.99 o 
  -1   8   0        3.33        2.30      0.41 o 
   0   8   0       78.22       74.03      1.73 o 
   1   8   0       10.31        7.55      0.65 o 
   2   8   0        7.02        7.58      0.83 o 
   3   8   0        3.63        2.73      0.72 o 
   4   8   0       20.60       16.57      1.40 o 
   5   8   0        1.13        0.58      1.04 o 
  -7   9   0        0.04       -0.22      1.69 o 
  -6   9   0        0.63        0.12      1.05 o 
  -5   9   0       45.61       51.53      2.09 o 
  -4   9   0      152.53      146.72      3.51 o 
  -3   9   0       53.01       55.64      2.05 o 
  -2   9   0      607.88      592.46      8.55 o 
  -1   9   0        2.52        1.96      0.60 o 
   0   9   0       32.28       30.09      1.15 o 
   1   9   0        5.27        7.80      0.74 o 
   2   9   0        0.69        1.10      0.67 o 
   3   9   0       21.23       22.72      1.54 o 
   4   9   0        3.74        3.63      1.18 o 
  -6  10   0        0.47        0.56      1.12 o 
  -5  10   0        2.87        3.66      1.17 o 
  -4  10   0        7.48        6.91      1.24 o 
  -3  10   0       21.16       23.17      1.68 o 
  -2  10   0       33.77       30.06      1.43 o 
  -1  10   0       10.57        9.95      0.85 o 
   0  10   0        7.19        6.89      0.71 o 
   1  10   0        0.56        0.43      0.69 o 
   2  10   0        0.36        1.63      0.85 o 
   3  10   0        0.12       -0.60      0.85 o 
  -5  11   0       11.64       15.03      1.77 o 
  -4  11   0        1.61        1.52      1.14 o 
  -3  11   0        0.23        0.25      0.96 o 
  -2  11   0       61.70       64.49      2.14 o 
  -1  11   0      161.67      173.02      3.64 o 
   0  11   0       38.93       38.66      1.46 o 
   1  11   0        3.49        2.76      0.84 o 
   2  11   0       51.97       51.77      2.63 o 
  -2  12   0        6.58        7.54      1.66 o 
  -1  12   0       35.05       35.88      1.57 o 
   1 -12   1        0.41        1.48      0.98 o 
   2 -12   1       12.00        8.47      1.32 o 
   3 -12   1        2.58        2.06      1.21 o 
  -2 -11   1        2.25        2.26      1.16 o 
  -1 -11   1        2.72        1.43      0.93 o 
   0 -11   1       64.97       66.50      2.09 o 
   1 -11   1       81.52       80.96      2.68 o 
   2 -11   1        1.69        1.51      0.94 o 
   3 -11   1        7.76        8.93      2.23 o 
   4 -11   1       26.60       31.23      2.15 o 
   5 -11   1       12.32       15.01      4.90 o 
  -3 -10   1        4.09        3.29      1.18 o 
  -2 -10   1        8.47        7.14      1.11 o 
  -1 -10   1        1.17        0.25      0.76 o 
   0 -10   1       39.88       39.65      1.58 o 
   1 -10   1      157.70      159.22      2.91 o 
   2 -10   1       23.25       26.87      1.43 o 
   3 -10   1      119.68      110.25      3.04 o 
   4 -10   1        1.07       -0.36      0.91 o 
   5 -10   1       51.73       57.88      2.77 o 
   6 -10   1        8.36        4.22      1.61 o 
  -4  -9   1       36.62       39.38      2.39 o 
  -3  -9   1        0.79        1.07      0.84 o 
  -2  -9   1       20.36       19.97      1.24 o 
  -1  -9   1        8.53        6.78      0.71 o 
   0  -9   1       34.34       32.35      1.38 o 
   1  -9   1       15.30       14.38      0.89 o 
   2  -9   1      376.85      396.33      5.67 o 
   3  -9   1        2.99        5.79      0.95 o 
   4  -9   1        4.23        4.90      0.95 o 
   5  -9   1        6.30        6.18      1.25 o 
   6  -9   1        1.69        2.27      1.17 o 
   7  -9   1       24.03       32.74      2.27 o 
  -5  -8   1        3.99        2.85      1.16 o 
  -4  -8   1       14.25       12.08      1.26 o 
  -3  -8   1       73.52       69.05      2.07 o 
  -2  -8   1        1.04       -0.23      0.58 o 
  -1  -8   1       46.33       42.27      1.50 o 
   0  -8   1      145.99      142.23      2.24 o 
   1  -8   1        0.21        0.18      0.33 o 
   2  -8   1        7.16        6.94      0.57 o 
   3  -8   1      343.47      343.86      5.37 o 
   4  -8   1       14.13       15.31      1.19 o 
   5  -8   1       10.82        8.95      1.32 o 
   6  -8   1       12.79       13.91      1.55 o 
   7  -8   1        0.65        1.89      1.04 o 
  -6  -7   1       46.26       44.86      3.22 o 
  -5  -7   1        3.16        3.38      2.41 o 
  -4  -7   1        0.01       -0.67      0.67 o 
  -3  -7   1      204.29      189.39      3.58 o 
  -2  -7   1       93.02       92.66      1.63 o 
  -1  -7   1       94.67       92.31      1.79 o 
   0  -7   1        1.29        0.74      0.37 o 
   1  -7   1        4.56        2.94      0.36 o 
   2  -7   1       46.27       40.10      0.98 o 
   3  -7   1       11.19        9.59      1.02 o 
   4  -7   1        0.24        0.16      0.41 o 
   5  -7   1       21.11       25.38      1.69 o 
   6  -7   1       12.00       11.91      1.51 o 
   7  -7   1       20.77       23.20      1.91 o 
   8  -7   1        5.58        8.62      1.53 o 
  -6  -6   1        3.77        6.68      1.64 o 
  -5  -6   1       19.22       16.46      1.56 o 
  -4  -6   1      245.53      260.52      5.05 o 
  -3  -6   1        0.00       -0.13      0.43 o 
  -2  -6   1        0.22        0.18      0.26 o 
  -1  -6   1        1.80        2.32      0.44 o 
   0  -6   1      787.21      797.30      7.77 o 
   1  -6   1       13.16       12.81      0.50 o 
   2  -6   1      361.90      418.78      4.44 o 
   3  -6   1      143.76      167.54      2.48 o 
   4  -6   1       57.51       49.47      1.24 o 
   5  -6   1       36.77       35.55      1.24 o 
   6  -6   1       51.75       48.88      2.61 o 
   7  -6   1       31.93       29.49      1.70 o 
   8  -6   1        2.52        3.28      1.21 o 
  -7  -5   1        1.15        2.30      1.41 o 
  -6  -5   1        0.30        0.10      1.12 o 
  -5  -5   1        7.96        6.77      1.00 o 
  -4  -5   1        0.62        0.93      0.56 o 
  -3  -5   1      169.30      153.17      2.41 o 
  -2  -5   1        2.72        5.98      0.51 o 
  -1  -5   1      294.42      306.19      3.54 o 
   0  -5   1      213.81      198.80      2.32 o 
   1  -5   1      246.22      259.95      2.68 o 
   2  -5   1       27.45       45.80      0.89 o 
   3  -5   1        1.65        0.44      0.30 o 
   4  -5   1       63.26       69.40      1.43 o 
   5  -5   1       50.79       49.99      1.21 o 
   6  -5   1      171.71      149.55      3.51 o 
   7  -5   1       58.09       60.10      2.24 o 
   8  -5   1        0.84        0.24      1.01 o 
  -7  -4   1        0.21       -0.80      3.43 o 
  -6  -4   1       87.28       83.92      3.83 o 
  -5  -4   1      497.92      493.44      7.34 o 
  -4  -4   1      164.88      168.46      2.82 o 
  -3  -4   1       13.00       14.68      0.67 o 
  -2  -4   1        0.00        0.72      0.31 o 
  -1  -4   1      512.51      541.91      5.66 o 
   0  -4   1     1026.00     1079.35      9.56 o 
   1  -4   1        7.19        8.50      0.32 o 
   2  -4   1        7.12        7.61      0.37 o 
   3  -4   1      758.62      738.69      8.11 o 
   4  -4   1      130.45      137.63      1.98 o 
   5  -4   1      430.73      406.02      4.72 o 
   6  -4   1        0.01        0.01      0.49 o 
   7  -4   1       39.97       38.63      1.81 o 
   8  -4   1        1.08       -0.51      0.94 o 
  -8  -3   1       11.30       11.51      2.18 o 
  -7  -3   1        9.67        6.66      1.69 o 
  -6  -3   1        2.40        1.83      1.17 o 
  -5  -3   1        1.74        0.97      0.53 o 
  -4  -3   1      169.14      179.61      3.68 o 
  -3  -3   1      202.85      195.10      2.66 o 
  -2  -3   1      269.53      295.72      3.32 o 
  -1  -3   1     1484.41     1471.09     12.24 o 
   0  -3   1      325.94      307.85      2.68 o 
   1  -3   1      962.35      927.85      7.14 o 
   2  -3   1       10.58        8.62      0.32 o 
   3  -3   1       21.51       11.55      0.56 o 
   4  -3   1        0.08       -0.24      0.24 o 
   5  -3   1       31.00       34.15      0.95 o 
   6  -3   1       62.74       63.61      1.54 o 
   7  -3   1       13.69        8.73      1.08 o 
   8  -3   1        0.11        0.03      0.94 o 
  -8  -2   1      108.86      106.28      4.85 o 
  -7  -2   1       36.82       29.48      2.52 o 
  -6  -2   1       61.72       62.04      2.12 o 
  -5  -2   1       35.96       36.06      1.01 o 
  -4  -2   1       57.57       65.54      1.26 o 
  -3  -2   1       10.41       11.42      0.48 o 
  -2  -2   1      795.70      745.94      6.73 o 
  -1  -2   1      186.91      170.49      1.74 o 
   0  -2   1     1655.17     1627.03     12.80 o 
   1  -2   1     1523.17     1451.10     11.52 o 
   2  -2   1     2419.74     2234.46     20.69 o 
   3  -2   1      256.83      247.44      2.86 o 
   4  -2   1       11.62        7.16      0.56 o 
   5  -2   1      477.88      464.50      6.09 o 
   6  -2   1      147.99      150.83      2.74 o 
   7  -2   1        1.04        1.48      0.79 o 
   8  -2   1        6.22        9.44      1.84 o 
  -8  -1   1       55.37       53.17      3.35 o 
  -7  -1   1       12.53       10.40      2.22 o 
  -6  -1   1        4.83        2.16      0.48 o 
  -5  -1   1       65.03       68.55      1.59 o 
  -4  -1   1       40.37       44.05      1.04 o 
  -3  -1   1     1083.19     1115.93     11.89 o 
  -2  -1   1      944.84      945.10      8.83 o 
  -1  -1   1     1846.94     1849.52     15.38 o 
   0  -1   1     1417.39     1139.68     33.50 o 
   1  -1   1     5605.48     4948.11     42.57 o 
   2  -1   1      164.85      169.86      1.61 o 
   3  -1   1        0.69        2.54      0.26 o 
   4  -1   1      236.78      272.89      2.89 o 
   5  -1   1       28.99       27.38      0.85 o 
   6  -1   1        1.70        0.74      0.43 o 
   7  -1   1       13.71        9.60      1.87 o 
   8  -1   1        0.24        0.93      1.21 o 
  -8   0   1        0.03        1.09      1.23 o 
  -7   0   1       66.10       68.23      2.33 o 
  -6   0   1        0.75        0.10      0.43 o 
  -5   0   1        0.42       -0.23      0.31 o 
  -4   0   1        0.54        0.99      0.30 o 
  -3   0   1     1465.79     1453.02     13.46 o 
  -2   0   1      166.32      158.89      1.74 o 
  -1   0   1     2284.94     2047.19     17.77 o 
   1   0   1      480.51      508.26      4.31 o 
   2   0   1      241.68      222.61      2.11 o 
   3   0   1     1826.75     1720.52     15.02 o 
   4   0   1        4.38        2.40      0.33 o 
   5   0   1       60.84       60.16      1.34 o 
   6   0   1       18.46       20.46      0.93 o 
   7   0   1      144.75      156.96      5.56 o 
   8   0   1        9.99        5.54      1.65 o 
  -8   1   1        0.08        0.49      1.49 o 
  -7   1   1        0.89        2.29      0.80 o 
  -6   1   1       49.75       53.24      1.34 o 
  -5   1   1        7.47       14.64      0.63 o 
  -4   1   1      185.89      168.35      2.04 o 
  -3   1   1      244.79      236.84      2.40 o 
  -2   1   1     5506.88     5098.59     43.68 o 
  -1   1   1     3646.84     3282.68     28.35 o 
   0   1   1     1867.42     1642.56     31.41 o 
   1   1   1     2328.19     2078.58     17.91 o 
   2   1   1       42.67       58.82      0.78 o 
   3   1   1     1072.65     1141.96     11.35 o 
   4   1   1      196.05      219.62      2.77 o 
   5   1   1        0.23       -0.35      0.35 o 
   6   1   1        6.98        5.38      0.71 o 
   7   1   1      126.80      122.81      4.83 o 
   8   1   1       21.76       21.09      2.47 o 
  -8   2   1       30.10       32.91      2.69 o 
  -7   2   1       19.57       17.32      1.60 o 
  -6   2   1        0.66        0.49      0.43 o 
  -5   2   1       78.62       69.67      1.72 o 
  -4   2   1      320.93      329.60      3.72 o 
  -3   2   1     1151.42     1130.14     11.18 o 
  -2   2   1     1155.35     1151.60     10.60 o 
  -1   2   1      578.18      592.98      4.76 o 
   0   2   1     4506.37     4199.86     31.86 o 
   1   2   1      786.75      755.47      6.38 o 
   2   2   1      227.88      237.97      2.65 o 
   3   2   1       36.59       36.11      0.83 o 
   4   2   1       96.25       91.97      1.70 o 
   5   2   1        5.18        6.94      0.68 o 
   6   2   1       87.64       81.83      2.45 o 
   7   2   1        6.46        6.74      1.74 o 
   8   2   1       52.62       44.20      3.24 o 
  -8   3   1       27.98       29.99      2.01 o 
  -7   3   1       47.54       47.02      3.07 o 
  -6   3   1      316.45      312.76      4.17 o 
  -5   3   1       70.07       76.71      1.40 o 
  -4   3   1     1259.63     1298.60     12.90 o 
  -3   3   1      125.81      116.84      1.72 o 
  -2   3   1     1031.84      998.79      9.28 o 
  -1   3   1      856.26      814.48      6.85 o 
   0   3   1       17.42       13.13      0.36 o 
   1   3   1      299.59      309.58      3.13 o 
   2   3   1      196.52      198.46      2.68 o 
   3   3   1      163.01      181.91      2.52 o 
   4   3   1       13.95       20.21      0.77 o 
   5   3   1       24.20       23.04      1.50 o 
   6   3   1       10.17       10.15      1.11 o 
   7   3   1        0.49        0.07      1.45 o 
  -8   4   1       63.87       64.21      2.73 o 
  -7   4   1      103.88      103.60      2.87 o 
  -6   4   1       12.29       12.22      0.84 o 
  -5   4   1      311.79      287.57      3.52 o 
  -4   4   1        2.72        5.00      0.44 o 
  -3   4   1       59.24       64.84      1.18 o 
  -2   4   1      120.31      144.27      1.83 o 
  -1   4   1      202.83      202.26      1.97 o 
   0   4   1      110.21      107.36      1.26 o 
   1   4   1        2.18        2.83      0.24 o 
   2   4   1      212.01      213.40      3.00 o 
   3   4   1      184.27      178.99      2.81 o 
   4   4   1       17.49       14.01      0.82 o 
   5   4   1        0.90        0.58      0.69 o 
   6   4   1       65.04       66.56      2.79 o 
   7   4   1        0.31       -0.46      1.24 o 
  -8   5   1        8.61        3.29      1.87 o 
  -7   5   1       42.21       47.74      1.97 o 
  -6   5   1       15.47       14.21      1.14 o 
  -5   5   1        0.24       -0.07      0.37 o 
  -4   5   1      150.64      149.14      2.42 o 
  -3   5   1      398.23      404.52      5.57 o 
  -2   5   1      702.20      721.31      7.42 o 
  -1   5   1     1379.79     1421.49     11.83 o 
   0   5   1      289.94      282.45      3.03 o 
   1   5   1      282.62      317.21      3.83 o 
   2   5   1       35.33       31.09      0.81 o 
   3   5   1      213.45      224.15      3.43 o 
   4   5   1       70.15       68.64      1.89 o 
   5   5   1        4.14        6.30      0.95 o 
   6   5   1       56.99       61.96      5.05 o 
   7   5   1        0.02        0.25      1.39 o 
  -8   6   1        0.45        1.56      1.42 o 
  -7   6   1       15.81       12.49      1.21 o 
  -6   6   1      178.06      178.81      3.93 o 
  -5   6   1        5.97        7.02      0.68 o 
  -4   6   1       13.85       16.22      0.77 o 
  -3   6   1        3.67        2.08      0.41 o 
  -2   6   1      156.13      159.72      2.15 o 
  -1   6   1      191.71      211.57      2.32 o 
   0   6   1      230.47      242.31      2.94 o 
   1   6   1      244.04      261.89      3.37 o 
   2   6   1      154.22      166.21      2.27 o 
   3   6   1       22.09       24.81      0.97 o 
   4   6   1      204.02      208.88      4.32 o 
   5   6   1       75.73       77.33      2.96 o 
   6   6   1       16.52       19.94      4.09 o 
  -8   7   1        1.99        1.35      1.55 o 
  -7   7   1       25.75       29.03      1.68 o 
  -6   7   1       84.00       80.61      2.47 o 
  -5   7   1       71.10       73.81      2.25 o 
  -4   7   1       92.55       91.24      2.40 o 
  -3   7   1       59.19       65.96      1.53 o 
  -2   7   1        2.36        2.49      0.37 o 
  -1   7   1        0.75        0.53      0.28 o 
   0   7   1       38.01       31.05      1.18 o 
   1   7   1      152.57      157.34      2.38 o 
   2   7   1      191.21      191.04      2.79 o 
   3   7   1       53.23       51.61      1.66 o 
   4   7   1       79.63       80.05      2.23 o 
   5   7   1        2.81        4.44      1.24 o 
   6   7   1        1.35        0.28      1.42 o 
  -7   8   1        0.04        0.65      1.30 o 
  -6   8   1       41.19       38.09      2.25 o 
  -5   8   1        3.26        2.48      1.02 o 
  -4   8   1       73.44       71.88      2.19 o 
  -3   8   1      682.29      652.25      9.60 o 
  -2   8   1        4.95        4.49      0.51 o 
  -1   8   1        0.06       -0.03      0.33 o 
   0   8   1        7.93        7.09      0.53 o 
   1   8   1        0.34       -0.40      0.42 o 
   2   8   1       29.10       24.57      1.21 o 
   3   8   1       12.94       12.24      1.16 o 
   4   8   1       11.23       10.46      1.49 o 
   5   8   1        5.44        8.88      1.46 o 
  -7   9   1        1.60        1.76      0.96 o 
  -6   9   1        2.30        1.70      1.06 o 
  -5   9   1        0.00       -0.84      0.84 o 
  -4   9   1        0.74        1.15      0.77 o 
  -3   9   1      267.29      268.85      5.14 o 
  -2   9   1        8.06        7.05      0.67 o 
  -1   9   1       41.33       37.19      1.15 o 
   0   9   1       42.45       43.09      1.22 o 
   1   9   1       35.50       34.14      1.22 o 
   2   9   1        8.88       10.03      0.98 o 
   3   9   1       14.87       18.83      1.42 o 
   4   9   1        1.14        1.34      0.91 o 
  -6  10   1       45.18       54.26      2.74 o 
  -5  10   1        4.37        5.35      1.08 o 
  -4  10   1       12.99       15.39      1.56 o 
  -3  10   1       12.90       13.34      1.25 o 
  -2  10   1      127.64      117.71      2.41 o 
  -1  10   1       23.02       19.10      1.02 o 
   0  10   1       58.45       57.38      1.57 o 
   1  10   1      199.63      201.75      4.16 o 
   2  10   1       50.54       51.25      2.10 o 
   3  10   1        4.88        4.63      1.13 o 
  -5  11   1        0.12        0.30      1.03 o 
  -4  11   1       40.96       54.90      2.67 o 
  -3  11   1        4.34        5.98      1.10 o 
  -2  11   1       11.43       14.51      1.33 o 
  -1  11   1        4.99        4.60      0.70 o 
   0  11   1       30.47       35.07      1.29 o 
   1  11   1        0.44       -0.65      0.69 o 
  -2  12   1        5.47        5.62      1.12 o 
   1 -12   2       12.42        9.79      2.29 o 
   2 -12   2       14.83       19.05      1.96 o 
  -2 -11   2        0.81       -0.06      1.00 o 
  -1 -11   2       10.37        9.97      1.48 o 
   0 -11   2        8.52       10.02      1.25 o 
   1 -11   2        8.68        9.85      1.34 o 
   2 -11   2       12.75       15.02      1.48 o 
   3 -11   2        1.45        1.92      1.10 o 
   4 -11   2        0.01        0.98      1.96 o 
   5 -11   2        4.64       10.63      3.13 o 
  -3 -10   2        3.80        3.14      1.23 o 
  -2 -10   2       18.16       18.55      1.76 o 
  -1 -10   2        0.12       -0.68      0.68 o 
   0 -10   2       51.66       60.01      1.69 o 
   1 -10   2      291.99      301.09      5.20 o 
   2 -10   2      201.88      200.56      3.60 o 
   3 -10   2        9.55        8.96      1.17 o 
   4 -10   2       45.95       55.17      4.41 o 
   5 -10   2        3.25        3.29      1.20 o 
   6 -10   2        2.42        7.29      1.80 o 
  -4  -9   2        5.73        5.16      1.28 o 
  -3  -9   2      101.64       96.58      4.10 o 
  -2  -9   2        1.44        0.78      0.74 o 
  -1  -9   2      104.96      100.85      2.52 o 
   0  -9   2      406.66      418.56      7.00 o 
   1  -9   2      589.28      587.49      7.55 o 
   2  -9   2      577.67      582.97      7.78 o 
   3  -9   2       14.37       10.94      1.14 o 
   4  -9   2        0.89        0.47      0.77 o 
   5  -9   2        9.45       12.01      1.48 o 
   6  -9   2        1.57        0.29      1.22 o 
   7  -9   2        1.91        2.90      1.41 o 
  -5  -8   2        0.06       -0.37      1.06 o 
  -4  -8   2       17.71       14.82      1.78 o 
  -3  -8   2       21.54       24.44      1.51 o 
  -2  -8   2       27.25       23.09      1.23 o 
  -1  -8   2       10.09        9.90      0.91 o 
   0  -8   2        8.70        7.28      0.62 o 
   1  -8   2       49.93       52.17      1.29 o 
   2  -8   2      282.86      289.83      3.53 o 
   3  -8   2      125.61      117.68      3.13 o 
   4  -8   2        0.42       -0.60      0.60 o 
   5  -8   2      181.39      165.58      4.26 o 
   6  -8   2        0.67        1.07      1.04 o 
   7  -8   2        3.86        2.39      1.58 o 
  -6  -7   2        0.40        1.22      1.31 o 
  -5  -7   2        6.62        6.17      1.63 o 
  -4  -7   2        2.38        1.06      0.78 o 
  -3  -7   2       26.82       23.35      1.23 o 
  -2  -7   2      111.64      118.17      1.92 o 
  -1  -7   2       65.57       64.80      1.75 o 
   0  -7   2        0.22        1.90      0.39 o 
   1  -7   2       32.00       36.14      0.85 o 
   2  -7   2       30.21       28.95      0.86 o 
   3  -7   2       38.85       38.68      1.29 o 
   4  -7   2        0.31       -0.03      0.41 o 
   5  -7   2        0.59        0.63      0.81 o 
   6  -7   2       27.79       26.47      2.05 o 
   7  -7   2        2.66        3.64      1.15 o 
   8  -7   2        0.15       -0.77      1.29 o 
  -6  -6   2        0.52        1.74      2.16 o 
  -5  -6   2       40.80       38.94      2.74 o 
  -4  -6   2        2.02        1.34      0.75 o 
  -3  -6   2        6.23        6.31      0.70 o 
  -2  -6   2        6.50        7.24      0.58 o 
  -1  -6   2       40.47       40.64      1.01 o 
   0  -6   2        1.23        2.12      0.33 o 
   1  -6   2      153.49      159.26      2.00 o 
   2  -6   2        7.01        4.69      0.42 o 
   3  -6   2      289.50      300.22      3.62 o 
   4  -6   2        8.09        9.06      0.64 o 
   5  -6   2      129.39      136.99      2.57 o 
   6  -6   2      193.66      162.40      3.77 o 
   7  -6   2       91.48       87.98      3.26 o 
   8  -6   2        1.34       -0.63      1.01 o 
  -7  -5   2        0.72        2.00      3.28 o 
  -6  -5   2       27.66       28.17      4.00 o 
  -5  -5   2        1.13       -0.05      0.84 o 
  -4  -5   2       56.38       64.03      1.68 o 
  -3  -5   2      246.55      233.01      3.52 o 
  -2  -5   2      308.78      289.23      3.49 o 
  -1  -5   2     1186.74     1291.69     12.87 o 
   0  -5   2      119.02      100.57      1.35 o 
   1  -5   2        9.98       12.49      0.42 o 
   2  -5   2       97.93      107.17      1.32 o 
   3  -5   2       64.81       64.21      1.30 o 
   4  -5   2       23.38       18.79      0.77 o 
   5  -5   2       27.14       27.90      1.00 o 
   6  -5   2        5.80        6.47      0.99 o 
   7  -5   2        0.13        0.17      0.84 o 
   8  -5   2        0.16        0.30      1.18 o 
  -7  -4   2       11.66       12.28      1.98 o 
  -6  -4   2       10.04        7.80      1.56 o 
  -5  -4   2       56.05       54.05      1.58 o 
  -4  -4   2       76.20       72.62      1.69 o 
  -3  -4   2       28.28       30.11      1.38 o 
  -2  -4   2       64.89       66.26      1.28 o 
  -1  -4   2       54.19       52.16      0.92 o 
   0  -4   2      124.25      122.95      1.34 o 
   1  -4   2       39.02       41.63      0.70 o 
   2  -4   2     1824.76     2020.22     17.40 o 
   3  -4   2     1432.37     1579.05     18.25 o 
   4  -4   2        0.56        0.94      0.28 o 
   5  -4   2        0.05       -0.20      0.53 o 
   6  -4   2       19.85       21.12      1.25 o 
   7  -4   2       13.19       13.66      1.50 o 
   8  -4   2        3.86        5.30      1.25 o 
  -8  -3   2        2.99        3.91      1.81 o 
  -7  -3   2        0.38       -0.50      2.28 o 
  -6  -3   2      128.27      130.82      5.92 o 
  -5  -3   2       77.07       77.38      2.63 o 
  -4  -3   2      275.72      278.01      3.96 o 
  -3  -3   2      403.49      396.54      4.71 o 
  -2  -3   2      678.59      697.57      7.13 o 
  -1  -3   2     1460.91     1492.65     12.43 o 
   0  -3   2       15.42       14.24      0.33 o 
   1  -3   2      169.68      164.75      1.45 o 
   2  -3   2       30.80       26.89      0.53 o 
   3  -3   2     2183.12     2289.92     19.86 o 
   4  -3   2       38.32       33.16      0.85 o 
   5  -3   2       28.21       25.48      0.91 o 
   6  -3   2      271.85      258.51      4.31 o 
   7  -3   2       29.01       28.28      1.98 o 
   8  -3   2       17.15       15.36      1.67 o 
  -8  -2   2       24.71       28.82      2.71 o 
  -7  -2   2        0.12        0.06      1.08 o 
  -6  -2   2       16.82       16.48      1.00 o 
  -5  -2   2       46.02       42.41      1.10 o 
  -4  -2   2      363.21      373.81      4.54 o 
  -3  -2   2        6.63        6.59      0.47 o 
  -2  -2   2     1500.72     1499.82     13.17 o 
  -1  -2   2     4033.29     3813.65     34.46 o 
   0  -2   2        0.04       -0.22      0.22 o 
   1  -2   2      918.78      830.35      6.43 o 
   2  -2   2      215.86      214.04      2.56 o 
   3  -2   2        1.98        3.50      0.31 o 
   4  -2   2      456.40      435.46      4.82 o 
   5  -2   2      244.83      229.12      3.20 o 
   6  -2   2       12.10       14.29      0.84 o 
   7  -2   2       16.99       15.26      1.53 o 
   8  -2   2       16.82       19.87      2.44 o 
  -8  -1   2        0.32       -1.10      1.10 o 
  -7  -1   2        1.07       -0.11      0.57 o 
  -6  -1   2       12.38       11.54      0.68 o 
  -5  -1   2        0.06       -0.27      0.30 o 
  -4  -1   2       36.46       40.98      0.85 o 
  -3  -1   2       89.64       90.57      1.36 o 
  -2  -1   2     2844.64     2782.27     24.71 o 
  -1  -1   2    21273.06    17475.36    251.68 o 
   0  -1   2       30.05       33.00      0.35 o 
   1  -1   2     4234.30     3921.22     30.67 o 
   2  -1   2      588.70      576.86      4.78 o 
   3  -1   2      836.98      817.16      7.40 o 
   4  -1   2      106.51      101.95      1.62 o 
   5  -1   2      108.58      111.17      1.82 o 
   6  -1   2        3.70        3.46      0.54 o 
   7  -1   2      214.52      223.61     15.44 o 
   8  -1   2       58.17       47.51      6.36 o 
  -8   0   2        0.05       -0.41      0.79 o 
  -7   0   2        0.05       -0.57      0.57 o 
  -6   0   2       21.29       21.29      0.98 o 
  -5   0   2       14.10       14.01      0.63 o 
  -4   0   2      207.60      226.01      2.74 o 
  -3   0   2      401.94      395.26      4.21 o 
  -2   0   2     4804.96     4517.72     36.95 o 
  -1   0   2      862.24      906.92      7.57 o 
   0   0   2     4983.79     4162.30     82.06 o 
   1   0   2       50.43       39.91      0.51 o 
   2   0   2     1064.98     1052.16      9.28 o 
   3   0   2     1032.78      956.65      8.61 o 
   4   0   2        0.11        1.08      0.30 o 
   5   0   2       23.01       25.72      0.85 o 
   6   0   2       16.81       17.02      1.06 o 
   7   0   2      301.77      299.20      8.52 o 
   8   0   2       73.63       87.09      5.27 o 
  -8   1   2        1.93        0.28      1.11 o 
  -7   1   2       75.50       69.43      3.02 o 
  -6   1   2       26.34       28.98      1.05 o 
  -5   1   2       94.27      104.82      1.77 o 
  -4   1   2       32.26       41.97      1.10 o 
  -3   1   2     1493.37     1420.43     13.89 o 
  -2   1   2     1330.75     1342.50     11.12 o 
  -1   1   2      269.65      230.08      2.02 o 
   0   1   2        6.01        6.88      0.20 o 
   1   1   2     7943.44     7098.04     55.91 o 
   2   1   2     1046.77     1000.62      9.33 o 
   3   1   2      350.29      367.11      4.03 o 
   4   1   2      137.69      157.24      2.17 o 
   5   1   2        0.00       -0.37      0.37 o 
   6   1   2        2.38        0.39      0.66 o 
   7   1   2       88.52       90.08      4.10 o 
   8   1   2       39.19       44.04      3.25 o 
  -8   2   2        3.02        3.81      1.69 o 
  -7   2   2       60.73       66.55      2.68 o 
  -6   2   2        0.12       -0.37      0.37 o 
  -5   2   2        0.24        0.20      0.32 o 
  -4   2   2      175.29      173.43      2.35 o 
  -3   2   2       24.20       14.76      0.44 o 
  -2   2   2      141.09      152.97      1.65 o 
  -1   2   2     5557.19     5157.83     44.51 o 
   0   2   2     2105.51     2030.12     16.08 o 
   1   2   2     2562.00     2493.20     21.44 o 
   2   2   2      531.29      528.60      5.80 o 
   3   2   2      245.43      267.98      3.14 o 
   4   2   2       99.42      121.69      2.82 o 
   5   2   2        6.88        6.82      0.64 o 
   6   2   2        6.90       10.11      1.79 o 
   7   2   2       92.90       92.64      4.83 o 
   8   2   2       13.94       16.52      3.17 o 
  -8   3   2       53.26       44.29      2.47 o 
  -7   3   2        4.11        5.50      0.92 o 
  -6   3   2       33.49       34.40      1.11 o 
  -5   3   2       52.95       59.84      1.20 o 
  -4   3   2      461.75      432.18      5.01 o 
  -3   3   2       13.33        9.75      0.41 o 
  -2   3   2      123.34      134.24      1.64 o 
  -1   3   2      141.23      125.89      1.40 o 
   0   3   2      330.87      316.26      2.81 o 
   1   3   2       67.21       55.69      0.77 o 
   2   3   2        0.67        0.43      0.24 o 
   3   3   2       30.77       29.41      1.26 o 
   4   3   2       84.85      104.32      2.42 o 
   5   3   2        2.67        1.80      0.59 o 
   6   3   2        6.13        5.36      1.08 o 
   7   3   2       10.13        6.50      1.65 o 
  -8   4   2        3.32        2.58      1.18 o 
  -7   4   2       39.00       38.12      1.74 o 
  -6   4   2      133.47      133.16      2.45 o 
  -5   4   2      148.16      144.14      2.23 o 
  -4   4   2        7.08        7.50      0.49 o 
  -3   4   2      289.37      287.11      3.24 o 
  -2   4   2      280.92      253.91      2.89 o 
  -1   4   2      282.45      324.22      3.27 o 
   0   4   2      249.95      269.77      2.64 o 
   1   4   2        3.36        4.71      0.27 o 
   2   4   2      174.28      172.54      2.39 o 
   3   4   2      102.20       92.41      1.96 o 
   4   4   2      137.02      143.36      2.64 o 
   5   4   2        1.49        0.26      0.65 o 
   6   4   2        0.04        0.02      0.85 o 
   7   4   2        7.49        3.66      1.57 o 
  -8   5   2        0.04        0.05      1.01 o 
  -7   5   2        2.98        2.13      0.86 o 
  -6   5   2       13.52       12.68      1.03 o 
  -5   5   2       22.20       19.11      0.79 o 
  -4   5   2        2.96        2.19      0.39 o 
  -3   5   2       98.08       98.58      1.60 o 
  -2   5   2       24.82       28.89      0.65 o 
  -1   5   2       31.58       28.56      0.64 o 
   0   5   2       90.69       94.47      1.36 o 
   1   5   2       48.63       63.57      1.04 o 
   2   5   2       83.80       76.53      1.28 o 
   3   5   2      102.37      103.02      2.19 o 
   4   5   2       52.02       54.66      1.86 o 
   5   5   2      113.93      116.40      3.05 o 
   6   5   2       81.21       83.08      4.66 o 
   7   5   2        0.02       -1.38      2.49 o 
  -8   6   2        0.16        0.19      1.06 o 
  -7   6   2        0.89       -0.01      0.80 o 
  -6   6   2        4.66        8.62      0.99 o 
  -5   6   2       60.51       56.00      3.60 o 
  -4   6   2        2.60        2.03      1.06 o 
  -3   6   2        2.56        4.70      0.54 o 
  -2   6   2      120.73      121.73      1.67 o 
  -1   6   2       21.64       20.93      0.61 o 
   0   6   2       96.67      103.31      1.39 o 
   1   6   2      218.79      237.70      2.92 o 
   2   6   2      164.70      157.27      2.18 o 
   3   6   2      115.86      106.40      2.32 o 
   4   6   2        0.20       -0.22      0.66 o 
   5   6   2       52.52       56.11      2.17 o 
   6   6   2       56.56       70.74      3.86 o 
  -8   7   2       12.19       13.02      1.72 o 
  -7   7   2        6.29        3.56      0.93 o 
  -6   7   2       40.82       35.71      2.01 o 
  -5   7   2      225.49      229.85      4.53 o 
  -4   7   2        0.13        0.03      0.52 o 
  -3   7   2      189.01      195.56      3.36 o 
  -2   7   2        9.57       12.38      0.63 o 
  -1   7   2       32.51       37.83      0.92 o 
   0   7   2       40.72       42.03      1.06 o 
   1   7   2       94.93       91.14      1.66 o 
   2   7   2        3.32        4.13      0.54 o 
   3   7   2       82.14       83.74      2.12 o 
   4   7   2       23.46       26.35      1.34 o 
   5   7   2      166.11      160.37      4.60 o 
  -7   8   2        5.17        3.62      0.96 o 
  -6   8   2       21.28       20.24      1.68 o 
  -5   8   2      186.08      182.36      7.64 o 
  -4   8   2       51.53       45.83      1.78 o 
  -3   8   2        3.14        4.13      0.66 o 
  -2   8   2        0.02        0.00      0.39 o 
  -1   8   2        0.81        1.57      0.36 o 
   0   8   2       57.17       55.65      1.21 o 
   1   8   2        1.89        0.29      0.44 o 
   2   8   2       45.39       48.85      1.59 o 
   3   8   2       34.94       37.70      2.10 o 
   4   8   2       35.00       38.59      1.87 o 
   5   8   2       29.75       28.70      1.79 o 
  -7   9   2       16.16       20.34      3.33 o 
  -6   9   2       35.00       35.42      2.16 o 
  -5   9   2       48.06       50.16      2.36 o 
  -4   9   2       26.27       25.10      1.43 o 
  -3   9   2       75.53       74.12      2.28 o 
  -2   9   2       35.06       34.78      1.21 o 
  -1   9   2       10.28       10.34      0.78 o 
   0   9   2        5.90        4.85      0.58 o 
   1   9   2       47.62       46.84      1.55 o 
   2   9   2        7.09        6.14      0.84 o 
   3   9   2       44.24       41.78      2.08 o 
   4   9   2      110.84      122.40      4.07 o 
  -6  10   2        0.44       -0.65      1.05 o 
  -5  10   2        2.09        3.02      0.91 o 
  -4  10   2        0.21        0.37      1.05 o 
  -3  10   2       52.90       64.20      2.20 o 
  -2  10   2        1.98        2.42      0.65 o 
  -1  10   2        0.11       -0.02      0.54 o 
   0  10   2       90.38       95.90      2.09 o 
   1  10   2       20.34       25.47      1.34 o 
   2  10   2        2.92        1.97      0.81 o 
   3  10   2        1.85        3.72      1.23 o 
  -5  11   2        5.98        7.67      1.52 o 
  -4  11   2       14.90       14.13      1.35 o 
  -3  11   2        2.11        2.37      0.80 o 
  -2  11   2        0.01       -0.47      0.58 o 
  -1  11   2        5.86        5.35      0.74 o 
   0  11   2      112.82      124.72      2.40 o 
   1  11   2       21.03       22.72      1.56 o 
   1 -12   3        5.98        6.65      1.45 o 
   2 -12   3        0.42        0.74      0.98 o 
  -2 -11   3        0.00        0.27      1.03 o 
  -1 -11   3        3.11        1.88      1.10 o 
   0 -11   3        0.65        0.01      0.96 o 
   1 -11   3        5.08        4.62      1.28 o 
   2 -11   3       21.62       21.10      1.65 o 
   3 -11   3        4.05        4.01      1.43 o 
   4 -11   3       93.77       82.94      4.22 o 
   5 -11   3        1.87        1.87      2.75 o 
  -3 -10   3        0.04        0.24      1.02 o 
  -2 -10   3        7.04        6.11      1.36 o 
  -1 -10   3        0.37       -0.58      0.74 o 
   0 -10   3        0.02       -1.00      1.00 o 
   1 -10   3       86.13       91.72      2.97 o 
   2 -10   3       66.68       63.17      2.11 o 
   3 -10   3       65.73       65.68      2.78 o 
   4 -10   3       55.35       54.21      2.56 o 
   5 -10   3        0.28       -1.52      1.72 o 
   6 -10   3        1.78        1.85      1.70 o 
  -4  -9   3        1.10        2.59      1.74 o 
  -3  -9   3       19.55       18.27      2.70 o 
  -2  -9   3      131.46      128.41      3.37 o 
  -1  -9   3      408.97      398.39      6.33 o 
   0  -9   3       49.73       46.93      2.40 o 
   1  -9   3       13.78       17.76      0.91 o 
   2  -9   3      492.46      468.30      6.55 o 
   3  -9   3       62.08       66.87      3.41 o 
   4  -9   3        8.62        8.58      1.32 o 
   5  -9   3        4.43        8.50      1.36 o 
   6  -9   3        1.99        2.49      1.36 o 
  -5  -8   3        3.64        3.56      1.20 o 
  -4  -8   3       71.09       64.33      2.82 o 
  -3  -8   3      109.18      114.35      3.14 o 
  -2  -8   3      230.98      247.26      4.40 o 
  -1  -8   3       76.76       71.72      1.82 o 
   0  -8   3       67.63       70.18      1.61 o 
   1  -8   3       10.59       11.20      0.57 o 
   2  -8   3       17.84       17.34      0.83 o 
   3  -8   3      127.96      117.68      2.36 o 
   4  -8   3        9.65       13.98      1.18 o 
   5  -8   3        8.28        7.40      1.49 o 
   6  -8   3        1.17        1.62      0.94 o 
   7  -8   3        4.06        4.65      1.23 o 
  -6  -7   3        0.54       -0.07      1.38 o 
  -5  -7   3        2.25        2.10      1.05 o 
  -4  -7   3        3.44        2.21      1.02 o 
  -3  -7   3       43.83       42.18      1.90 o 
  -2  -7   3        0.01        0.59      0.50 o 
  -1  -7   3       26.05       26.69      0.97 o 
   0  -7   3       14.74       10.56      0.58 o 
   1  -7   3       22.07       26.08      0.71 o 
   2  -7   3       32.92       30.05      1.04 o 
   3  -7   3      193.72      183.31      2.78 o 
   4  -7   3       62.60       61.36      1.49 o 
   5  -7   3       17.47       22.49      1.65 o 
   6  -7   3       21.29       17.29      1.37 o 
   7  -7   3       28.56       27.51      3.13 o 
  -6  -6   3       38.84       33.48      2.87 o 
  -5  -6   3       15.26       15.31      2.00 o 
  -4  -6   3      458.26      473.83      7.18 o 
  -3  -6   3       17.91       18.48      0.99 o 
  -2  -6   3        0.12        0.43      0.38 o 
  -1  -6   3       45.07       45.42      1.26 o 
   0  -6   3        0.29        0.56      0.29 o 
   1  -6   3        8.09        6.15      0.47 o 
   2  -6   3        0.03       -0.05      0.24 o 
   3  -6   3       22.96       24.47      0.99 o 
   4  -6   3       22.26       27.80      1.05 o 
   5  -6   3       29.36       31.26      1.12 o 
   6  -6   3       22.37       22.18      1.46 o 
   7  -6   3       12.68       12.41      1.53 o 
   8  -6   3        3.12        3.44      1.59 o 
  -7  -5   3       57.45       56.53      3.60 o 
  -6  -5   3       51.02       45.66      3.05 o 
  -5  -5   3        8.74        5.84      1.18 o 
  -4  -5   3      192.67      196.11      3.91 o 
  -3  -5   3       25.08       29.77      1.33 o 
  -2  -5   3      340.93      349.37      5.45 o 
  -1  -5   3      195.39      208.82      2.66 o 
   0  -5   3      402.89      402.85      3.79 o 
   1  -5   3      385.38      416.94      4.09 o 
   2  -5   3      276.91      293.30      2.88 o 
   3  -5   3      728.03      810.42      8.99 o 
   4  -5   3       23.09       21.89      1.02 o 
   5  -5   3        0.00       -0.35      0.35 o 
   6  -5   3      161.95      159.33      3.73 o 
   7  -5   3        1.66        1.40      0.97 o 
   8  -5   3        1.90        0.91      1.10 o 
  -7  -4   3       15.59       15.83      2.18 o 
  -6  -4   3        2.38        1.59      1.19 o 
  -5  -4   3      211.59      206.22      4.30 o 
  -4  -4   3      538.48      532.96      7.61 o 
  -3  -4   3      107.97      100.53      2.11 o 
  -2  -4   3        9.97       11.98      0.57 o 
  -1  -4   3        2.35        6.93      0.45 o 
   0  -4   3      796.06      772.20      6.67 o 
   1  -4   3      239.88      268.69      2.50 o 
   2  -4   3      856.75      958.72      8.21 o 
   3  -4   3       49.48       59.41      1.14 o 
   4  -4   3      232.14      235.58      3.20 o 
   5  -4   3       24.23       24.98      0.95 o 
   6  -4   3        0.77        0.48      0.57 o 
   7  -4   3        8.13        6.58      1.27 o 
   8  -4   3       16.58       18.66      2.15 o 
  -8  -3   3        0.20       -1.71      1.71 o 
  -7  -3   3        3.94        4.42      1.47 o 
  -6  -3   3      107.64      112.09      3.75 o 
  -5  -3   3        4.40        3.48      0.45 o 
  -4  -3   3       39.16       39.07      0.90 o 
  -3  -3   3      357.64      351.45      4.64 o 
  -2  -3   3      243.09      273.25      3.31 o 
  -1  -3   3     1453.84     1491.83     13.77 o 
   0  -3   3       60.71       64.41      0.82 o 
   1  -3   3       73.96       82.10      0.93 o 
   2  -3   3       14.46        8.16      0.35 o 
   3  -3   3       82.02       74.64      1.35 o 
   4  -3   3       64.98       63.51      1.23 o 
   5  -3   3      216.73      205.23      3.00 o 
   6  -3   3        0.35        1.83      0.56 o 
   7  -3   3        7.32        5.88      1.23 o 
   8  -3   3        0.68        1.98      1.18 o 
  -8  -2   3        1.57        0.83      1.38 o 
  -7  -2   3       14.82       10.44      2.05 o 
  -6  -2   3       29.25       26.70      1.17 o 
  -5  -2   3       88.02       88.06      1.46 o 
  -4  -2   3      442.80      463.36      5.44 o 
  -3  -2   3      207.98      230.30      2.89 o 
  -2  -2   3      341.33      349.07      3.53 o 
  -1  -2   3     5395.11     5228.63     46.99 o 
   0  -2   3      159.07      148.57      1.53 o 
   1  -2   3       99.97       96.90      0.98 o 
   2  -2   3      287.07      287.17      2.59 o 
   3  -2   3       73.26       68.59      1.19 o 
   4  -2   3      245.74      236.42      2.94 o 
   5  -2   3       14.73       18.48      1.09 o 
   6  -2   3      170.59      167.17      3.01 o 
   7  -2   3       16.47       16.21      1.61 o 
   8  -2   3        0.42       -0.85      0.96 o 
  -8  -1   3       28.54       27.48      3.95 o 
  -7  -1   3        0.46       -0.28      0.58 o 
  -6  -1   3        3.18        2.64      0.51 o 
  -5  -1   3        0.00       -0.10      0.30 o 
  -4  -1   3       12.71       10.28      0.45 o 
  -3  -1   3      478.62      471.18      6.14 o 
  -2  -1   3      739.11      763.46      7.19 o 
  -1  -1   3     2415.49     2339.09     19.17 o 
   0  -1   3      179.25      163.50      1.22 o 
   1  -1   3      325.29      313.15      2.37 o 
   2  -1   3     3274.71     3186.56     26.15 o 
   3  -1   3      220.95      222.04      2.51 o 
   4  -1   3       16.85       20.98      0.66 o 
   5  -1   3        1.01        0.78      0.37 o 
   6  -1   3       41.09       37.22      1.34 o 
   7  -1   3       37.25       35.91      2.69 o 
   8  -1   3       34.91       36.20      2.94 o 
  -8   0   3        2.41        0.95      1.48 o 
  -7   0   3       30.56       27.55      1.30 o 
  -6   0   3      126.06      121.22      1.96 o 
  -5   0   3      214.82      222.03      2.67 o 
  -4   0   3       68.41       56.84      0.98 o 
  -3   0   3     1850.00     1886.63     17.32 o 
  -2   0   3        1.22        5.22      0.22 o 
  -1   0   3     2028.12     1883.18     16.33 o 
   0   0   3      820.11      763.58      6.48 o 
   1   0   3       62.43       67.10      0.73 o 
   2   0   3      850.09      828.54      8.58 o 
   3   0   3      640.64      614.46      7.43 o 
   4   0   3       15.97       16.95      0.61 o 
   5   0   3        0.00        0.66      0.38 o 
   6   0   3       77.50       76.36      2.31 o 
   7   0   3        1.89        2.75      1.11 o 
   8   0   3        5.58        7.13      2.88 o 
  -8   1   3        1.92        1.24      0.87 o 
  -7   1   3       34.58       33.94      1.66 o 
  -6   1   3       28.82       29.26      1.26 o 
  -5   1   3      334.54      361.18      4.43 o 
  -4   1   3      173.79      174.55      2.57 o 
  -3   1   3      341.59      311.29      3.02 o 
  -2   1   3      138.59      170.29      1.61 o 
  -1   1   3      942.32      963.34     10.17 o 
   0   1   3       76.19       73.95      1.13 o 
   1   1   3     1534.72     1648.32     14.25 o 
   2   1   3     1060.34     1012.36      9.45 o 
   3   1   3     1798.77     1936.53     19.14 o 
   4   1   3      200.91      204.26      2.87 o 
   5   1   3       14.38       12.25      0.74 o 
   6   1   3        5.55        2.90      0.79 o 
   7   1   3       39.22       36.39      2.17 o 
   8   1   3       23.86       23.20      2.63 o 
  -8   2   3       17.51       15.69      1.72 o 
  -7   2   3      131.57      119.88      3.70 o 
  -6   2   3      142.99      147.06      2.63 o 
  -5   2   3      300.51      318.79      3.98 o 
  -4   2   3      368.95      370.13      3.84 o 
  -3   2   3     1908.93     1941.05     17.72 o 
  -2   2   3      915.99      864.31      8.06 o 
  -1   2   3     1157.62     1200.85     12.52 o 
   0   2   3     3908.52     3806.51     42.94 o 
   1   2   3      781.63      721.81      6.39 o 
   2   2   3      913.74      833.06      7.87 o 
   3   2   3      693.13      663.10      8.02 o 
   4   2   3       30.63       35.88      1.04 o 
   5   2   3       18.52       18.38      1.02 o 
   6   2   3        6.92        4.66      0.90 o 
   7   2   3        0.54        0.82      1.31 o 
   8   2   3        4.97        5.91      1.73 o 
  -8   3   3        0.61       -0.63      0.97 o 
  -7   3   3        3.70        4.57      0.88 o 
  -6   3   3      296.11      297.60      3.96 o 
  -5   3   3        6.37        7.92      0.51 o 
  -4   3   3      256.64      274.56      2.99 o 
  -3   3   3      214.03      207.89      2.40 o 
  -2   3   3        8.03        7.11      0.30 o 
  -1   3   3     3381.51     3325.27     30.09 o 
   0   3   3       60.54       45.67      0.57 o 
   1   3   3        1.51        2.13      0.20 o 
   2   3   3      428.65      447.05      5.09 o 
   3   3   3      161.28      164.98      2.67 o 
   4   3   3      421.57      417.96      5.62 o 
   5   3   3        2.18        1.15      0.68 o 
   6   3   3        3.25        5.00      0.95 o 
   7   3   3        3.77        1.46      1.39 o 
  -8   4   3       14.41       13.83      1.64 o 
  -7   4   3       29.21       22.57      1.36 o 
  -6   4   3       15.86       13.20      0.92 o 
  -5   4   3       97.12       92.27      1.69 o 
  -4   4   3        1.45        1.83      0.38 o 
  -3   4   3       40.73       45.08      1.01 o 
  -2   4   3       28.98       35.07      0.79 o 
  -1   4   3      269.47      277.38      2.86 o 
   0   4   3      818.65      856.12      8.02 o 
   1   4   3      176.27      152.84      1.78 o 
   2   4   3       16.21       18.71      0.65 o 
   3   4   3        0.68        1.09      0.40 o 
   4   4   3        0.13        0.01      0.52 o 
   5   4   3        7.76        8.04      1.89 o 
   6   4   3       30.56       28.38      1.93 o 
   7   4   3        4.10        2.10      1.45 o 
  -8   5   3        0.92        2.31      1.26 o 
  -7   5   3        7.82        7.12      0.97 o 
  -6   5   3        7.23        7.01      0.81 o 
  -5   5   3       40.62       39.85      1.34 o 
  -4   5   3       50.59       49.17      1.35 o 
  -3   5   3      615.07      600.34      7.28 o 
  -2   5   3       59.87       47.07      0.94 o 
  -1   5   3      200.74      203.28      2.16 o 
   0   5   3     1292.14     1343.94     13.28 o 
   1   5   3      269.88      275.00      3.17 o 
   2   5   3      200.04      201.70      2.54 o 
   3   5   3       17.41       19.48      0.89 o 
   4   5   3       18.56       16.13      1.12 o 
   5   5   3       51.22       48.26      1.93 o 
   6   5   3        2.26        1.38      1.38 o 
  -8   6   3        1.15       -0.08      1.06 o 
  -7   6   3       10.76       10.85      1.13 o 
  -6   6   3        6.22        3.55      0.81 o 
  -5   6   3       26.38       23.18      1.12 o 
  -4   6   3        4.43        4.20      0.61 o 
  -3   6   3        7.40        4.27      0.61 o 
  -2   6   3        1.87        1.36      0.31 o 
  -1   6   3      314.39      320.56      3.43 o 
   0   6   3      306.12      347.31      3.91 o 
   1   6   3       84.51       86.45      1.41 o 
   2   6   3       27.23       28.14      0.85 o 
   3   6   3      136.98      129.05      3.04 o 
   4   6   3       60.71       60.58      2.08 o 
   5   6   3       70.59       71.35      2.45 o 
   6   6   3        3.49        2.42      1.44 o 
  -8   7   3        3.46        4.47      1.47 o 
  -7   7   3        4.16        1.91      1.36 o 
  -6   7   3       53.24       50.25      2.29 o 
  -5   7   3      958.81      942.41     14.12 o 
  -4   7   3      661.52      640.68      8.84 o 
  -3   7   3      117.29      114.78      2.62 o 
  -2   7   3       51.33       56.78      1.41 o 
  -1   7   3        1.13        1.00      0.31 o 
   0   7   3      132.35      145.46      2.06 o 
   1   7   3       11.69       11.81      0.63 o 
   2   7   3       12.72       14.72      0.71 o 
   3   7   3        8.59        5.90      0.77 o 
   4   7   3      298.73      314.05      5.25 o 
   5   7   3        3.58        5.17      1.43 o 
  -7   8   3        5.17        5.62      1.31 o 
  -6   8   3       22.33       23.67      1.91 o 
  -5   8   3        0.04       -0.81      0.81 o 
  -4   8   3      184.87      179.65      3.75 o 
  -3   8   3       93.65       89.92      1.92 o 
  -2   8   3       77.38       80.67      1.51 o 
  -1   8   3        7.03        7.23      0.54 o 
   0   8   3       40.95       33.82      0.98 o 
   1   8   3       16.71       17.34      0.83 o 
   2   8   3        2.49        2.85      0.65 o 
   3   8   3        0.10        0.28      0.81 o 
   4   8   3       42.40       42.72      1.71 o 
   5   8   3       24.76       24.98      2.05 o 
  -7   9   3        8.53       11.24      1.64 o 
  -6   9   3        8.58        7.21      1.32 o 
  -5   9   3        2.38        1.59      0.96 o 
  -4   9   3       15.53       18.30      1.25 o 
  -3   9   3       64.07       68.48      1.88 o 
  -2   9   3       45.58       43.42      1.25 o 
  -1   9   3        9.90        8.89      0.64 o 
   0   9   3       70.21       67.47      1.51 o 
   1   9   3      112.16      110.31      2.20 o 
   2   9   3        4.97        4.69      0.79 o 
   3   9   3       10.87       11.49      1.26 o 
   4   9   3        3.03        3.63      1.24 o 
  -6  10   3       19.12       21.47      1.87 o 
  -5  10   3        0.15        0.62      0.80 o 
  -4  10   3        4.48        5.07      0.97 o 
  -3  10   3        5.32        7.08      0.89 o 
  -2  10   3      133.29      135.69      2.65 o 
  -1  10   3        0.60       -0.49      0.49 o 
   0  10   3       58.96       55.12      1.54 o 
   1  10   3      257.22      256.71      7.25 o 
   2  10   3       17.67       19.83      1.51 o 
  -4  11   3        6.24        5.14      1.14 o 
  -3  11   3       27.90       27.28      1.44 o 
  -2  11   3       40.71       41.67      1.52 o 
  -1  11   3       32.23       34.47      1.30 o 
   0  11   3       22.54       20.78      1.17 o 
   1  11   3        8.93        7.75      0.99 o 
  -2 -11   4        0.77        1.48      1.12 o 
  -1 -11   4       19.30       18.81      3.18 o 
   0 -11   4       58.13       61.87      2.91 o 
   1 -11   4       95.98      104.45      3.75 o 
   2 -11   4        3.66        4.60      1.13 o 
   3 -11   4       19.88       22.70      2.42 o 
   4 -11   4        0.01        1.51      1.29 o 
  -3 -10   4        7.95        7.86      2.43 o 
  -2 -10   4       75.58       76.41      3.17 o 
  -1 -10   4       27.92       24.00      1.90 o 
   0 -10   4       44.75       49.05      2.89 o 
   1 -10   4       36.29       32.27      2.56 o 
   2 -10   4        4.23        4.55      0.88 o 
   3 -10   4       29.76       29.88      2.20 o 
   4 -10   4       14.31       10.09      1.88 o 
   5 -10   4        0.06       -0.45      1.17 o 
   6 -10   4        1.63       -1.64      1.64 o 
  -4  -9   4       21.15       25.16      3.04 o 
  -3  -9   4        7.95        4.33      1.35 o 
  -2  -9   4        8.34        9.65      1.37 o 
  -1  -9   4       13.17       13.37      1.22 o 
   0  -9   4      143.32      144.78      2.62 o 
   1  -9   4      275.79      278.65      4.83 o 
   2  -9   4       29.73       30.71      1.33 o 
   3  -9   4        1.03        1.31      1.48 o 
   4  -9   4        0.02       -0.16      0.85 o 
   5  -9   4        6.17        7.08      1.59 o 
   6  -9   4        0.85        0.18      1.19 o 
  -5  -8   4        2.49        3.06      1.21 o 
  -4  -8   4        2.80        4.28      1.17 o 
  -3  -8   4       17.77       16.30      1.62 o 
  -2  -8   4       38.14       45.14      1.69 o 
  -1  -8   4      227.58      227.21      3.72 o 
   0  -8   4      171.71      161.59      3.21 o 
   1  -8   4      211.71      203.72      3.12 o 
   2  -8   4      123.90      129.52      2.55 o 
   3  -8   4      125.96      120.71      2.71 o 
   4  -8   4        0.93       -0.15      0.66 o 
   5  -8   4      179.50      161.90      6.51 o 
   6  -8   4        1.25        0.92      0.93 o 
   7  -8   4        4.16        4.77      1.32 o 
  -6  -7   4       13.24       13.71      2.18 o 
  -5  -7   4        0.01        1.38      0.99 o 
  -4  -7   4       28.25       34.63      2.13 o 
  -3  -7   4       79.44       77.99      1.97 o 
  -2  -7   4        6.91        6.63      0.67 o 
  -1  -7   4       68.89       63.95      1.38 o 
   0  -7   4      270.07      254.78      3.95 o 
   1  -7   4        9.01        7.72      0.72 o 
   2  -7   4       10.54       10.90      0.66 o 
   3  -7   4        4.91        9.06      0.73 o 
   4  -7   4       36.83       38.18      1.33 o 
   5  -7   4       76.78       56.65      2.48 o 
   6  -7   4       11.95        6.68      1.21 o 
   7  -7   4        0.68       -0.36      0.92 o 
  -6  -6   4        4.89        4.29      1.57 o 
  -5  -6   4       15.28       17.62      2.06 o 
  -4  -6   4      179.35      187.19      4.14 o 
  -3  -6   4       54.12       53.06      1.41 o 
  -2  -6   4       34.51       32.72      1.05 o 
  -1  -6   4       29.74       25.79      0.83 o 
   0  -6   4        7.42        9.12      0.66 o 
   1  -6   4        5.02        2.15      0.36 o 
   2  -6   4        5.68        6.35      0.48 o 
   3  -6   4        3.93        2.24      0.40 o 
   4  -6   4        3.08        3.94      0.54 o 
   5  -6   4       21.79       25.73      1.43 o 
   6  -6   4       85.29       78.36      2.98 o 
   7  -6   4        0.22        1.67      1.02 o 
   8  -6   4       10.96       10.18      1.58 o 
  -7  -5   4        0.02       -1.48      2.13 o 
  -6  -5   4        5.29        8.72      1.69 o 
  -5  -5   4       47.25       50.07      3.52 o 
  -4  -5   4        1.11        1.57      0.53 o 
  -3  -5   4      339.65      329.42      5.12 o 
  -2  -5   4        0.45        1.17      0.32 o 
  -1  -5   4      124.73      130.46      1.90 o 
   0  -5   4       40.75       41.20      0.92 o 
   1  -5   4        6.62        7.89      0.41 o 
   2  -5   4      525.27      538.03      5.19 o 
   3  -5   4       58.58       74.10      1.54 o 
   4  -5   4       15.79       18.83      0.88 o 
   5  -5   4       29.36       27.54      1.17 o 
   6  -5   4       61.33       60.73      2.12 o 
   7  -5   4        2.18        0.67      0.96 o 
   8  -5   4        4.27        3.29      1.37 o 
  -7  -4   4        0.58        1.79      1.30 o 
  -6  -4   4       27.75       28.14      1.92 o 
  -5  -4   4       20.19       20.94      1.16 o 
  -4  -4   4       43.72       37.71      1.23 o 
  -3  -4   4      585.01      563.68      6.54 o 
  -2  -4   4      881.61      887.43     11.29 o 
  -1  -4   4      419.18      444.55      4.80 o 
   0  -4   4      621.50      624.81      6.10 o 
   1  -4   4        1.30        2.85      0.39 o 
   2  -4   4      629.52      702.85      7.25 o 
   3  -4   4      162.97      181.32      2.54 o 
   4  -4   4       20.97       24.72      1.09 o 
   5  -4   4       31.79       29.64      1.08 o 
   6  -4   4      158.64      154.53      2.93 o 
   7  -4   4        0.30        1.08      0.93 o 
   8  -4   4        0.25       -0.51      1.65 o 
  -8  -3   4        4.25        4.95      1.59 o 
  -7  -3   4        1.23        0.29      1.07 o 
  -6  -3   4        4.72        4.66      0.91 o 
  -5  -3   4      301.15      303.53      4.33 o 
  -4  -3   4      212.45      204.68      2.65 o 
  -3  -3   4      312.03      307.46      3.83 o 
  -2  -3   4      563.55      668.88      7.35 o 
  -1  -3   4     1440.29     1376.42     12.03 o 
   0  -3   4      685.40      659.18      7.29 o 
   1  -3   4     1804.60     1843.60     14.53 o 
   2  -3   4        1.76        3.21      0.27 o 
   3  -3   4       63.04       75.80      1.37 o 
   4  -3   4      119.73      109.76      2.11 o 
   5  -3   4       20.64       22.86      0.93 o 
   6  -3   4      313.04      313.43      4.73 o 
   7  -3   4       15.79       18.60      1.70 o 
   8  -3   4       16.82       15.83      1.79 o 
  -8  -2   4        0.17        0.72      1.36 o 
  -7  -2   4        1.94       -0.34      1.75 o 
  -6  -2   4      106.51      108.37      2.38 o 
  -5  -2   4       76.69       74.10      1.33 o 
  -4  -2   4      197.14      196.38      2.71 o 
  -3  -2   4      753.88      737.11      7.55 o 
  -2  -2   4        5.28       12.19      0.63 o 
  -1  -2   4     3471.48     3383.58     28.89 o 
   0  -2   4       30.01       29.87      0.43 o 
   1  -2   4        0.53        0.90      0.15 o 
   2  -2   4     1279.32     1339.35     11.21 o 
   3  -2   4        9.49        9.60      0.61 o 
   4  -2   4       24.30       29.60      0.85 o 
   5  -2   4        5.21        7.11      0.64 o 
   6  -2   4      557.19      531.13      7.16 o 
   7  -2   4        5.09        5.09      1.21 o 
   8  -2   4        6.05        5.85      1.39 o 
  -8  -1   4        3.31        2.34      1.37 o 
  -7  -1   4        3.50        4.42      0.91 o 
  -6  -1   4        0.11        0.04      0.45 o 
  -5  -1   4       42.45       40.02      0.94 o 
  -4  -1   4        3.62        5.50      0.38 o 
  -3  -1   4      465.23      492.94      5.19 o 
  -2  -1   4      178.92      203.51      2.06 o 
  -1  -1   4      222.57      222.83      2.02 o 
   0  -1   4      685.13      710.49      4.88 o 
   1  -1   4        4.86        6.06      0.20 o 
   2  -1   4      801.68      767.25      6.58 o 
   3  -1   4        0.29        0.17      0.24 o 
   4  -1   4        1.16        2.68      0.36 o 
   5  -1   4      247.00      247.25      3.52 o 
   6  -1   4      427.77      413.52      6.43 o 
   7  -1   4      138.19      132.49      3.53 o 
   8  -1   4        4.89        6.04      1.57 o 
  -8   0   4        0.01       -0.81      0.81 o 
  -7   0   4        3.99        5.98      0.78 o 
  -6   0   4        0.44        0.08      0.42 o 
  -5   0   4       82.65       84.96      1.37 o 
  -4   0   4       24.96       33.16      0.77 o 
  -3   0   4        1.69        0.49      0.22 o 
  -2   0   4      538.61      525.54      4.74 o 
  -1   0   4       41.36       50.04      0.56 o 
   0   0   4      657.40      643.98      5.45 o 
   1   0   4      277.46      282.62      2.30 o 
   2   0   4       28.12       34.51      0.65 o 
   3   0   4      215.21      217.81      2.68 o 
   4   0   4       51.39       52.62      1.13 o 
   5   0   4        3.16        2.46      0.54 o 
   6   0   4      243.30      251.48      4.91 o 
   7   0   4      109.40      105.98      3.56 o 
   8   0   4       13.38       17.76      2.40 o 
  -8   1   4        2.63        1.50      0.91 o 
  -7   1   4       19.06       17.70      1.31 o 
  -6   1   4       15.15       12.14      0.73 o 
  -5   1   4       18.81       21.69      0.78 o 
  -4   1   4      123.20      127.12      1.66 o 
  -3   1   4      404.61      434.51      4.29 o 
  -2   1   4       44.01       37.66      0.58 o 
  -1   1   4      788.83      756.96      9.52 o 
   0   1   4    27453.80    22791.48    692.21 o 
   1   1   4     1418.92     1380.41     11.47 o 
   2   1   4      742.84      824.21      7.79 o 
   3   1   4      123.71      135.01      1.87 o 
   4   1   4        3.37        3.44      0.45 o 
   5   1   4       19.05       23.70      1.03 o 
   6   1   4       51.00       61.15      2.11 o 
   7   1   4        2.40        2.85      1.25 o 
   8   1   4       55.82       57.91      3.69 o 
  -8   2   4        3.64        2.65      0.93 o 
  -7   2   4      101.91      104.12      2.87 o 
  -6   2   4       42.85       45.35      1.53 o 
  -5   2   4      114.84      132.55      1.80 o 
  -4   2   4      111.13      111.39      1.40 o 
  -3   2   4      753.79      798.56      7.14 o 
  -2   2   4      867.60      772.67      7.67 o 
  -1   2   4      140.54      163.74      2.08 o 
   0   2   4      295.66      324.98      3.57 o 
   1   2   4       26.05       21.23      0.46 o 
   2   2   4      143.21      167.89      2.06 o 
   3   2   4      400.21      451.12      5.69 o 
   4   2   4       50.14       50.47      1.50 o 
   5   2   4       27.51       28.09      1.24 o 
   6   2   4       12.41       16.14      2.09 o 
   7   2   4        1.05        3.63      1.18 o 
  -8   3   4       41.92       37.96      1.94 o 
  -7   3   4       15.03       17.88      1.32 o 
  -6   3   4       87.15       83.39      1.99 o 
  -5   3   4      303.17      290.11      4.01 o 
  -4   3   4        1.77        1.44      0.31 o 
  -3   3   4      161.97      160.58      2.13 o 
  -2   3   4       70.41       66.08      0.94 o 
  -1   3   4      127.55      115.99      1.49 o 
   0   3   4        0.69        0.24      0.15 o 
   1   3   4      398.21      391.62      4.40 o 
   2   3   4       31.66       26.68      0.69 o 
   3   3   4       48.09       51.40      1.15 o 
   4   3   4       44.16       43.17      1.55 o 
   5   3   4        0.47        0.16      0.62 o 
   6   3   4       16.05       15.62      1.30 o 
   7   3   4        2.56        0.92      1.29 o 
  -8   4   4        2.66        1.79      0.98 o 
  -7   4   4        9.20       14.50      1.92 o 
  -6   4   4      128.06      133.00      3.34 o 
  -5   4   4       48.47       49.05      1.27 o 
  -4   4   4       30.82       34.03      0.97 o 
  -3   4   4       60.73       64.41      1.46 o 
  -2   4   4      106.13      110.75      1.46 o 
  -1   4   4        7.23        7.33      0.32 o 
   0   4   4       28.03       29.21      0.70 o 
   1   4   4        0.22        0.17      0.20 o 
   2   4   4      187.36      184.72      2.71 o 
   3   4   4       31.74       29.85      1.10 o 
   4   4   4        0.73        0.03      0.47 o 
   5   4   4       25.97       26.71      2.21 o 
   6   4   4        2.54        2.22      0.85 o 
   7   4   4        1.27        0.27      1.32 o 
  -8   5   4        0.13       -0.79      0.79 o 
  -7   5   4       80.72       73.49      3.17 o 
  -6   5   4       28.79       27.09      1.21 o 
  -5   5   4      154.57      151.28      2.84 o 
  -4   5   4      284.06      291.19      4.48 o 
  -3   5   4      191.99      188.72      2.54 o 
  -2   5   4       32.77       33.72      0.70 o 
  -1   5   4       19.37       15.57      0.44 o 
   0   5   4       10.49        9.11      0.39 o 
   1   5   4       21.09       23.88      0.65 o 
   2   5   4       21.56       24.03      0.69 o 
   3   5   4        2.22        3.60      0.60 o 
   4   5   4        3.91        4.93      0.93 o 
   5   5   4       11.02       11.83      1.18 o 
   6   5   4        2.01        1.33      1.09 o 
  -8   6   4        1.30        1.29      0.98 o 
  -7   6   4        7.54        6.26      1.26 o 
  -6   6   4       59.69       63.37      2.05 o 
  -5   6   4      258.49      259.72      4.27 o 
  -4   6   4     1019.80     1012.56     12.46 o 
  -3   6   4       68.51       64.67      1.30 o 
  -2   6   4      130.19      122.86      2.45 o 
  -1   6   4       13.88       12.03      0.45 o 
   0   6   4        3.28        3.05      0.34 o 
   1   6   4       23.99       25.62      0.93 o 
   2   6   4       11.92        9.27      0.55 o 
   3   6   4        6.27        7.43      0.68 o 
   4   6   4       68.97       74.80      2.33 o 
   5   6   4        4.39        2.31      0.90 o 
   6   6   4        9.46        4.98      2.73 o 
  -7   7   4        4.58        4.94      1.20 o 
  -6   7   4       12.49       12.95      1.37 o 
  -5   7   4        2.69        4.42      0.87 o 
  -4   7   4      142.80      152.49      3.06 o 
  -3   7   4      254.94      249.59      3.38 o 
  -2   7   4        3.03        3.54      0.36 o 
  -1   7   4        5.99        4.43      0.43 o 
   0   7   4       11.89       12.68      0.54 o 
   1   7   4       43.36       40.23      1.04 o 
   2   7   4      189.56      192.56      2.81 o 
   3   7   4        6.61        6.12      0.77 o 
   4   7   4       68.24       67.52      2.02 o 
   5   7   4       34.19       35.86      3.10 o 
  -7   8   4       16.48       14.74      1.63 o 
  -6   8   4        2.40        2.58      1.16 o 
  -5   8   4       78.64       84.20      2.86 o 
  -4   8   4       18.96       20.21      1.10 o 
  -3   8   4      255.45      258.80      3.78 o 
  -2   8   4      117.44      118.30      1.90 o 
  -1   8   4       16.71       19.94      0.71 o 
   0   8   4        2.39        2.29      0.41 o 
   1   8   4        5.07        4.03      0.76 o 
   2   8   4       22.31       19.77      0.94 o 
   3   8   4      169.97      183.35      3.53 o 
   4   8   4        7.56        6.75      1.15 o 
  -6   9   4       44.88       44.46      2.33 o 
  -5   9   4      136.25      134.11      3.60 o 
  -4   9   4       18.76       17.83      1.11 o 
  -3   9   4        0.94        0.81      0.51 o 
  -2   9   4        4.69        5.47      0.88 o 
  -1   9   4        7.08        7.94      0.67 o 
   0   9   4       15.34       14.17      0.86 o 
   1   9   4       17.52       17.52      1.35 o 
   2   9   4        7.58        5.58      0.98 o 
   3   9   4       13.79       13.51      1.32 o 
  -5  10   4        4.23        3.47      0.87 o 
  -4  10   4        5.80        5.34      0.88 o 
  -3  10   4       38.81       44.57      1.67 o 
  -2  10   4       86.52       85.65      2.03 o 
  -1  10   4        0.03        0.06      0.52 o 
   0  10   4        0.10        0.02      0.54 o 
   1  10   4       25.52       22.23      1.29 o 
   2  10   4        8.20       10.02      1.19 o 
  -4  11   4        6.01       11.05      1.26 o 
  -3  11   4        0.68        0.07      0.78 o 
  -2  11   4        1.06        1.07      0.72 o 
  -1  11   4       18.93       19.57      1.13 o 
   0  11   4        0.16        0.63      0.82 o 
  -1 -11   5        7.88        8.81      1.53 o 
   0 -11   5       77.02       78.44      3.25 o 
   1 -11   5       80.41      101.81      3.74 o 
   2 -11   5        5.12        4.99      1.09 o 
   3 -11   5        0.01        0.92      2.50 o 
   4 -11   5        0.37        0.98      1.36 o 
  -3 -10   5       18.73       21.52      2.01 o 
  -2 -10   5       53.83       51.92      2.72 o 
  -1 -10   5        6.92        5.24      1.82 o 
   0 -10   5       10.14       11.31      1.51 o 
   1 -10   5       41.93       41.07      2.33 o 
   2 -10   5        8.82        7.70      1.18 o 
   3 -10   5        8.30        5.58      1.73 o 
   4 -10   5        6.50        5.49      1.57 o 
   5 -10   5       11.97       12.73      2.04 o 
  -4  -9   5        9.02        8.62      1.52 o 
  -3  -9   5       80.03       78.11      4.71 o 
  -2  -9   5      161.97      167.75      4.73 o 
  -1  -9   5       85.00       78.03      3.03 o 
   0  -9   5       55.14       62.45      2.24 o 
   1  -9   5       68.53       71.46      2.40 o 
   2  -9   5      138.60      139.36      3.13 o 
   3  -9   5       60.72       58.97      3.77 o 
   4  -9   5        0.23       -0.84      0.96 o 
   5  -9   5       46.13       46.77      3.19 o 
   6  -9   5        2.44        1.47      1.06 o 
  -5  -8   5        3.65        3.16      1.18 o 
  -4  -8   5       34.58       33.19      2.19 o 
  -3  -8   5        4.64        5.01      1.18 o 
  -2  -8   5       61.73       56.39      2.13 o 
  -1  -8   5       97.07       99.13      2.24 o 
   0  -8   5      226.99      240.01      3.78 o 
   1  -8   5       24.00       28.55      1.08 o 
   2  -8   5      133.07      136.81      2.29 o 
   3  -8   5        0.67        1.01      0.45 o 
   4  -8   5       16.68       10.57      1.35 o 
   5  -8   5        0.28        0.89      1.94 o 
   6  -8   5       34.81       35.55      2.92 o 
   7  -8   5        2.48        4.73      1.29 o 
  -6  -7   5        0.10        1.34      1.44 o 
  -5  -7   5       53.61       51.75      2.66 o 
  -4  -7   5       36.98       43.39      2.54 o 
  -3  -7   5        5.23        5.17      0.84 o 
  -2  -7   5       14.10       13.49      0.92 o 
  -1  -7   5      433.40      437.67      5.50 o 
   0  -7   5        0.02        0.07      0.37 o 
   1  -7   5      162.87      142.25      2.50 o 
   2  -7   5      127.20      136.45      2.32 o 
   3  -7   5      146.46      150.00      2.48 o 
   4  -7   5       17.93       16.54      0.97 o 
   5  -7   5       61.01       56.91      2.53 o 
   6  -7   5        4.28        3.66      1.08 o 
   7  -7   5        0.34       -0.32      1.84 o 
  -6  -6   5        0.50        0.46      1.32 o 
  -5  -6   5       16.70       15.53      2.03 o 
  -4  -6   5      131.27      132.28      3.40 o 
  -3  -6   5       30.56       25.92      1.29 o 
  -2  -6   5       74.50       75.07      1.75 o 
  -1  -6   5      184.58      169.05      3.03 o 
   0  -6   5        6.26        6.70      0.50 o 
   1  -6   5      218.16      256.51      3.85 o 
   2  -6   5      545.76      560.36      6.60 o 
   3  -6   5       19.61       21.06      0.68 o 
   4  -6   5       19.63       23.03      1.02 o 
   5  -6   5       49.81       40.84      1.43 o 
   6  -6   5        6.48        7.95      1.28 o 
   7  -6   5        3.10        0.84      1.04 o 
  -7  -5   5       15.68       19.04      2.40 o 
  -6  -5   5        0.32        0.64      1.08 o 
  -5  -5   5       13.99       12.59      1.44 o 
  -4  -5   5      108.62      108.95      2.77 o 
  -3  -5   5       12.19       12.68      0.71 o 
  -2  -5   5       23.75       30.07      0.89 o 
  -1  -5   5       57.45       67.10      1.49 o 
   0  -5   5      723.59      728.50      7.12 o 
   1  -5   5      133.50      161.87      1.95 o 
   2  -5   5       12.86       14.12      0.54 o 
   3  -5   5        0.01       -0.27      0.28 o 
   4  -5   5       13.90       11.43      0.64 o 
   5  -5   5        0.02       -0.48      0.48 o 
   6  -5   5       18.03       16.56      1.35 o 
   7  -5   5        1.71        0.68      1.05 o 
   8  -5   5        0.01       -0.92      0.92 o 
  -7  -4   5        7.56        6.14      1.62 o 
  -6  -4   5        4.20        2.89      1.44 o 
  -5  -4   5       19.68       17.82      1.68 o 
  -4  -4   5        1.84        3.01      0.52 o 
  -3  -4   5      345.64      330.94      4.19 o 
  -2  -4   5      141.46      155.81      2.15 o 
  -1  -4   5      310.50      341.66      3.62 o 
   0  -4   5      767.76      749.62      6.46 o 
   1  -4   5     1468.01     1502.65     13.13 o 
   2  -4   5       91.43      125.54      1.76 o 
   3  -4   5      105.46      102.56      1.96 o 
   4  -4   5       22.88       20.87      0.77 o 
   5  -4   5       46.96       49.48      1.47 o 
   6  -4   5       37.72       39.63      1.58 o 
   7  -4   5        6.64        7.77      1.74 o 
   8  -4   5        0.44       -0.96      0.96 o 
  -7  -3   5        0.20       -0.16      1.10 o 
  -6  -3   5       22.34       19.57      1.36 o 
  -5  -3   5      105.03      109.18      2.10 o 
  -4  -3   5       84.29       90.42      1.53 o 
  -3  -3   5      588.26      619.85      7.01 o 
  -2  -3   5      135.30      117.36      1.92 o 
  -1  -3   5      574.56      613.28      5.94 o 
   0  -3   5      426.59      437.73      3.72 o 
   1  -3   5      203.40      196.30      1.94 o 
   2  -3   5        1.25        1.45      0.24 o 
   3  -3   5      526.67      581.51      5.80 o 
   4  -3   5       10.00        7.50      0.67 o 
   5  -3   5      844.23      810.01     11.65 o 
   6  -3   5       57.51       60.28      1.93 o 
   7  -3   5        0.88        1.24      1.06 o 
   8  -3   5        0.02        0.40      1.06 o 
  -8  -2   5       11.09        7.79      2.13 o 
  -7  -2   5       27.90       28.51      2.03 o 
  -6  -2   5        8.16        6.45      0.75 o 
  -5  -2   5      218.40      211.07      2.64 o 
  -4  -2   5      168.90      177.53      2.53 o 
  -3  -2   5      647.66      684.33      7.56 o 
  -2  -2   5     4873.59     5069.70     45.67 o 
  -1  -2   5     1499.61     1483.25     12.85 o 
   0  -2   5      482.10      456.54      3.51 o 
   1  -2   5      244.48      255.77      2.20 o 
   2  -2   5      719.52      723.17      6.27 o 
   3  -2   5       33.26       41.58      0.96 o 
   4  -2   5      160.67      182.16      2.67 o 
   5  -2   5      172.71      174.06      3.23 o 
   6  -2   5      220.19      218.63      4.06 o 
   7  -2   5        0.26       -0.78      0.78 o 
   8  -2   5       10.01       15.24      2.90 o 
  -8  -1   5       12.01       12.01      2.04 o 
  -7  -1   5      225.42      227.85      8.13 o 
  -6  -1   5      155.68      160.84      3.31 o 
  -5  -1   5      147.10      150.27      2.03 o 
  -4  -1   5        4.56        5.81      0.37 o 
  -3  -1   5      126.89      136.29      1.68 o 
  -2  -1   5      106.27       99.27      1.23 o 
  -1  -1   5      168.62      151.33      1.38 o 
   0  -1   5      151.97      147.08      1.25 o 
   1  -1   5      224.10      213.98      1.77 o 
   2  -1   5       27.98       35.21      0.60 o 
   3  -1   5       18.99       18.58      0.76 o 
   4  -1   5        0.50        1.23      0.36 o 
   5  -1   5      100.47       87.51      1.78 o 
   6  -1   5      485.89      501.20      7.56 o 
   7  -1   5       35.37       31.37      1.78 o 
   8  -1   5        0.23       -0.12      1.77 o 
  -8   0   5       18.24       17.64      1.42 o 
  -7   0   5        6.27        7.38      1.16 o 
  -6   0   5      110.66      113.32      1.99 o 
  -5   0   5        2.95        1.64      0.32 o 
  -4   0   5       27.66       36.19      0.92 o 
  -3   0   5      913.16      891.34      7.97 o 
  -2   0   5      195.24      176.89      1.77 o 
  -1   0   5      363.31      339.26      3.27 o 
   0   0   5      197.09      202.39      1.86 o 
   1   0   5       26.93       31.64      0.45 o 
   2   0   5     2382.85     2359.82     19.43 o 
   3   0   5      843.60      882.17      8.52 o 
   4   0   5       31.44       35.12      1.00 o 
   5   0   5        6.96        5.72      0.63 o 
   6   0   5        0.75        0.37      0.71 o 
   7   0   5       20.98       20.04      1.75 o 
   8   0   5        0.73       -0.64      1.22 o 
  -8   1   5        4.03        5.13      1.42 o 
  -7   1   5       11.64       14.58      1.23 o 
  -6   1   5       33.04       30.81      1.34 o 
  -5   1   5        0.18        0.31      0.35 o 
  -4   1   5      527.53      540.17      5.70 o 
  -3   1   5      164.68      169.87      2.01 o 
  -2   1   5        0.59        0.27      0.28 o 
  -1   1   5     4276.90     4110.48     50.42 o 
   0   1   5      390.28      366.03      4.08 o 
   1   1   5      479.60      522.38      4.73 o 
   2   1   5     2096.54     2294.18     21.03 o 
   3   1   5      191.70      221.13      2.84 o 
   4   1   5      184.93      187.98      2.95 o 
   5   1   5        8.50        7.02      0.90 o 
   6   1   5        5.24        7.54      1.00 o 
   7   1   5        7.44        7.26      1.32 o 
  -8   2   5       27.73       34.81      2.40 o 
  -7   2   5       56.38       55.87      2.06 o 
  -6   2   5       18.16       14.71      0.99 o 
  -5   2   5       32.54       30.61      1.03 o 
  -4   2   5       47.74       61.62      1.20 o 
  -3   2   5      329.56      337.11      3.91 o 
  -2   2   5      771.86      735.59      7.81 o 
  -1   2   5      936.97      881.45     12.39 o 
   0   2   5      544.57      565.75      6.11 o 
   1   2   5      165.21      157.00      1.61 o 
   2   2   5      103.53      111.77      1.64 o 
   3   2   5      696.44      786.65      8.73 o 
   4   2   5      225.82      244.12      3.36 o 
   5   2   5       84.57       87.42      2.39 o 
   6   2   5       10.58       10.64      1.29 o 
   7   2   5        3.27        2.67      1.24 o 
  -8   3   5       35.48       39.06      1.96 o 
  -7   3   5       12.64        9.55      1.31 o 
  -6   3   5        7.61        6.67      0.71 o 
  -5   3   5      197.40      203.16      2.82 o 
  -4   3   5       34.37       39.90      0.84 o 
  -3   3   5     1972.04     1998.16     20.83 o 
  -2   3   5      895.30      915.87      9.69 o 
  -1   3   5     1082.54     1137.56     12.86 o 
   0   3   5      857.35      887.62      9.39 o 
   1   3   5        8.43        7.74      0.36 o 
   2   3   5       15.24       18.27      0.62 o 
   3   3   5       30.37       32.94      0.95 o 
   4   3   5      191.79      186.58      3.71 o 
   5   3   5       48.24       54.47      1.91 o 
   6   3   5       58.83       58.10      2.21 o 
   7   3   5       15.99       17.74      3.94 o 
  -8   4   5       12.99       11.88      1.84 o 
  -7   4   5       17.72       17.82      1.36 o 
  -6   4   5      122.92      127.08      2.19 o 
  -5   4   5       38.37       35.33      1.26 o 
  -4   4   5       81.43       85.34      2.05 o 
  -3   4   5       34.94       30.10      0.75 o 
  -2   4   5      328.00      365.79      3.88 o 
  -1   4   5      177.26      207.74      2.51 o 
   0   4   5      587.45      570.16      5.81 o 
   1   4   5      543.53      525.33      5.44 o 
   2   4   5        7.49        9.30      0.55 o 
   3   4   5       64.39       59.69      1.54 o 
   4   4   5       26.86       24.45      1.13 o 
   5   4   5        1.52        0.35      0.76 o 
   6   4   5       18.22       17.22      1.39 o 
   7   4   5       24.42       26.74      3.37 o 
  -8   5   5        8.25       11.63      1.36 o 
  -7   5   5        8.17        6.71      1.08 o 
  -6   5   5       97.37       92.10      2.01 o 
  -5   5   5      120.46      116.89      2.22 o 
  -4   5   5        9.47       10.83      0.63 o 
  -3   5   5       29.53       28.94      0.78 o 
  -2   5   5       26.92       32.98      0.68 o 
  -1   5   5      183.44      176.82      2.40 o 
   0   5   5      134.83      129.90      1.73 o 
   1   5   5      200.04      207.53      2.68 o 
   2   5   5        0.13        0.46      0.27 o 
   3   5   5        0.12        0.44      0.48 o 
   4   5   5       14.18       13.70      1.08 o 
   5   5   5        2.58        3.54      1.04 o 
   6   5   5        0.07       -0.74      0.95 o 
  -8   6   5        0.39        0.14      0.91 o 
  -7   6   5        0.89        1.55      0.85 o 
  -6   6   5       83.19       85.88      2.18 o 
  -5   6   5      161.78      151.03      2.68 o 
  -4   6   5       12.34       13.57      0.69 o 
  -3   6   5       59.03       63.39      1.33 o 
  -2   6   5      254.63      253.86      3.40 o 
  -1   6   5      403.57      409.08      4.19 o 
   0   6   5       52.24       51.39      1.08 o 
   1   6   5       42.49       45.37      0.93 o 
   2   6   5        1.03        0.78      0.38 o 
   3   6   5      448.55      455.46      6.05 o 
   4   6   5       41.94       37.18      1.88 o 
   5   6   5        0.31       -0.74      0.76 o 
   6   6   5       21.77       23.31      2.49 o 
  -7   7   5        3.67        5.27      1.06 o 
  -6   7   5        0.74       -0.03      0.72 o 
  -5   7   5      125.42      121.47      2.62 o 
  -4   7   5      157.69      163.51      3.20 o 
  -3   7   5       49.74       46.08      1.14 o 
  -2   7   5      106.04      100.93      1.42 o 
  -1   7   5        2.35        3.12      0.35 o 
   0   7   5        5.19        4.81      0.44 o 
   1   7   5        2.66        2.84      0.40 o 
   2   7   5      214.52      214.30      3.03 o 
   3   7   5      263.39      271.67      4.58 o 
   4   7   5      217.73      225.63      4.69 o 
   5   7   5        3.49        3.89      1.21 o 
  -7   8   5        7.99        8.72      1.24 o 
  -6   8   5       22.46       19.63      1.44 o 
  -5   8   5        0.62       -0.02      0.69 o 
  -4   8   5       25.31       25.23      1.46 o 
  -3   8   5        5.56        4.38      0.60 o 
  -2   8   5       22.89       21.05      0.79 o 
  -1   8   5        2.35        0.87      0.39 o 
   0   8   5       46.35       47.90      1.24 o 
   1   8   5       13.07       13.32      0.74 o 
   2   8   5        8.76        7.59      0.79 o 
   3   8   5        1.44        2.43      0.88 o 
   4   8   5       28.95       28.62      1.68 o 
  -6   9   5       24.60       23.13      1.84 o 
  -5   9   5        0.57       -0.72      0.72 o 
  -4   9   5        2.00        1.39      0.74 o 
  -3   9   5        4.23        5.29      0.67 o 
  -2   9   5       87.04       81.02      1.69 o 
  -1   9   5       79.75       73.58      1.62 o 
   0   9   5       79.65       72.00      1.74 o 
   1   9   5       60.78       68.78      1.88 o 
   2   9   5        0.03        0.14      0.72 o 
   3   9   5        2.84        2.54      0.92 o 
  -5  10   5        5.93        6.18      1.24 o 
  -4  10   5        0.13        0.41      1.17 o 
  -3  10   5      111.79      114.39      2.96 o 
  -2  10   5        0.84        0.65      0.59 o 
  -1  10   5       62.33       55.00      1.49 o 
   0  10   5       23.49       21.38      1.91 o 
   1  10   5        0.25        0.07      0.73 o 
   2  10   5        0.02       -0.77      0.88 o 
  -4  11   5        0.53        0.88      0.85 o 
  -3  11   5       18.65       22.27      1.48 o 
  -2  11   5        2.40        2.97      1.01 o 
  -1  11   5       28.86       24.01      1.31 o 
   0  11   5        0.30       -0.57      0.75 o 
  -1 -11   6        2.01        0.56      1.12 o 
   0 -11   6        0.87       -0.50      0.99 o 
   1 -11   6        3.86        6.11      1.34 o 
   2 -11   6        1.68        1.35      0.93 o 
   3 -11   6        2.36        2.10      1.37 o 
   4 -11   6        0.63       -0.51      1.22 o 
  -3 -10   6       13.94       11.66      2.95 o 
  -2 -10   6        0.61        1.02      1.39 o 
  -1 -10   6       54.68       46.57      3.35 o 
   0 -10   6        8.90       11.42      1.55 o 
   1 -10   6       28.90       29.67      2.08 o 
   2 -10   6        4.94        2.54      1.28 o 
   3 -10   6        1.08        0.70      1.08 o 
   4 -10   6        0.02        0.44      1.17 o 
   5 -10   6        0.27        0.23      1.29 o 
  -4  -9   6        0.00       -0.98      0.98 o 
  -3  -9   6        1.19        1.22      1.04 o 
  -2  -9   6        2.02        3.05      1.24 o 
  -1  -9   6      104.92       98.71      3.46 o 
   0  -9   6       39.61       41.47      2.22 o 
   1  -9   6       12.67       12.56      1.47 o 
   2  -9   6       15.59       13.67      1.44 o 
   3  -9   6        6.03        7.40      1.32 o 
   4  -9   6        9.24       12.48      1.86 o 
   5  -9   6       27.45       25.76      4.65 o 
   6  -9   6        3.11        0.16      1.31 o 
  -5  -8   6       47.82       55.63      2.97 o 
  -4  -8   6        0.81        0.99      1.04 o 
  -3  -8   6       49.89       42.76      2.42 o 
  -2  -8   6        1.64        2.99      0.88 o 
  -1  -8   6        6.84        4.04      0.81 o 
   0  -8   6      448.15      446.09      6.89 o 
   1  -8   6      232.51      236.90      4.81 o 
   2  -8   6       64.37       63.19      1.79 o 
   3  -8   6       16.17       17.03      1.17 o 
   4  -8   6       30.99       22.76      2.22 o 
   5  -8   6       17.91       17.12      2.07 o 
   6  -8   6        0.39        0.03      1.08 o 
   7  -8   6        1.81        0.72      1.46 o 
  -5  -7   6        1.89        2.00      1.09 o 
  -4  -7   6       66.57       64.48      2.82 o 
  -3  -7   6        6.31       11.65      1.21 o 
  -2  -7   6      115.57      109.28      2.33 o 
  -1  -7   6      291.24      283.06      3.95 o 
   0  -7   6      380.48      353.32      6.46 o 
   1  -7   6       42.32       48.55      1.30 o 
   2  -7   6      178.71      182.34      2.84 o 
   3  -7   6       87.16       72.71      1.82 o 
   4  -7   6       21.87       26.81      1.32 o 
   5  -7   6      135.03      119.86      3.82 o 
   6  -7   6       21.64       22.88      1.86 o 
   7  -7   6        7.52        9.16      1.57 o 
  -6  -6   6        0.32       -0.07      1.22 o 
  -5  -6   6        3.28        5.18      1.45 o 
  -4  -6   6      137.08      145.72      3.65 o 
  -3  -6   6       13.34       11.52      0.79 o 
  -2  -6   6        6.80        7.48      0.62 o 
  -1  -6   6       15.93       18.25      0.84 o 
   0  -6   6        0.81        3.82      0.42 o 
   1  -6   6        0.02        0.13      0.31 o 
   2  -6   6        0.89        1.60      0.35 o 
   3  -6   6      134.61      118.70      2.25 o 
   4  -6   6        0.03        0.54      0.50 o 
   5  -6   6       23.73       21.37      1.25 o 
   6  -6   6       14.87       15.28      1.62 o 
   7  -6   6       13.08       15.27      1.75 o 
  -7  -5   6        0.33        0.77      1.40 o 
  -6  -5   6        2.89        4.01      1.39 o 
  -5  -5   6        1.56        0.58      0.95 o 
  -4  -5   6       92.95       90.10      4.17 o 
  -3  -5   6       84.76       87.80      1.65 o 
  -2  -5   6       14.39       13.48      0.77 o 
  -1  -5   6        4.31        2.78      0.37 o 
   0  -5   6        0.08        0.34      0.22 o 
   1  -5   6      182.79      168.92      2.03 o 
   2  -5   6       47.52       47.29      0.95 o 
   3  -5   6       24.11       27.06      1.54 o 
   4  -5   6        9.20        8.45      0.63 o 
   5  -5   6        2.41        1.33      0.63 o 
   6  -5   6       81.82       78.57      2.58 o 
   7  -5   6        2.20        0.98      1.04 o 
  -7  -4   6        1.14        2.91      1.44 o 
  -6  -4   6        4.01        6.50      1.03 o 
  -5  -4   6        5.03        3.26      1.03 o 
  -4  -4   6       11.02       17.05      0.83 o 
  -3  -4   6       42.67       47.83      1.39 o 
  -2  -4   6     1206.49     1202.45     12.09 o 
  -1  -4   6     1098.85     1114.90     11.13 o 
   0  -4   6      275.25      269.72      2.74 o 
   1  -4   6       42.59       47.10      1.02 o 
   2  -4   6        0.77        0.40      0.26 o 
   3  -4   6       91.40       92.52      1.56 o 
   4  -4   6       19.03       15.25      0.72 o 
   5  -4   6       15.18       12.07      0.89 o 
   6  -4   6       38.86       34.40      1.91 o 
   7  -4   6        3.34        4.84      1.23 o 
   8  -4   6        6.71        7.37      1.91 o 
  -7  -3   6       13.66       13.70      1.68 o 
  -6  -3   6       24.02       24.49      1.46 o 
  -5  -3   6       25.19       25.44      1.02 o 
  -4  -3   6      264.55      258.98      3.49 o 
  -3  -3   6      695.69      705.98      8.52 o 
  -2  -3   6     2539.39     2533.63     28.21 o 
  -1  -3   6      444.91      497.50      4.67 o 
   0  -3   6      484.28      485.36      3.95 o 
   1  -3   6        4.00        5.55      0.27 o 
   2  -3   6      552.16      609.41      5.98 o 
   3  -3   6      274.97      284.91      3.60 o 
   4  -3   6       50.67       53.26      1.30 o 
   5  -3   6       38.38       32.43      1.26 o 
   6  -3   6        0.13        1.22      0.77 o 
   7  -3   6        5.36        6.02      1.27 o 
   8  -3   6        4.91        5.75      1.60 o 
  -8  -2   6        9.37       10.72      2.02 o 
  -7  -2   6       53.11       48.94      4.54 o 
  -6  -2   6      269.35      271.53      4.88 o 
  -5  -2   6       26.46       22.11      0.82 o 
  -4  -2   6        3.75        3.98      0.51 o 
  -3  -2   6      299.58      288.08      3.13 o 
  -2  -2   6       42.41       47.24      0.83 o 
  -1  -2   6      338.48      360.27      3.40 o 
   0  -2   6       16.50       15.74      0.51 o 
   1  -2   6      120.11      120.99      1.13 o 
   2  -2   6      256.57      254.65      2.39 o 
   3  -2   6      135.28      127.66      1.93 o 
   4  -2   6      749.38      741.00      8.44 o 
   5  -2   6      488.37      486.84      6.38 o 
   6  -2   6      163.73      158.42      3.33 o 
   7  -2   6       84.60       76.04      2.65 o 
   8  -2   6       10.19       11.54      2.02 o 
  -8  -1   6       19.56       29.79      2.24 o 
  -7  -1   6       29.99       29.95      2.05 o 
  -6  -1   6        4.26        4.00      0.66 o 
  -5  -1   6       13.88       10.91      0.57 o 
  -4  -1   6      282.04      274.11      3.03 o 
  -3  -1   6       86.38      101.88      1.37 o 
  -2  -1   6      479.18      469.07      4.85 o 
  -1  -1   6      105.48      103.45      1.17 o 
   0  -1   6      418.21      393.69      3.30 o 
   1  -1   6       45.39       40.86      0.51 o 
   2  -1   6     1312.94     1366.21     10.99 o 
   3  -1   6        1.34        1.78      0.31 o 
   4  -1   6       96.95       88.07      1.67 o 
   5  -1   6        4.03        3.86      0.59 o 
   6  -1   6        3.84        5.97      1.05 o 
   7  -1   6        9.46       10.93      1.31 o 
   8  -1   6        1.66        1.46      1.54 o 
  -8   0   6       12.81       12.83      1.34 o 
  -7   0   6        1.21        2.01      0.83 o 
  -6   0   6        0.50        0.31      0.45 o 
  -5   0   6       27.25       24.54      0.79 o 
  -4   0   6        1.52        3.71      0.32 o 
  -3   0   6       99.78       97.77      1.49 o 
  -2   0   6        0.13        2.19      0.19 o 
  -1   0   6      607.54      555.06      5.26 o 
   0   0   6      556.63      565.35      4.86 o 
   1   0   6      156.96      130.03      1.27 o 
   2   0   6        2.12        4.29      0.28 o 
   3   0   6      124.96      106.05      1.44 o 
   4   0   6        1.37        0.75      0.37 o 
   5   0   6       48.75       45.12      1.41 o 
   6   0   6       39.09       35.56      1.66 o 
   7   0   6        0.13        0.27      0.95 o 
  -8   1   6       31.47       31.99      1.82 o 
  -7   1   6       19.16       18.73      1.33 o 
  -6   1   6        0.89       -0.06      0.54 o 
  -5   1   6        0.58        0.13      0.38 o 
  -4   1   6        1.18        4.67      0.45 o 
  -3   1   6      226.68      239.04      3.15 o 
  -2   1   6       42.85       49.84      0.77 o 
  -1   1   6      665.45      723.61      9.20 o 
   0   1   6     5182.36     5011.10     51.73 o 
   1   1   6        1.47        2.03      0.20 o 
   2   1   6       94.02       82.48      1.17 o 
   3   1   6        0.14        0.09      0.30 o 
   4   1   6       22.06       17.32      0.78 o 
   5   1   6       22.10       20.96      1.24 o 
   6   1   6       15.76       14.66      1.85 o 
   7   1   6        2.80        0.49      0.96 o 
  -8   2   6        0.25       -0.79      0.79 o 
  -7   2   6       28.99       28.64      1.57 o 
  -6   2   6       49.66       47.43      1.54 o 
  -5   2   6       79.92       75.69      1.69 o 
  -4   2   6       13.25       10.94      0.59 o 
  -3   2   6      168.15      184.61      2.33 o 
  -2   2   6     1083.39     1165.34     11.50 o 
  -1   2   6      575.61      527.96      8.99 o 
   0   2   6     1249.70     1223.49     12.92 o 
   1   2   6      851.38      838.10      7.86 o 
   2   2   6      210.19      181.64      2.19 o 
   3   2   6      210.78      201.27      3.01 o 
   4   2   6       93.95      105.83      2.45 o 
   5   2   6        3.38        3.35      0.77 o 
   6   2   6       18.44       22.14      1.46 o 
   7   2   6        2.33        1.19      1.07 o 
  -8   3   6       34.39       44.97      3.31 o 
  -7   3   6        3.76        5.77      0.98 o 
  -6   3   6        0.27        0.78      0.52 o 
  -5   3   6        7.70       10.32      0.63 o 
  -4   3   6       11.51       12.32      0.55 o 
  -3   3   6       75.36       75.65      1.41 o 
  -2   3   6       11.05       17.82      0.46 o 
  -1   3   6     2524.47     2686.93     33.10 o 
   0   3   6      478.25      481.88      5.71 o 
   1   3   6      851.25      830.44      8.35 o 
   2   3   6      140.47      128.94      1.97 o 
   3   3   6        0.86        0.31      0.35 o 
   4   3   6       26.19       27.33      1.53 o 
   5   3   6       18.14       18.37      1.23 o 
   6   3   6        0.50        1.20      0.82 o 
   7   3   6       42.62       52.41      4.98 o 
  -8   4   6       70.06       60.67      2.42 o 
  -7   4   6        7.79        4.99      1.01 o 
  -6   4   6      348.75      379.51      5.48 o 
  -5   4   6      288.20      284.44      3.44 o 
  -4   4   6       52.56       55.06      1.47 o 
  -3   4   6      183.46      176.08      3.18 o 
  -2   4   6        9.89       11.07      0.40 o 
  -1   4   6       33.51       35.32      0.83 o 
   0   4   6      256.69      228.56      3.77 o 
   1   4   6       87.83       85.35      1.34 o 
   2   4   6       46.26       42.78      1.01 o 
   3   4   6       65.65       67.36      1.73 o 
   4   4   6       78.96       81.62      2.93 o 
   5   4   6        1.05        0.56      0.70 o 
   6   4   6       16.69       16.03      2.23 o 
  -8   5   6        4.35        4.73      1.09 o 
  -7   5   6        1.51        1.05      0.88 o 
  -6   5   6      516.87      522.27      6.88 o 
  -5   5   6       69.99       71.33      2.00 o 
  -4   5   6       92.47       93.62      1.61 o 
  -3   5   6       24.99       20.59      0.65 o 
  -2   5   6        2.50        0.98      0.25 o 
  -1   5   6       45.51       41.36      0.98 o 
   0   5   6        6.30        4.31      0.33 o 
   1   5   6      359.79      342.79      4.09 o 
   2   5   6        2.94        4.86      0.41 o 
   3   5   6       19.79       17.50      0.95 o 
   4   5   6       12.81       12.19      1.07 o 
   5   5   6        7.22        6.07      1.15 o 
   6   5   6        6.55        4.85      1.26 o 
  -8   6   6        1.58        0.15      0.92 o 
  -7   6   6       10.59       10.00      1.19 o 
  -6   6   6       83.35       74.11      2.08 o 
  -5   6   6      127.00      131.00      2.42 o 
  -4   6   6       45.24       48.98      1.16 o 
  -3   6   6        1.27        1.04      0.31 o 
  -2   6   6        2.79        1.59      0.31 o 
  -1   6   6        3.38        3.98      0.32 o 
   0   6   6        3.85        3.26      0.40 o 
   1   6   6        1.60        2.94      0.41 o 
   2   6   6       81.40       83.26      1.89 o 
   3   6   6      167.88      165.84      3.00 o 
   4   6   6        4.42        5.83      0.95 o 
   5   6   6        2.58        0.27      0.81 o 
  -7   7   6       12.97       10.78      1.27 o 
  -6   7   6       12.79       14.98      1.58 o 
  -5   7   6       14.70       13.71      0.87 o 
  -4   7   6       30.60       34.25      1.14 o 
  -3   7   6       49.94       44.92      1.09 o 
  -2   7   6       68.42       72.44      1.30 o 
  -1   7   6       59.18       63.23      1.19 o 
   0   7   6       10.46        8.98      0.55 o 
   1   7   6        8.91        9.77      0.67 o 
   2   7   6       18.77       20.87      0.82 o 
   3   7   6      109.02      118.15      2.95 o 
   4   7   6        3.58        3.70      1.29 o 
   5   7   6       30.69       37.45      2.27 o 
  -7   8   6       12.43       10.14      1.69 o 
  -6   8   6       40.55       45.36      2.29 o 
  -5   8   6       55.07       53.18      1.96 o 
  -4   8   6       16.22       15.96      0.88 o 
  -3   8   6       51.34       53.92      1.41 o 
  -2   8   6      233.00      219.70      2.89 o 
  -1   8   6      125.80      115.32      2.23 o 
   0   8   6       37.29       34.21      1.26 o 
   1   8   6       30.54       31.03      1.12 o 
   2   8   6       10.31       10.47      0.87 o 
   3   8   6      104.66      111.93      2.96 o 
   4   8   6        5.72        5.22      1.05 o 
  -6   9   6       11.86       14.04      1.74 o 
  -5   9   6        0.00       -0.33      1.21 o 
  -4   9   6       36.87       41.58      1.97 o 
  -3   9   6        4.43        4.16      0.69 o 
  -2   9   6        2.78        3.30      0.52 o 
  -1   9   6        5.43        4.84      0.65 o 
   0   9   6        0.50       -0.42      0.49 o 
   1   9   6        3.98        2.94      0.62 o 
   2   9   6       44.60       47.44      2.56 o 
   3   9   6       16.89       20.94      1.69 o 
  -5  10   6       18.61       22.43      1.75 o 
  -4  10   6        1.60        1.23      0.78 o 
  -3  10   6        8.89        9.38      1.04 o 
  -2  10   6       55.68       49.38      1.66 o 
  -1  10   6       12.33        8.06      0.89 o 
   0  10   6        1.84        3.00      0.73 o 
   1  10   6        3.11        2.13      1.06 o 
  -3  11   6        6.24        5.25      2.07 o 
  -2  11   6        0.48       -0.08      0.67 o 
  -1  11   6        1.17        2.18      0.83 o 
  -1 -11   7       23.40       28.98      3.28 o 
   0 -11   7       20.43       19.75      1.98 o 
   1 -11   7        0.24       -0.64      1.03 o 
   2 -11   7        1.28        0.92      0.93 o 
   3 -11   7        3.64        2.51      1.49 o 
  -2 -10   7        7.02        2.25      1.13 o 
  -1 -10   7        4.08        4.95      1.23 o 
   0 -10   7        1.03        2.91      1.05 o 
   1 -10   7        3.21        2.60      1.06 o 
   2 -10   7        0.09        0.12      0.88 o 
   3 -10   7       17.82       15.56      2.16 o 
   4 -10   7       63.80       59.42      7.01 o 
   5 -10   7        0.00        0.83      2.81 o 
  -4  -9   7        0.66        2.40      1.21 o 
  -3  -9   7        0.24       -0.12      0.92 o 
  -2  -9   7        2.85        1.83      1.59 o 
  -1  -9   7        3.17        4.40      1.14 o 
   0  -9   7       39.07       35.70      2.14 o 
   1  -9   7      122.08      125.13      3.94 o 
   2  -9   7       20.72       20.76      1.54 o 
   3  -9   7        0.02        0.17      0.95 o 
   4  -9   7        8.33        5.62      1.58 o 
   5  -9   7       28.54       32.00      2.81 o 
   6  -9   7        0.41        0.26      1.32 o 
  -5  -8   7       15.62       12.74      1.88 o 
  -4  -8   7       18.72       14.37      2.81 o 
  -3  -8   7        4.97        8.75      1.38 o 
  -2  -8   7       54.67       55.42      2.19 o 
  -1  -8   7        2.49        2.28      0.81 o 
   0  -8   7       11.85       12.00      1.20 o 
   1  -8   7        0.70        0.72      0.79 o 
   2  -8   7      422.33      403.59      6.52 o 
   3  -8   7       32.18       37.22      2.78 o 
   4  -8   7      115.53      108.68      6.37 o 
   5  -8   7       13.02        8.26      1.34 o 
   6  -8   7        7.35        7.77      1.45 o 
  -5  -7   7       19.50       22.69      2.00 o 
  -4  -7   7       13.09       11.20      1.48 o 
  -3  -7   7      138.83      130.84      3.43 o 
  -2  -7   7       56.86       61.19      2.67 o 
  -1  -7   7       91.31       98.13      2.37 o 
   0  -7   7        8.45        9.27      0.72 o 
   1  -7   7       61.30       72.26      1.64 o 
   2  -7   7       44.23       48.03      1.29 o 
   3  -7   7      134.16      134.52      2.74 o 
   4  -7   7        6.28        6.51      0.96 o 
   5  -7   7        1.73        1.45      0.95 o 
   6  -7   7        6.11        4.28      1.21 o 
   7  -7   7        2.08        1.59      1.44 o 
  -6  -6   7        5.08        4.52      1.60 o 
  -5  -6   7       16.57       15.66      1.70 o 
  -4  -6   7        3.68        4.28      0.99 o 
  -3  -6   7        0.03        0.33      0.70 o 
  -2  -6   7        3.64        4.44      0.56 o 
  -1  -6   7      581.48      564.19      6.27 o 
   0  -6   7      779.15      848.73      8.93 o 
   1  -6   7      113.61      113.78      1.76 o 
   2  -6   7       48.50       51.39      1.15 o 
   3  -6   7      173.24      182.86      3.81 o 
   4  -6   7       28.27       28.90      1.56 o 
   5  -6   7        0.06        0.27      0.63 o 
   6  -6   7       18.62       15.29      3.02 o 
   7  -6   7        5.76        8.82      1.49 o 
  -6  -5   7        0.40       -0.02      1.17 o 
  -5  -5   7        1.98       -0.41      1.00 o 
  -4  -5   7      439.55      415.47      8.50 o 
  -3  -5   7       17.93       21.27      0.85 o 
  -2  -5   7        6.00        7.73      0.57 o 
  -1  -5   7       21.97       26.37      0.83 o 
   0  -5   7      165.27      187.55      2.26 o 
   1  -5   7       85.83       92.20      1.46 o 
   2  -5   7       89.36       94.42      1.52 o 
   3  -5   7        4.54        5.94      0.67 o 
   4  -5   7        7.78        4.79      0.60 o 
   5  -5   7        0.81        0.38      0.61 o 
   6  -5   7        2.54        2.74      0.90 o 
   7  -5   7        4.55        4.00      1.29 o 
  -7  -4   7       23.29       24.83      2.60 o 
  -6  -4   7       12.57       16.22      1.70 o 
  -5  -4   7        0.00       -0.58      0.83 o 
  -4  -4   7      478.81      456.87      6.13 o 
  -3  -4   7       71.10       74.48      2.25 o 
  -2  -4   7       13.75       12.66      0.64 o 
  -1  -4   7      120.13      131.23      2.00 o 
   0  -4   7       49.25       53.01      0.93 o 
   1  -4   7       62.57       72.13      1.45 o 
   2  -4   7        9.96        9.11      0.63 o 
   3  -4   7       53.60       53.93      1.29 o 
   4  -4   7       18.48       20.15      0.96 o 
   5  -4   7       51.64       44.67      1.66 o 
   6  -4   7       25.51       26.64      1.42 o 
   7  -4   7        0.21       -0.79      0.88 o 
  -7  -3   7       14.22       15.89      1.74 o 
  -6  -3   7       19.02       21.81      1.29 o 
  -5  -3   7       33.08       29.98      1.12 o 
  -4  -3   7        6.42        5.67      0.61 o 
  -3  -3   7      644.09      627.32     11.27 o 
  -2  -3   7       21.65       30.76      0.75 o 
  -1  -3   7       43.38       50.50      0.90 o 
   0  -3   7      564.29      584.45      5.41 o 
   1  -3   7       28.41       22.22      0.51 o 
   2  -3   7       24.07       24.44      0.66 o 
   3  -3   7      344.02      353.52      4.35 o 
   4  -3   7      124.93      128.60      2.02 o 
   5  -3   7      678.21      668.46      9.49 o 
   6  -3   7       56.10       53.80      1.91 o 
   7  -3   7        0.77       -0.81      0.81 o 
  -8  -2   7       30.03       30.70      3.96 o 
  -7  -2   7       20.61       20.53      1.82 o 
  -6  -2   7       76.03       83.66      2.07 o 
  -5  -2   7        1.75        0.91      0.38 o 
  -4  -2   7      211.63      223.34      2.83 o 
  -3  -2   7        0.84        0.98      0.28 o 
  -2  -2   7      638.78      688.40      7.00 o 
  -1  -2   7      572.25      610.26      5.84 o 
   0  -2   7       34.15       37.07      0.61 o 
   1  -2   7        0.96        4.19      0.23 o 
   2  -2   7       92.39      104.69      1.29 o 
   3  -2   7      149.11      152.81      2.09 o 
   4  -2   7       76.27       67.88      1.64 o 
   5  -2   7      789.92      802.40     11.07 o 
   6  -2   7       11.72       14.41      1.15 o 
   7  -2   7       26.09       25.45      1.71 o 
  -8  -1   7        0.04       -0.99      0.99 o 
  -7  -1   7       60.92       58.85      2.13 o 
  -6  -1   7      118.17      113.33      2.39 o 
  -5  -1   7       31.30       28.22      0.90 o 
  -4  -1   7       58.13       56.64      1.32 o 
  -3  -1   7        9.00       11.95      0.63 o 
  -2  -1   7      250.01      234.10      2.86 o 
  -1  -1   7       18.12       19.46      0.43 o 
   0  -1   7      355.89      341.71      2.93 o 
   1  -1   7      536.72      593.69      5.41 o 
   2  -1   7       58.27       66.29      0.97 o 
   3  -1   7       29.18       32.35      0.73 o 
   4  -1   7       19.47       17.14      0.73 o 
   5  -1   7       28.14       34.39      1.68 o 
   6  -1   7       81.99       83.98      3.19 o 
   7  -1   7       32.74       31.20      1.84 o 
  -8   0   7       60.34       64.83      2.47 o 
  -7   0   7        6.72       10.08      1.12 o 
  -6   0   7       64.46       63.80      2.44 o 
  -5   0   7       33.61       34.69      1.16 o 
  -4   0   7       63.66       55.80      1.18 o 
  -3   0   7       44.38       43.04      0.90 o 
  -2   0   7        4.14        3.06      0.25 o 
  -1   0   7      693.14      694.09      5.92 o 
   0   0   7      300.25      297.21      2.80 o 
   1   0   7     2124.64     2284.53     18.80 o 
   2   0   7      148.72      177.13      2.07 o 
   3   0   7       11.78       18.85      0.64 o 
   4   0   7        0.04        0.01      0.40 o 
   5   0   7        2.84        3.92      0.71 o 
   6   0   7       21.21       21.14      1.40 o 
   7   0   7        0.87        1.68      1.09 o 
  -8   1   7        9.53       11.26      1.30 o 
  -7   1   7       12.01       12.48      1.18 o 
  -6   1   7        8.87        8.46      0.85 o 
  -5   1   7        1.69        1.05      0.40 o 
  -4   1   7       10.41        8.05      0.64 o 
  -3   1   7      450.45      440.41      5.38 o 
  -2   1   7      192.55      183.34      2.05 o 
  -1   1   7      114.49       91.56      3.00 o 
   0   1   7     1335.79     1340.53     13.20 o 
   1   1   7       91.20      129.29      1.56 o 
   2   1   7        0.18        0.15      0.22 o 
   3   1   7      658.07      691.93      6.89 o 
   4   1   7       14.98       16.86      0.91 o 
   5   1   7       33.27       34.66      2.17 o 
   6   1   7        0.37        0.61      0.73 o 
   7   1   7        6.19        8.33      1.41 o 
  -8   2   7       16.59       16.22      1.47 o 
  -7   2   7        5.51        6.36      0.99 o 
  -6   2   7        1.51        0.83      0.58 o 
  -5   2   7        1.00        1.12      0.39 o 
  -4   2   7      144.03      141.26      2.04 o 
  -3   2   7      570.20      601.64      7.11 o 
  -2   2   7       97.90       89.05      1.31 o 
  -1   2   7      226.76      208.94      4.14 o 
   0   2   7      833.93      895.83     10.33 o 
   1   2   7      460.33      523.82      5.36 o 
   2   2   7       13.49        9.65      0.47 o 
   3   2   7        1.80        1.12      0.38 o 
   4   2   7       37.28       37.91      1.49 o 
   5   2   7        6.00        3.55      0.79 o 
   6   2   7       43.46       50.84      2.66 o 
   7   2   7        0.21        0.16      1.06 o 
  -8   3   7       12.79       12.42      2.01 o 
  -7   3   7       45.13       41.60      1.86 o 
  -6   3   7        6.60        3.64      0.62 o 
  -5   3   7        9.75        8.38      0.57 o 
  -4   3   7       28.98       32.69      0.83 o 
  -3   3   7       14.37       14.60      0.68 o 
  -2   3   7       69.64       90.30      1.30 o 
  -1   3   7       82.26       85.65      1.49 o 
   0   3   7     1096.05     1129.87     11.95 o 
   1   3   7      307.03      315.56      3.68 o 
   2   3   7      230.00      219.11      2.59 o 
   3   3   7        2.68        3.91      0.50 o 
   4   3   7       46.77       49.53      1.53 o 
   5   3   7       74.21       72.71      2.23 o 
   6   3   7      105.08      105.55      3.02 o 
  -8   4   7        2.46        3.08      1.01 o 
  -7   4   7       35.10       36.17      1.79 o 
  -6   4   7       22.38       28.84      1.15 o 
  -5   4   7        0.68        0.34      0.31 o 
  -4   4   7      268.23      271.58      3.44 o 
  -3   4   7       83.74       82.34      2.21 o 
  -2   4   7      158.92      155.99      2.47 o 
  -1   4   7      445.28      425.44      5.13 o 
   0   4   7      169.93      164.00      2.65 o 
   1   4   7       48.44       52.27      1.01 o 
   2   4   7       50.44       53.24      0.98 o 
   3   4   7       28.69       34.59      1.10 o 
   4   4   7      191.07      190.95      6.74 o 
   5   4   7       56.61       56.03      2.04 o 
   6   4   7       15.12       12.18      1.30 o 
  -8   5   7        3.12        3.74      1.06 o 
  -7   5   7        4.84        2.15      0.95 o 
  -6   5   7        3.54        3.89      0.77 o 
  -5   5   7       41.80       41.94      1.43 o 
  -4   5   7        0.23       -0.26      0.32 o 
  -3   5   7       32.93       31.30      0.83 o 
  -2   5   7      175.20      181.52      2.35 o 
  -1   5   7      229.82      215.62      2.91 o 
   0   5   7        7.98        7.78      0.40 o 
   1   5   7       13.12       14.90      0.69 o 
   2   5   7       36.53       36.36      1.27 o 
   3   5   7       78.34       80.56      2.32 o 
   4   5   7       17.75       16.95      1.20 o 
   5   5   7        4.78        2.86      1.00 o 
   6   5   7        0.16       -0.41      1.17 o 
  -7   6   7        4.06        4.06      1.24 o 
  -6   6   7        0.22       -0.56      0.56 o 
  -5   6   7        0.91        1.36      0.51 o 
  -4   6   7        0.12        0.17      0.39 o 
  -3   6   7      228.24      215.29      2.85 o 
  -2   6   7       55.54       62.57      1.19 o 
  -1   6   7       51.34       48.50      0.82 o 
   0   6   7       72.73       75.18      1.35 o 
   1   6   7      197.39      201.24      4.94 o 
   2   6   7      327.85      338.04      4.65 o 
   3   6   7      102.90      106.64      2.64 o 
   4   6   7       10.32        9.65      1.06 o 
   5   6   7        6.75        6.23      1.58 o 
  -7   7   7        2.96        3.84      1.12 o 
  -6   7   7        3.12       -0.79      0.79 o 
  -5   7   7        4.50        4.86      0.63 o 
  -4   7   7        5.17        5.06      0.57 o 
  -3   7   7        0.10        0.89      0.41 o 
  -2   7   7       22.18       24.52      0.81 o 
  -1   7   7      102.81      102.61      1.72 o 
   0   7   7       79.19       80.57      1.52 o 
   1   7   7       54.66       55.99      1.39 o 
   2   7   7      183.01      177.96      4.09 o 
   3   7   7       59.39       66.20      2.13 o 
   4   7   7        0.10        0.58      0.78 o 
  -6   8   7       20.10       24.58      1.72 o 
  -5   8   7       83.56       93.01      2.52 o 
  -4   8   7        3.49        4.35      0.68 o 
  -3   8   7       77.27       70.05      2.74 o 
  -2   8   7        8.82        6.92      0.59 o 
  -1   8   7        1.75        1.45      0.45 o 
   0   8   7       13.90       13.58      0.75 o 
   1   8   7        2.78        3.74      0.55 o 
   2   8   7       14.93       16.73      1.11 o 
   3   8   7       22.78       24.80      1.69 o 
  -6   9   7        8.69       13.14      1.48 o 
  -5   9   7       10.98       13.05      1.34 o 
  -4   9   7       17.64       19.90      1.44 o 
  -3   9   7        0.75        1.24      0.63 o 
  -2   9   7      147.12      145.84      2.41 o 
  -1   9   7       41.92       45.24      2.19 o 
   0   9   7        0.80       -0.14      0.51 o 
   1   9   7       15.58       15.83      1.03 o 
   2   9   7        0.03        0.92      0.87 o 
  -4  10   7        4.56        6.45      0.94 o 
  -3  10   7       42.80       45.77      2.15 o 
  -2  10   7        0.73        0.25      0.60 o 
  -1  10   7        2.80        2.86      0.70 o 
   0  10   7        2.21        1.06      0.59 o 
   1  10   7        4.28        4.17      0.93 o 
   0 -11   8        0.01       -1.00      1.00 o 
   1 -11   8        3.47        7.11      1.50 o 
   2 -11   8       11.42       16.38      2.17 o 
   3 -11   8        0.53       -1.04      1.04 o 
  -2 -10   8        8.88        8.69      1.50 o 
  -1 -10   8       23.58       21.69      2.77 o 
   0 -10   8        4.37        3.93      1.57 o 
   1 -10   8        4.09        5.69      1.30 o 
   2 -10   8        0.72        0.35      0.84 o 
   3 -10   8        0.76       -0.66      1.02 o 
   4 -10   8       11.41       10.75      1.94 o 
  -3  -9   8        0.75        0.59      1.01 o 
  -2  -9   8        0.18        0.70      0.98 o 
  -1  -9   8       50.54       51.04      4.53 o 
   0  -9   8        0.63       -0.61      1.08 o 
   1  -9   8       19.60       17.88      1.70 o 
   2  -9   8       12.77       15.09      1.42 o 
   3  -9   8       34.71       37.32      2.30 o 
   4  -9   8        4.42        3.79      1.44 o 
   5  -9   8        3.98        3.34      1.44 o 
  -4  -8   8        7.00        5.30      1.29 o 
  -3  -8   8        0.66       -0.89      0.89 o 
  -2  -8   8       74.37       72.87      2.54 o 
  -1  -8   8       21.41       23.06      1.54 o 
   0  -8   8       16.11       11.17      1.61 o 
   1  -8   8      490.14      472.58      8.25 o 
   2  -8   8       21.00       24.44      1.57 o 
   3  -8   8       13.49       12.19      1.29 o 
   4  -8   8        4.22        6.58      1.59 o 
   5  -8   8        2.78        4.80      1.36 o 
   6  -8   8        0.57        1.30      1.32 o 
  -5  -7   8       10.13       13.25      2.11 o 
  -4  -7   8        0.54       -0.12      0.77 o 
  -3  -7   8        0.10       -0.71      0.71 o 
  -2  -7   8       20.62       15.33      1.27 o 
  -1  -7   8       19.12       19.71      1.35 o 
   0  -7   8       64.10       74.69      1.87 o 
   1  -7   8      534.40      547.57      6.68 o 
   2  -7   8      125.05      129.20      2.39 o 
   3  -7   8       82.34       76.29      3.44 o 
   4  -7   8       22.59       20.11      1.54 o 
   5  -7   8       78.07       71.04      2.82 o 
   6  -7   8       31.15       35.44      2.29 o 
  -6  -6   8       34.99       44.69      3.27 o 
  -5  -6   8        8.46        8.01      1.21 o 
  -4  -6   8      183.80      161.90      3.98 o 
  -3  -6   8      266.73      242.10      4.97 o 
  -2  -6   8       33.61       31.91      1.42 o 
  -1  -6   8       26.57       25.81      1.22 o 
   0  -6   8      271.54      259.50      3.35 o 
   1  -6   8       26.97       22.16      0.78 o 
   2  -6   8       20.11       21.45      1.01 o 
   3  -6   8       15.98       16.05      1.10 o 
   4  -6   8        2.15        1.04      0.67 o 
   5  -6   8       15.50       11.31      1.23 o 
   6  -6   8        2.98        1.47      1.52 o 
   7  -6   8        1.75        7.45      1.80 o 
  -6  -5   8       14.20       13.48      1.69 o 
  -5  -5   8      176.11      180.23      4.92 o 
  -4  -5   8       92.62       92.37      2.76 o 
  -3  -5   8       73.06       73.45      1.79 o 
  -2  -5   8       32.11       27.08      0.88 o 
  -1  -5   8       22.33       24.98      0.98 o 
   0  -5   8       62.03       62.07      1.33 o 
   1  -5   8       12.43       15.43      0.84 o 
   2  -5   8       24.68       26.35      0.81 o 
   3  -5   8      108.38      111.50      1.88 o 
   4  -5   8        5.65        7.57      0.76 o 
   5  -5   8      133.51      134.30      4.83 o 
   6  -5   8       13.32       16.40      1.42 o 
   7  -5   8        5.68        6.06      1.65 o 
  -7  -4   8        0.05        0.48      1.59 o 
  -6  -4   8        6.95        9.33      1.48 o 
  -5  -4   8      188.74      184.47      6.32 o 
  -4  -4   8      416.51      425.14      7.25 o 
  -3  -4   8      120.02      117.16      2.02 o 
  -2  -4   8        2.89        2.05      0.38 o 
  -1  -4   8      151.71      158.04      2.15 o 
   0  -4   8       26.58       28.67      0.78 o 
   1  -4   8        0.44        0.59      0.28 o 
   2  -4   8       29.42       26.97      0.74 o 
   3  -4   8      266.01      261.66      3.52 o 
   4  -4   8       25.01       22.34      1.10 o 
   5  -4   8       81.64       80.70      2.21 o 
   6  -4   8        5.63        6.96      1.11 o 
   7  -4   8        2.16        1.98      1.17 o 
  -7  -3   8       31.28       27.62      2.08 o 
  -6  -3   8        3.31        2.95      0.79 o 
  -5  -3   8       25.99       24.79      1.32 o 
  -4  -3   8      201.69      188.75      3.39 o 
  -3  -3   8        0.21        0.63      0.40 o 
  -2  -3   8        5.37        7.45      0.46 o 
  -1  -3   8      207.91      215.38      2.62 o 
   0  -3   8      340.87      344.92      3.60 o 
   1  -3   8       56.58       61.69      0.90 o 
   2  -3   8      103.01      122.68      1.66 o 
   3  -3   8       18.97       21.45      0.76 o 
   4  -3   8        4.23        3.81      0.50 o 
   5  -3   8      161.69      148.45      3.11 o 
   6  -3   8      141.67      138.30      3.14 o 
   7  -3   8        1.71        2.90      1.00 o 
  -7  -2   8       24.90       21.73      1.91 o 
  -6  -2   8       41.58       46.41      1.82 o 
  -5  -2   8      402.89      392.10      5.35 o 
  -4  -2   8      156.26      143.21      2.44 o 
  -3  -2   8      278.87      278.16      3.55 o 
  -2  -2   8        4.01        5.04      0.41 o 
  -1  -2   8       40.69       33.65      1.01 o 
   0  -2   8      366.25      368.28      3.39 o 
   1  -2   8      255.44      260.04      2.44 o 
   2  -2   8        3.00        4.29      0.38 o 
   3  -2   8       18.94       18.80      0.90 o 
   4  -2   8        1.12        1.09      0.45 o 
   5  -2   8        5.90        8.28      0.92 o 
   6  -2   8      136.55      141.37      3.16 o 
   7  -2   8       12.00       13.50      1.43 o 
  -8  -1   8        0.02       -0.19      1.18 o 
  -7  -1   8        0.63        0.94      0.79 o 
  -6  -1   8        2.40        4.44      0.86 o 
  -5  -1   8      146.81      156.22      2.39 o 
  -4  -1   8        6.69        5.95      0.51 o 
  -3  -1   8       43.71       49.14      1.09 o 
  -2  -1   8      148.69      170.54      2.22 o 
  -1  -1   8       62.73       51.60      0.78 o 
   0  -1   8      121.65      128.30      1.41 o 
   1  -1   8      147.79      159.53      1.75 o 
   2  -1   8      107.45      109.53      1.51 o 
   3  -1   8       58.77       63.10      1.17 o 
   4  -1   8       57.20       53.52      1.43 o 
   5  -1   8      139.84      139.84      2.92 o 
   6  -1   8       43.05       41.82      1.69 o 
   7  -1   8        0.26        0.48      0.88 o 
  -8   0   8       14.41       14.83      1.43 o 
  -7   0   8        9.88       13.49      1.24 o 
  -6   0   8      116.46      119.76      2.62 o 
  -5   0   8       66.60       72.70      1.66 o 
  -4   0   8        2.76        2.45      0.39 o 
  -3   0   8        0.07        0.06      0.26 o 
  -2   0   8        1.18        2.11      0.23 o 
  -1   0   8     1015.60     1038.52      9.65 o 
   0   0   8        5.65        3.56      0.18 o 
   1   0   8        6.71        6.40      0.43 o 
   2   0   8        0.33        1.05      0.25 o 
   3   0   8       22.10       21.69      0.68 o 
   4   0   8       90.67       87.68      1.86 o 
   5   0   8       36.12       32.06      1.48 o 
   6   0   8        0.01        0.39      0.73 o 
   7   0   8        0.53        1.32      1.34 o 
  -8   1   8        9.07        9.99      1.63 o 
  -7   1   8       26.41       29.92      1.61 o 
  -6   1   8       79.83       76.73      2.01 o 
  -5   1   8       10.22       13.54      0.70 o 
  -4   1   8       99.57       99.48      1.62 o 
  -3   1   8      497.14      496.37      7.36 o 
  -2   1   8      124.91      156.50      2.22 o 
  -1   1   8     1020.88     1028.15     11.94 o 
   0   1   8       48.95       47.27      0.75 o 
   1   1   8       41.11       41.28      0.66 o 
   2   1   8        6.91        7.97      0.41 o 
   3   1   8        4.30        4.65      0.41 o 
   4   1   8        1.16        1.44      0.52 o 
   5   1   8        0.23        0.81      0.63 o 
   6   1   8        0.51        1.65      0.83 o 
   7   1   8        0.24        1.70      1.15 o 
  -8   2   8        0.66        0.02      0.86 o 
  -7   2   8        5.14        5.53      0.98 o 
  -6   2   8        0.05       -0.48      0.48 o 
  -5   2   8       17.82       17.79      0.85 o 
  -4   2   8        2.14        4.24      0.39 o 
  -3   2   8        8.29        8.30      0.50 o 
  -2   2   8       29.97       36.17      0.71 o 
  -1   2   8      857.87      863.97     14.41 o 
   0   2   8      607.43      543.30      6.48 o 
   1   2   8      500.67      492.98      5.83 o 
   2   2   8       25.59       25.79      0.71 o 
   3   2   8        2.08        1.52      0.38 o 
   4   2   8        4.22        4.17      0.65 o 
   5   2   8        2.41        1.22      0.76 o 
   6   2   8        0.80        1.92      0.86 o 
   7   2   8        0.07        0.49      1.08 o 
  -8   3   8       11.31       12.28      1.35 o 
  -7   3   8      118.73      132.43      3.36 o 
  -6   3   8        1.42        0.72      0.72 o 
  -5   3   8        0.02        0.62      0.37 o 
  -4   3   8       73.49       76.53      1.31 o 
  -3   3   8       16.14       27.33      0.74 o 
  -2   3   8        4.59        3.03      0.47 o 
  -1   3   8      167.00      167.48      2.98 o 
   0   3   8      636.78      625.25      6.84 o 
   1   3   8       41.69       40.06      0.72 o 
   2   3   8       66.09       73.56      1.17 o 
   3   3   8        0.32        0.53      0.38 o 
   4   3   8        1.15        0.71      0.55 o 
   5   3   8        1.21        0.55      0.70 o 
   6   3   8        8.36        8.78      1.14 o 
  -8   4   8        0.53       -0.90      1.52 o 
  -7   4   8      209.77      206.07      4.45 o 
  -6   4   8       21.55       20.92      1.00 o 
  -5   4   8       43.07       42.39      1.20 o 
  -4   4   8        0.53        0.16      0.25 o 
  -3   4   8       36.45       35.70      0.94 o 
  -2   4   8        1.73        1.08      0.30 o 
  -1   4   8        3.72        2.97      0.26 o 
   0   4   8       87.63       94.57      1.71 o 
   1   4   8      319.66      324.75      3.59 o 
   2   4   8      311.64      294.72      3.91 o 
   3   4   8      330.22      324.62      4.38 o 
   4   4   8        6.14        4.65      0.95 o 
   5   4   8        5.54        3.90      1.19 o 
   6   4   8       15.00       16.76      1.41 o 
  -7   5   8      151.38      132.35      3.87 o 
  -6   5   8      221.66      236.86      4.11 o 
  -5   5   8       55.84       62.57      1.28 o 
  -4   5   8      109.73      107.05      1.86 o 
  -3   5   8        1.20        2.23      0.51 o 
  -2   5   8        0.10        0.19      0.33 o 
  -1   5   8        1.43        1.63      0.38 o 
   0   5   8        5.27        4.57      0.42 o 
   1   5   8      180.32      175.80      2.43 o 
   2   5   8      672.04      667.32      8.12 o 
   3   5   8        0.21       -0.40      0.40 o 
   4   5   8       56.27       56.06      1.93 o 
   5   5   8        0.00       -0.17      0.75 o 
  -7   6   8        2.81        0.16      0.98 o 
  -6   6   8       17.09       16.43      1.17 o 
  -5   6   8        7.49        7.38      0.67 o 
  -4   6   8       32.23       28.30      0.93 o 
  -3   6   8       55.35       52.82      1.05 o 
  -2   6   8       43.31       47.67      1.13 o 
  -1   6   8      150.80      146.34      2.29 o 
   0   6   8        8.44        9.99      0.55 o 
   1   6   8      385.81      383.57      5.01 o 
   2   6   8      293.09      319.41      4.86 o 
   3   6   8        0.01       -0.10      0.62 o 
   4   6   8       30.90       36.21      1.94 o 
   5   6   8        3.75        2.55      1.30 o 
  -7   7   8        0.01       -0.58      0.89 o 
  -6   7   8       13.60       13.85      1.66 o 
  -5   7   8        2.92        3.78      0.66 o 
  -4   7   8        0.08       -0.09      0.46 o 
  -3   7   8       72.25       64.16      1.53 o 
  -2   7   8      140.80      121.22      2.97 o 
  -1   7   8       20.04       17.92      0.79 o 
   0   7   8       17.67       18.69      0.87 o 
   1   7   8       22.91       20.34      0.83 o 
   2   7   8       23.00       24.73      1.24 o 
   3   7   8        3.07        2.95      0.93 o 
   4   7   8       50.53       45.82      2.20 o 
  -6   8   8        9.82       10.08      1.24 o 
  -5   8   8        1.05        0.40      0.65 o 
  -4   8   8        9.07       12.97      1.04 o 
  -3   8   8        0.83        0.70      0.47 o 
  -2   8   8       66.97       56.85      1.38 o 
  -1   8   8      169.40      160.78      3.01 o 
   0   8   8       16.74       17.39      1.18 o 
   1   8   8        8.27        8.87      0.81 o 
   2   8   8       12.77       18.09      1.35 o 
   3   8   8       15.18       20.97      1.57 o 
  -5   9   8       52.16       56.24      2.52 o 
  -4   9   8        0.57        1.04      0.66 o 
  -3   9   8       55.12       53.51      1.68 o 
  -2   9   8       18.55       13.18      0.74 o 
  -1   9   8       30.56       38.64      1.49 o 
   0   9   8       17.60       14.74      1.17 o 
   1   9   8        0.21       -0.51      0.56 o 
   2   9   8        5.43        4.88      1.04 o 
  -4  10   8        0.34        0.68      0.69 o 
  -3  10   8        0.11        1.29      0.81 o 
  -2  10   8        0.37        0.01      0.57 o 
  -1  10   8        0.52        0.14      0.61 o 
   0  10   8        0.15       -0.63      0.63 o 
   1 -11   9        1.10       -0.20      1.14 o 
  -2 -10   9        9.25        6.87      1.82 o 
  -1 -10   9        0.22       -0.57      0.95 o 
   0 -10   9       13.33       12.31      1.65 o 
   1 -10   9       20.00       22.30      2.01 o 
   2 -10   9        0.00       -0.15      0.87 o 
   3 -10   9       43.67       44.62      2.65 o 
   4 -10   9        9.09        9.37      1.97 o 
  -3  -9   9        5.72        2.76      1.18 o 
  -2  -9   9        4.11        3.16      1.14 o 
  -1  -9   9        0.02       -0.90      0.90 o 
   0  -9   9        1.26        2.34      1.00 o 
   1  -9   9       16.08       16.55      1.46 o 
   2  -9   9        0.07        0.28      0.82 o 
   3  -9   9        0.06        0.32      1.54 o 
   4  -9   9        1.13        3.37      1.42 o 
   5  -9   9       17.67       18.11      2.40 o 
  -4  -8   9        0.01       -0.98      0.98 o 
  -3  -8   9        2.98        2.03      1.05 o 
  -2  -8   9       56.55       51.39      2.20 o 
  -1  -8   9       71.74       63.42      2.36 o 
   0  -8   9        0.15       -0.66      0.66 o 
   1  -8   9       38.22       37.90      1.89 o 
   2  -8   9      303.48      300.69      5.74 o 
   3  -8   9       19.86       21.72      1.59 o 
   4  -8   9        7.67       10.32      1.77 o 
   5  -8   9        0.66       -0.89      1.29 o 
   6  -8   9        8.72        8.33      1.84 o 
  -5  -7   9        0.80        1.52      1.16 o 
  -4  -7   9       25.42       17.85      1.56 o 
  -3  -7   9        1.93        1.75      0.91 o 
  -2  -7   9       32.94       34.91      1.77 o 
  -1  -7   9       53.51       51.15      1.99 o 
   0  -7   9       70.31       69.69      2.32 o 
   1  -7   9        1.22        1.30      0.74 o 
   2  -7   9      299.73      300.37      4.68 o 
   3  -7   9       12.66       13.54      1.10 o 
   4  -7   9       19.15       17.42      1.41 o 
   5  -7   9       40.33       44.34      2.13 o 
   6  -7   9        3.14        5.86      1.66 o 
  -6  -6   9        4.36        3.35      1.28 o 
  -5  -6   9        9.40        5.95      1.15 o 
  -4  -6   9       26.26       21.47      1.57 o 
  -3  -6   9       11.29       10.94      1.16 o 
  -2  -6   9       44.05       41.03      2.08 o 
  -1  -6   9       18.28       19.22      0.89 o 
   0  -6   9      102.53      109.44      1.88 o 
   1  -6   9      276.62      283.25      3.40 o 
   2  -6   9       47.24       45.23      1.32 o 
   3  -6   9       46.93       47.11      1.65 o 
   4  -6   9       45.68       45.52      1.71 o 
   5  -6   9       10.11        9.66      1.19 o 
   6  -6   9       14.16       16.27      1.75 o 
  -6  -5   9        4.56        5.68      1.42 o 
  -5  -5   9       25.16       22.27      1.82 o 
  -4  -5   9      117.38      108.38      3.02 o 
  -3  -5   9       23.74       25.85      1.27 o 
  -2  -5   9       44.69       42.92      1.31 o 
  -1  -5   9      216.51      198.60      2.87 o 
   0  -5   9       73.38       76.03      1.49 o 
   1  -5   9       33.43       32.28      1.39 o 
   2  -5   9       41.42       43.64      1.11 o 
   3  -5   9        0.00       -0.10      0.35 o 
   4  -5   9       28.70       30.13      1.40 o 
   5  -5   9       57.19       56.68      1.92 o 
   6  -5   9        6.27        5.04      1.05 o 
   7  -5   9       10.86       10.90      2.05 o 
  -7  -4   9       36.79       36.54      3.47 o 
  -6  -4   9        9.47        5.27      1.27 o 
  -5  -4   9        2.83        3.68      1.69 o 
  -4  -4   9       62.15       75.13      2.30 o 
  -3  -4   9       28.37       28.16      1.10 o 
  -2  -4   9       19.27       18.98      0.88 o 
  -1  -4   9      383.51      388.03      5.17 o 
   0  -4   9       57.92       65.46      1.34 o 
   1  -4   9       64.21       63.03      1.23 o 
   2  -4   9        3.84        5.21      0.51 o 
   3  -4   9       22.31       23.90      1.06 o 
   4  -4   9      193.10      194.84      3.63 o 
   5  -4   9        5.69        5.93      0.86 o 
   6  -4   9        9.26        6.52      1.23 o 
   7  -4   9        0.96        1.07      1.30 o 
  -7  -3   9       16.17       12.52      1.66 o 
  -6  -3   9        2.32        1.50      0.77 o 
  -5  -3   9       23.60       17.08      2.02 o 
  -4  -3   9        0.08       -0.16      0.53 o 
  -3  -3   9      166.11      180.32      3.15 o 
  -2  -3   9      110.11      102.79      1.76 o 
  -1  -3   9      286.24      296.56      3.73 o 
   0  -3   9       30.57       31.68      0.80 o 
   1  -3   9       68.07       72.16      1.06 o 
   2  -3   9        0.01        0.18      0.29 o 
   3  -3   9      473.41      474.15      6.22 o 
   4  -3   9      162.78      162.68      4.11 o 
   5  -3   9        1.00       -0.48      0.65 o 
   6  -3   9       25.60       24.41      1.42 o 
   7  -3   9       11.92       11.95      1.62 o 
  -7  -2   9        0.15        0.17      1.00 o 
  -6  -2   9       11.60       12.68      1.13 o 
  -5  -2   9        0.84        1.60      0.61 o 
  -4  -2   9        4.87        4.74      0.59 o 
  -3  -2   9       11.07       11.40      0.60 o 
  -2  -2   9      136.81      137.05      2.02 o 
  -1  -2   9       26.35       26.32      0.76 o 
   0  -2   9       59.53       62.95      0.94 o 
   1  -2   9      185.17      183.98      1.96 o 
   2  -2   9        5.39        8.97      0.52 o 
   3  -2   9      268.01      288.16      4.09 o 
   4  -2   9        6.07        6.57      0.70 o 
   5  -2   9      246.14      257.84      4.52 o 
   6  -2   9        8.45        9.40      1.25 o 
   7  -2   9       11.67       13.54      3.32 o 
  -7  -1   9        0.35        1.18      0.80 o 
  -6  -1   9       34.51       36.35      1.63 o 
  -5  -1   9      645.55      642.77      8.16 o 
  -4  -1   9      262.54      252.40      3.37 o 
  -3  -1   9       16.49       18.42      0.57 o 
  -2  -1   9      122.23      123.71      1.71 o 
  -1  -1   9       29.19       34.03      0.94 o 
   0  -1   9      407.44      423.88      4.17 o 
   1  -1   9       33.21       27.84      0.61 o 
   2  -1   9      327.67      323.07      3.76 o 
   3  -1   9       26.70       34.20      0.88 o 
   4  -1   9        6.30        6.99      0.69 o 
   5  -1   9        0.70        0.73      0.63 o 
   6  -1   9       15.83       20.06      1.30 o 
   7  -1   9       37.33       44.81      4.74 o 
  -8   0   9       19.92       21.84      1.61 o 
  -7   0   9       12.45       15.99      1.32 o 
  -6   0   9       15.91       15.07      1.03 o 
  -5   0   9      377.77      389.82      5.31 o 
  -4   0   9        0.27        1.24      0.37 o 
  -3   0   9        0.17        0.37      0.27 o 
  -2   0   9      150.20      150.99      1.79 o 
  -1   0   9      138.71      160.24      1.77 o 
   0   0   9      109.11      106.54      1.25 o 
   1   0   9      508.72      512.84      4.54 o 
   2   0   9      358.83      374.51      3.93 o 
   3   0   9        2.40        4.71      0.41 o 
   4   0   9       34.82       33.08      1.55 o 
   5   0   9        4.64        4.18      0.74 o 
   6   0   9      111.16      114.71      3.09 o 
   7   0   9        0.25        0.95      1.10 o 
  -8   1   9        1.14        3.42      1.03 o 
  -7   1   9        2.18        0.87      1.40 o 
  -6   1   9        8.89       11.35      0.92 o 
  -5   1   9        0.76        0.01      0.45 o 
  -4   1   9       32.70       33.79      0.88 o 
  -3   1   9       52.45       49.16      1.08 o 
  -2   1   9      132.01      120.69      1.84 o 
  -1   1   9        8.83       10.98      0.38 o 
   0   1   9      388.12      399.81      3.99 o 
   1   1   9        5.05        6.93      0.31 o 
   2   1   9        0.01        0.26      0.25 o 
   3   1   9        3.98        4.84      0.44 o 
   4   1   9        0.27        0.01      0.46 o 
   5   1   9        6.98        5.26      0.99 o 
   6   1   9        0.83        0.41      0.75 o 
   7   1   9        1.80        0.61      1.16 o 
  -8   2   9        4.00        2.58      1.13 o 
  -7   2   9       30.99       35.67      1.73 o 
  -6   2   9       18.03       14.28      0.98 o 
  -5   2   9       43.30       41.17      1.38 o 
  -4   2   9       21.01       21.28      0.67 o 
  -3   2   9       43.37       44.84      1.54 o 
  -2   2   9       59.58       66.28      1.06 o 
  -1   2   9      902.94      871.13     12.55 o 
   0   2   9       90.22      102.32      1.30 o 
   1   2   9       32.91       33.67      1.14 o 
   2   2   9      307.02      334.34      4.73 o 
   3   2   9       15.86       11.25      0.59 o 
   4   2   9       77.25       70.74      1.82 o 
   5   2   9       22.01       16.94      1.32 o 
   6   2   9        4.41        5.09      1.03 o 
  -8   3   9       10.79        6.65      1.33 o 
  -7   3   9       37.25       37.40      1.77 o 
  -6   3   9       13.66       13.33      0.94 o 
  -5   3   9       36.37       32.37      1.28 o 
  -4   3   9       11.11       13.56      0.52 o 
  -3   3   9      486.74      477.66      5.75 o 
  -2   3   9       22.24       24.90      0.57 o 
  -1   3   9       17.92       17.29      0.82 o 
   0   3   9      132.93      136.99      2.00 o 
   1   3   9       88.07       87.46      1.50 o 
   2   3   9        7.69        6.76      0.55 o 
   3   3   9      178.57      181.01      2.74 o 
   4   3   9        3.24        0.43      0.55 o 
   5   3   9        1.07        0.85      0.69 o 
   6   3   9        0.16        0.33      0.78 o 
  -7   4   9       59.37       71.15      2.77 o 
  -6   4   9       46.26       42.15      1.35 o 
  -5   4   9        7.45        7.33      0.62 o 
  -4   4   9       17.76       20.42      0.69 o 
  -3   4   9       84.64       96.67      2.13 o 
  -2   4   9        0.08       -0.25      0.25 o 
  -1   4   9       40.64       44.83      0.92 o 
   0   4   9       96.45       95.86      1.44 o 
   1   4   9        7.88        6.61      0.51 o 
   2   4   9       29.97       27.53      1.00 o 
   3   4   9       53.69       56.51      2.61 o 
   4   4   9       27.41       28.76      1.38 o 
   5   4   9        0.03        0.71      0.75 o 
  -7   5   9       28.22       30.71      1.88 o 
  -6   5   9       13.43       12.11      1.02 o 
  -5   5   9       25.63       24.11      1.34 o 
  -4   5   9        2.37        4.25      0.40 o 
  -3   5   9      121.94      126.53      2.32 o 
  -2   5   9        3.91        5.48      0.47 o 
  -1   5   9        1.95        0.92      0.33 o 
   0   5   9      587.51      574.80      6.51 o 
   1   5   9      186.93      184.39      2.85 o 
   2   5   9        3.27        1.08      0.53 o 
   3   5   9        1.39        1.13      0.58 o 
   4   5   9        0.59        1.05      0.79 o 
   5   5   9        4.42        2.86      1.04 o 
  -7   6   9        0.00       -0.56      0.94 o 
  -6   6   9        7.18        6.53      0.89 o 
  -5   6   9        0.90        0.93      0.50 o 
  -4   6   9        0.14        0.72      0.50 o 
  -3   6   9       67.68       59.18      1.73 o 
  -2   6   9       37.76       33.20      1.08 o 
  -1   6   9      132.97      128.84      2.14 o 
   0   6   9       18.52       18.12      0.80 o 
   1   6   9      232.93      237.44      3.41 o 
   2   6   9        4.75        5.64      0.94 o 
   3   6   9       15.12       14.36      1.17 o 
   4   6   9        6.56        6.34      1.67 o 
  -6   7   9        0.11        0.06      0.77 o 
  -5   7   9        0.00       -0.47      0.50 o 
  -4   7   9       25.08       28.55      1.28 o 
  -3   7   9       23.25       22.44      1.07 o 
  -2   7   9       25.25       19.88      1.10 o 
  -1   7   9       26.61       23.92      1.29 o 
   0   7   9       29.34       33.69      1.38 o 
   1   7   9        0.09       -0.28      0.46 o 
   2   7   9       18.11       19.16      1.32 o 
   3   7   9       17.20       17.25      1.34 o 
   4   7   9        1.24        0.88      0.94 o 
  -6   8   9        2.38        2.29      1.66 o 
  -5   8   9       25.28       26.69      1.32 o 
  -4   8   9       15.81       21.58      1.47 o 
  -3   8   9        0.07       -0.49      0.53 o 
  -2   8   9        9.55        8.68      0.79 o 
  -1   8   9       20.62       21.06      1.05 o 
   0   8   9       10.40       10.76      0.70 o 
   1   8   9        8.71       10.10      0.80 o 
   2   8   9        3.85        6.71      1.27 o 
   3   8   9        0.13        0.27      0.88 o 
  -5   9   9        1.59        2.17      1.29 o 
  -4   9   9        2.36        2.67      1.85 o 
  -3   9   9       15.47       15.47      0.99 o 
  -2   9   9        6.85        7.10      0.84 o 
  -1   9   9        6.72        5.39      0.78 o 
   0   9   9       14.67       19.90      1.41 o 
   1   9   9        2.99        2.47      0.59 o 
  -3  10   9        1.46        0.89      0.95 o 
  -2  10   9        4.35        3.49      0.86 o 
  -1  10   9        0.48       -0.59      0.67 o 
  -1 -10  10        0.00        1.11      1.06 o 
   0 -10  10        4.91        2.04      1.79 o 
   1 -10  10        3.36        3.80      1.38 o 
   2 -10  10        0.97        2.69      1.24 o 
   3 -10  10        0.29        1.13      1.16 o 
  -3  -9  10        0.31       -0.90      0.90 o 
  -2  -9  10       14.17       14.60      2.59 o 
  -1  -9  10        9.57        8.32      1.40 o 
   0  -9  10        3.43        1.11      0.83 o 
   1  -9  10       33.95       38.48      2.04 o 
   2  -9  10        0.71        0.06      0.81 o 
   3  -9  10        2.99        3.06      1.14 o 
   4  -9  10        0.49        2.35      1.38 o 
  -4  -8  10        0.27        0.20      1.15 o 
  -3  -8  10       20.83       20.91      1.92 o 
  -2  -8  10       87.61       85.05      2.87 o 
  -1  -8  10        1.44        2.63      0.89 o 
   0  -8  10       15.25       15.68      1.37 o 
   1  -8  10       38.60       29.36      1.70 o 
   2  -8  10       23.69       20.52      2.10 o 
   3  -8  10        0.12        0.05      0.79 o 
   4  -8  10        4.03        3.10      1.08 o 
   5  -8  10       20.10       18.03      2.80 o 
  -5  -7  10       82.88       83.52      3.51 o 
  -4  -7  10        7.61        6.31      1.25 o 
  -3  -7  10        7.84        6.34      1.53 o 
  -2  -7  10        3.00        2.60      0.84 o 
  -1  -7  10        8.56        9.55      1.10 o 
   0  -7  10       49.93       49.74      2.01 o 
   1  -7  10        0.03        0.29      0.70 o 
   2  -7  10       38.11       40.69      1.51 o 
   3  -7  10       33.64       34.64      1.58 o 
   4  -7  10        3.57        1.92      0.86 o 
   5  -7  10        0.00       -0.77      0.77 o 
   6  -7  10        4.24        3.45      1.60 o 
  -5  -6  10       80.07       68.94      2.69 o 
  -4  -6  10       23.93       20.69      1.58 o 
  -3  -6  10        6.21        2.92      0.82 o 
  -2  -6  10       39.22       35.11      1.89 o 
  -1  -6  10       68.93       75.31      2.18 o 
   0  -6  10      171.14      153.65      3.09 o 
   1  -6  10       92.31       86.39      1.99 o 
   2  -6  10       50.16       51.33      1.87 o 
   3  -6  10       14.33       13.23      0.98 o 
   4  -6  10      170.08      170.95      3.55 o 
   5  -6  10       11.02       13.15      1.36 o 
   6  -6  10        5.37        3.76      1.56 o 
  -6  -5  10       70.73       66.66      3.05 o 
  -5  -5  10      107.20       97.48      6.91 o 
  -4  -5  10       13.33       19.46      1.43 o 
  -3  -5  10       32.15       26.52      1.48 o 
  -2  -5  10       31.93       35.87      1.27 o 
  -1  -5  10        0.49        0.80      0.47 o 
   0  -5  10       71.95       70.38      1.52 o 
   1  -5  10        4.07        3.78      0.53 o 
   2  -5  10        0.08       -0.48      0.48 o 
   3  -5  10      541.31      527.49      6.67 o 
   4  -5  10      331.15      308.00      5.18 o 
   5  -5  10        0.21        1.46      0.71 o 
   6  -5  10       42.70       41.21      2.39 o 
  -6  -4  10       73.30       74.08      3.07 o 
  -5  -4  10      126.48      112.44      3.62 o 
  -4  -4  10       72.28       68.48      2.28 o 
  -3  -4  10        0.14        0.28      0.48 o 
  -2  -4  10       37.77       32.53      1.13 o 
  -1  -4  10       25.99       28.66      1.06 o 
   0  -4  10       87.49       86.05      1.61 o 
   1  -4  10      139.78      145.89      2.29 o 
   2  -4  10      222.87      205.56      2.74 o 
   3  -4  10      298.50      290.96      5.11 o 
   4  -4  10      261.52      258.19      4.49 o 
   5  -4  10        1.92        1.30      0.70 o 
   6  -4  10       38.05       33.79      1.89 o 
   7  -4  10        2.95        5.89      1.75 o 
  -7  -3  10        2.71        1.32      1.16 o 
  -6  -3  10       11.61        8.22      1.80 o 
  -5  -3  10       48.54       40.81      2.09 o 
  -4  -3  10       44.52       43.91      1.49 o 
  -3  -3  10      145.94      156.24      2.66 o 
  -2  -3  10        3.27        2.30      0.51 o 
  -1  -3  10      322.72      327.76      4.40 o 
   0  -3  10       35.82       33.61      0.81 o 
   1  -3  10        0.62        0.55      0.27 o 
   2  -3  10      224.49      224.51      2.71 o 
   3  -3  10       40.16       38.41      1.25 o 
   4  -3  10       25.88       25.20      1.21 o 
   5  -3  10       11.28       11.08      1.07 o 
   6  -3  10        3.56        2.81      0.85 o 
   7  -3  10        1.32       -0.56      1.12 o 
  -7  -2  10        0.11        0.12      1.00 o 
  -6  -2  10       27.54       30.56      1.58 o 
  -5  -2  10       12.40       13.77      0.96 o 
  -4  -2  10      192.56      193.58      3.08 o 
  -3  -2  10       29.90       30.34      0.92 o 
  -2  -2  10       52.77       56.04      1.55 o 
  -1  -2  10       48.67       53.17      0.94 o 
   0  -2  10      500.60      508.09      4.80 o 
   1  -2  10       88.73       95.48      1.25 o 
   2  -2  10      163.52      179.97      2.24 o 
   3  -2  10       61.55       60.47      1.38 o 
   4  -2  10        0.09       -0.06      0.48 o 
   5  -2  10       28.71       29.93      1.41 o 
   6  -2  10       49.72       49.87      1.90 o 
   7  -2  10        5.68        3.30      1.30 o 
  -7  -1  10        0.25       -0.19      0.82 o 
  -6  -1  10        1.01        0.50      0.71 o 
  -5  -1  10       45.21       52.86      1.48 o 
  -4  -1  10       83.27       77.91      1.32 o 
  -3  -1  10       29.58       35.57      0.81 o 
  -2  -1  10       62.66       62.46      1.00 o 
  -1  -1  10      119.88      121.01      1.57 o 
   0  -1  10      134.50      150.19      1.76 o 
   1  -1  10        4.65        2.91      0.27 o 
   2  -1  10      164.97      174.01      2.43 o 
   3  -1  10       35.59       34.13      1.00 o 
   4  -1  10       19.64       18.61      0.94 o 
   5  -1  10       23.21       22.64      1.23 o 
   6  -1  10       35.13       32.80      1.59 o 
   7  -1  10       12.73       11.66      1.61 o 
  -7   0  10       25.56       28.21      1.60 o 
  -6   0  10        3.50        4.57      0.84 o 
  -5   0  10       31.63       33.40      1.16 o 
  -4   0  10       47.54       55.58      1.59 o 
  -3   0  10      287.07      295.86      3.88 o 
  -2   0  10      331.12      310.83      3.35 o 
  -1   0  10        0.00       -0.15      0.17 o 
   0   0  10      146.37      139.07      1.59 o 
   1   0  10       13.13       15.11      0.41 o 
   2   0  10      120.55      121.13      1.64 o 
   3   0  10        2.37        1.10      0.37 o 
   4   0  10        3.66        5.28      0.64 o 
   5   0  10       86.03       93.09      2.35 o 
   6   0  10        9.32       13.43      1.39 o 
  -7   1  10       10.02        9.55      1.14 o 
  -6   1  10       41.46       44.11      1.55 o 
  -5   1  10      499.36      515.18      6.64 o 
  -4   1  10      280.52      281.48      3.52 o 
  -3   1  10        0.08       -0.13      0.27 o 
  -2   1  10       42.06       36.16      0.81 o 
  -1   1  10        0.09       -0.02      0.18 o 
   0   1  10      139.12      146.59      1.95 o 
   1   1  10       69.84       76.67      1.19 o 
   2   1  10       14.40       10.42      0.46 o 
   3   1  10       19.09       22.30      0.75 o 
   4   1  10       37.17       31.08      1.23 o 
   5   1  10       19.88       15.15      1.15 o 
   6   1  10        0.08        1.12      1.07 o 
  -7   2  10        1.84        2.52      1.02 o 
  -6   2  10       18.02       15.48      1.01 o 
  -5   2  10        0.03       -0.36      0.44 o 
  -4   2  10       10.54        8.55      0.52 o 
  -3   2  10       20.35       24.62      0.77 o 
  -2   2  10       29.00       29.58      0.94 o 
  -1   2  10        0.27       -0.40      0.40 o 
   0   2  10      479.68      478.15      5.38 o 
   1   2  10        0.00       -0.19      0.29 o 
   2   2  10       23.53       26.80      0.89 o 
   3   2  10        1.24        0.12      0.40 o 
   4   2  10       36.51       31.70      1.25 o 
   5   2  10       27.97       26.23      2.18 o 
   6   2  10        2.62        7.38      1.10 o 
  -7   3  10        9.64       11.45      1.72 o 
  -6   3  10       55.28       60.35      1.94 o 
  -5   3  10       33.93       27.53      0.96 o 
  -4   3  10        1.92        2.94      0.47 o 
  -3   3  10      112.41      101.76      1.97 o 
  -2   3  10      222.69      241.21      3.82 o 
  -1   3  10        1.76        0.93      0.47 o 
   0   3  10     1131.70     1119.20     12.93 o 
   1   3  10       15.40       13.64      0.65 o 
   2   3  10       76.66       71.35      1.70 o 
   3   3  10       48.61       44.32      1.48 o 
   4   3  10        1.97        1.40      0.65 o 
   5   3  10       15.12       13.37      1.29 o 
   6   3  10        1.09        1.15      1.66 o 
  -7   4  10       17.34       17.96      1.51 o 
  -6   4  10       26.84       31.07      1.53 o 
  -5   4  10       23.92       23.74      0.95 o 
  -4   4  10        1.14        1.50      0.42 o 
  -3   4  10        0.31        0.17      0.28 o 
  -2   4  10       13.69       12.63      0.54 o 
  -1   4  10       35.05       38.15      1.05 o 
   0   4  10      360.54      359.96      4.67 o 
   1   4  10     1430.34     1406.08     16.04 o 
   2   4  10       15.33       16.07      0.86 o 
   3   4  10        3.34        2.89      0.72 o 
   4   4  10        1.98        1.90      0.78 o 
   5   4  10       14.08       15.62      1.42 o 
  -7   5  10       34.15       29.03      2.62 o 
  -6   5  10       48.69       59.09      1.89 o 
  -5   5  10        8.76        7.99      0.63 o 
  -4   5  10       38.73       47.18      2.99 o 
  -3   5  10       49.51       44.23      1.28 o 
  -2   5  10        3.71        3.17      0.47 o 
  -1   5  10      193.26      192.76      3.15 o 
   0   5  10      755.60      741.03      8.91 o 
   1   5  10      112.82      120.84      3.66 o 
   2   5  10        5.07        5.15      0.62 o 
   3   5  10       14.26       14.57      0.99 o 
   4   5  10        1.25        1.99      1.01 o 
   5   5  10        0.16       -0.04      0.86 o 
  -7   6  10        6.49        5.24      1.81 o 
  -6   6  10       24.27       28.89      1.45 o 
  -5   6  10        6.40        7.94      0.86 o 
  -4   6  10        5.65        8.23      0.77 o 
  -3   6  10        7.56        5.82      0.61 o 
  -2   6  10        1.97        2.41      0.67 o 
  -1   6  10        0.60        0.61      0.54 o 
   0   6  10        0.91        1.20      0.47 o 
   1   6  10       31.94       32.74      1.22 o 
   2   6  10       47.80       50.26      1.99 o 
   3   6  10       27.39       29.38      1.53 o 
   4   6  10        1.15        0.22      0.98 o 
  -6   7  10        4.32        2.72      1.32 o 
  -5   7  10       20.52       22.73      1.47 o 
  -4   7  10        0.49        0.02      0.57 o 
  -3   7  10       58.91       51.45      1.92 o 
  -2   7  10       98.80       99.05      4.04 o 
  -1   7  10       60.74       60.11      1.58 o 
   0   7  10       15.90       13.91      0.87 o 
   1   7  10        7.89        9.52      0.83 o 
   2   7  10        0.02        0.78      0.99 o 
   3   7  10        1.56        1.81      0.81 o 
  -5   8  10        0.03       -0.77      0.77 o 
  -4   8  10        0.21       -0.58      0.58 o 
  -3   8  10        1.63        0.48      0.58 o 
  -2   8  10        5.59        8.35      0.78 o 
  -1   8  10       11.15       10.39      1.08 o 
   0   8  10       11.02       10.79      0.89 o 
   1   8  10        3.47        3.55      0.79 o 
   2   8  10        0.93        0.40      0.85 o 
  -4   9  10       24.26       24.39      1.64 o 
  -3   9  10       26.61       27.40      1.21 o 
  -2   9  10        6.04        5.95      0.87 o 
  -1   9  10        6.59        5.80      0.79 o 
   0   9  10        6.85        6.48      0.95 o 
   1   9  10        0.99       -0.56      0.70 o 
   0 -10  11        2.41        0.65      1.21 o 
   1 -10  11        0.48        0.29      1.14 o 
   2 -10  11        0.09        0.55      0.95 o 
  -2  -9  11        5.25       12.51      1.74 o 
  -1  -9  11       11.11       10.87      1.59 o 
   0  -9  11       27.06       28.65      1.85 o 
   1  -9  11       15.15       13.97      1.46 o 
   2  -9  11        2.38        3.13      1.02 o 
   3  -9  11        4.16        3.17      1.84 o 
   4  -9  11        2.59        4.99      2.17 o 
  -3  -8  11        1.38        1.55      1.01 o 
  -2  -8  11        8.93        9.97      1.31 o 
  -1  -8  11        7.40        6.12      1.13 o 
   0  -8  11        3.57        2.26      0.90 o 
   1  -8  11       10.71       11.88      1.29 o 
   2  -8  11        9.96       10.69      1.56 o 
   3  -8  11        1.38        0.20      0.85 o 
   4  -8  11        1.33        1.74      1.33 o 
   5  -8  11        3.27        2.37      1.99 o 
  -4  -7  11        0.70       -0.39      0.84 o 
  -3  -7  11        0.03        0.19      1.04 o 
  -2  -7  11       11.94        7.95      1.13 o 
  -1  -7  11        1.80        0.22      0.73 o 
   0  -7  11        0.73        0.46      0.75 o 
   1  -7  11       10.31        9.77      1.02 o 
   2  -7  11      195.58      199.20      3.61 o 
   3  -7  11       14.30       16.43      1.12 o 
   4  -7  11       50.40       52.74      2.25 o 
   5  -7  11       18.97       22.07      2.00 o 
  -5  -6  11        4.13        1.97      1.26 o 
  -4  -6  11        7.12        5.22      1.04 o 
  -3  -6  11       10.73        9.20      1.18 o 
  -2  -6  11        0.02        0.93      0.72 o 
  -1  -6  11       19.95       15.46      1.40 o 
   0  -6  11       40.26       41.67      1.57 o 
   1  -6  11      157.32      150.56      3.52 o 
   2  -6  11        5.00        3.28      0.74 o 
   3  -6  11        0.03       -0.12      0.61 o 
   4  -6  11        2.60        1.81      0.74 o 
   5  -6  11        1.12        2.73      0.95 o 
   6  -6  11       13.71       15.18      2.27 o 
  -6  -5  11       37.74       46.21      3.61 o 
  -5  -5  11        1.43        3.78      1.04 o 
  -4  -5  11        1.22        1.33      0.79 o 
  -3  -5  11       18.65       10.79      1.12 o 
  -2  -5  11        0.08        0.14      0.58 o 
  -1  -5  11       25.70       26.67      1.10 o 
   0  -5  11      122.83      120.42      2.13 o 
   1  -5  11       14.05       10.85      0.73 o 
   2  -5  11       23.27       21.35      1.21 o 
   3  -5  11       30.45       33.05      1.13 o 
   4  -5  11       10.71       10.27      1.01 o 
   5  -5  11       17.48       18.74      1.30 o 
   6  -5  11        0.89        0.35      1.00 o 
  -6  -4  11        0.18        2.54      1.16 o 
  -5  -4  11        3.89        7.17      1.23 o 
  -4  -4  11       41.07       49.90      2.43 o 
  -3  -4  11       99.91       98.40      2.12 o 
  -2  -4  11       12.69       12.95      0.80 o 
  -1  -4  11       19.16       21.06      0.92 o 
   0  -4  11        7.89        7.57      0.55 o 
   1  -4  11       13.28       12.52      0.63 o 
   2  -4  11      163.40      158.39      2.33 o 
   3  -4  11       60.16       65.31      2.13 o 
   4  -4  11        0.98        0.35      0.80 o 
   5  -4  11       10.00       11.04      1.06 o 
   6  -4  11        0.07        0.61      1.00 o 
  -6  -3  11       14.25       11.24      1.50 o 
  -5  -3  11        3.18        4.35      1.07 o 
  -4  -3  11       15.06       12.38      1.04 o 
  -3  -3  11       19.64       18.44      1.11 o 
  -2  -3  11       19.50       15.08      0.78 o 
  -1  -3  11        1.69        0.60      0.37 o 
   0  -3  11      827.98      816.07      7.98 o 
   1  -3  11       51.74       62.80      1.35 o 
   2  -3  11      106.45      106.22      1.92 o 
   3  -3  11       49.53       42.77      2.01 o 
   4  -3  11        0.88       -0.27      0.54 o 
   5  -3  11        7.28        6.23      0.91 o 
   6  -3  11       12.11       13.68      1.34 o 
  -7  -2  11        1.61        0.18      1.00 o 
  -6  -2  11       12.28        9.12      1.09 o 
  -5  -2  11        3.94        3.97      0.81 o 
  -4  -2  11        1.76        0.50      0.59 o 
  -3  -2  11        4.12        3.53      0.47 o 
  -2  -2  11       66.35       66.23      1.29 o 
  -1  -2  11        4.46        5.19      0.38 o 
   0  -2  11       34.97       33.67      0.72 o 
   1  -2  11       19.64       22.33      0.86 o 
   2  -2  11        4.73        5.65      0.53 o 
   3  -2  11       71.17       63.85      1.55 o 
   4  -2  11        1.00        0.72      0.58 o 
   5  -2  11       43.91       46.91      1.73 o 
   6  -2  11        6.15       10.24      1.26 o 
  -7  -1  11        2.77        1.97      1.01 o 
  -6  -1  11       31.97       37.16      1.71 o 
  -5  -1  11       13.53       13.68      0.87 o 
  -4  -1  11       37.35       43.56      1.23 o 
  -3  -1  11       37.61       33.24      0.90 o 
  -2  -1  11      532.99      548.18      5.82 o 
  -1  -1  11      223.45      223.59      2.43 o 
   0  -1  11       12.01       11.26      0.38 o 
   1  -1  11        4.23        7.00      0.37 o 
   2  -1  11       10.26        9.71      0.54 o 
   3  -1  11       14.20       13.84      0.77 o 
   4  -1  11        0.60        1.07      0.55 o 
   5  -1  11       57.52       68.07      2.48 o 
   6  -1  11       43.60       47.98      2.05 o 
  -7   0  11       22.88       23.54      1.74 o 
  -6   0  11        4.38        2.44      0.81 o 
  -5   0  11      229.01      238.31      3.63 o 
  -4   0  11      412.83      409.14      4.93 o 
  -3   0  11       27.21       27.63      0.79 o 
  -2   0  11        7.92        8.19      0.40 o 
  -1   0  11       38.64       37.99      0.69 o 
   0   0  11        7.69        8.81      0.37 o 
   1   0  11        2.09        1.85      0.23 o 
   2   0  11       10.53       12.80      0.52 o 
   3   0  11        4.51        5.74      0.59 o 
   4   0  11       39.42       35.88      1.25 o 
   5   0  11       31.85       33.49      1.46 o 
   6   0  11       32.79       33.06      1.93 o 
  -7   1  11        0.03        0.84      1.38 o 
  -6   1  11        9.53        7.38      1.35 o 
  -5   1  11       25.58       26.04      1.01 o 
  -4   1  11        0.13        0.39      0.31 o 
  -3   1  11       69.84       67.29      1.41 o 
  -2   1  11       12.84       15.34      0.44 o 
  -1   1  11      132.48      119.28      1.80 o 
   0   1  11       26.59       23.42      0.66 o 
   1   1  11      276.90      281.96      3.57 o 
   2   1  11      184.38      172.86      2.37 o 
   3   1  11        0.84        0.27      0.39 o 
   4   1  11        4.87        4.45      0.71 o 
   5   1  11        1.70        1.19      0.74 o 
   6   1  11        6.70        9.99      1.25 o 
  -7   2  11       46.18       46.10      3.73 o 
  -6   2  11       33.77       34.47      1.50 o 
  -5   2  11       14.49       13.54      0.80 o 
  -4   2  11       24.07       25.44      1.41 o 
  -3   2  11       24.87       25.51      0.79 o 
  -2   2  11        3.57        2.65      0.38 o 
  -1   2  11      351.94      325.75      6.06 o 
   0   2  11        8.86        9.43      0.53 o 
   1   2  11        1.36        0.73      0.34 o 
   2   2  11       10.93       11.85      0.47 o 
   3   2  11        2.04        2.94      0.54 o 
   4   2  11        0.34        0.23      0.58 o 
   5   2  11        3.19        2.66      1.12 o 
   6   2  11       16.68       19.13      1.79 o 
  -7   3  11        3.35        1.52      1.20 o 
  -6   3  11        0.04       -0.48      0.60 o 
  -5   3  11        4.80        5.33      0.81 o 
  -4   3  11        5.27        6.50      0.62 o 
  -3   3  11       23.19       22.28      0.96 o 
  -2   3  11        4.49        4.72      0.82 o 
  -1   3  11        0.70       -0.26      0.68 o 
   0   3  11        4.94        4.23      0.70 o 
   1   3  11       75.46       68.03      1.51 o 
   2   3  11        1.58        0.74      0.43 o 
   3   3  11       28.90       25.92      1.14 o 
   4   3  11       10.42        9.97      1.05 o 
   5   3  11       15.87       17.03      1.42 o 
  -7   4  11        0.04       -0.26      1.02 o 
  -6   4  11        7.16        6.76      0.81 o 
  -5   4  11       12.51        8.49      1.06 o 
  -4   4  11        3.17        2.15      0.50 o 
  -3   4  11       50.16       55.27      1.32 o 
  -2   4  11       98.47       98.49      2.66 o 
  -1   4  11        9.18        7.71      1.04 o 
   0   4  11      348.74      348.48      5.09 o 
   1   4  11      200.84      204.83      3.57 o 
   2   4  11       13.78       15.18      1.16 o 
   3   4  11        2.11        1.87      0.61 o 
   4   4  11       49.75       52.47      2.09 o 
   5   4  11        0.28       -0.08      0.85 o 
  -7   5  11       11.17       15.73      1.42 o 
  -6   5  11        7.56        9.02      1.18 o 
  -5   5  11        2.88        1.91      0.66 o 
  -4   5  11      104.51      102.62      3.22 o 
  -3   5  11        2.02        1.44      0.41 o 
  -2   5  11        0.15       -0.26      0.36 o 
  -1   5  11       74.84       78.31      2.61 o 
   0   5  11      111.01      112.13      2.07 o 
   1   5  11       48.02       42.48      1.29 o 
   2   5  11        0.12       -0.45      0.57 o 
   3   5  11        1.03       -0.33      0.75 o 
   4   5  11        5.84        4.49      0.96 o 
  -6   6  11        7.15        6.70      1.11 o 
  -5   6  11        0.02       -0.37      0.59 o 
  -4   6  11       39.64       35.87      1.79 o 
  -3   6  11       49.45       43.36      2.45 o 
  -2   6  11       13.45       12.91      0.76 o 
  -1   6  11       25.01       23.29      0.89 o 
   0   6  11        0.02        0.20      0.44 o 
   1   6  11        4.90        3.88      0.65 o 
   2   6  11        0.54        0.49      0.70 o 
   3   6  11        1.41        1.90      0.76 o 
  -6   7  11        0.20        1.92      1.26 o 
  -5   7  11        8.42        8.45      0.94 o 
  -4   7  11       25.97       22.21      1.20 o 
  -3   7  11       84.06       75.45      2.17 o 
  -2   7  11       25.57       29.07      1.44 o 
  -1   7  11        6.10        7.96      0.68 o 
   0   7  11       49.47       44.67      2.30 o 
   1   7  11        8.98       10.09      0.86 o 
   2   7  11        1.19        3.56      0.92 o 
  -5   8  11       27.14       28.34      3.18 o 
  -4   8  11       23.04       25.14      1.30 o 
  -3   8  11        0.73        1.05      0.60 o 
  -2   8  11       12.41       13.96      0.90 o 
  -1   8  11       33.48       32.87      1.28 o 
   0   8  11        0.25        0.19      0.59 o 
   1   8  11        0.01       -0.24      0.63 o 
  -3   9  11       11.26       10.86      0.89 o 
  -2   9  11        0.18        0.04      0.60 o 
  -1   9  11        0.20       -0.13      0.66 o 
  -1  -9  12       14.09       12.14      1.74 o 
   0  -9  12        1.48        2.55      1.03 o 
   1  -9  12        1.14        1.79      0.99 o 
   2  -9  12        7.49        9.13      1.37 o 
   3  -9  12       21.59       27.16      2.24 o 
  -3  -8  12       36.53       38.01      2.17 o 
  -2  -8  12        8.35        7.95      1.31 o 
  -1  -8  12        9.98        8.47      1.25 o 
   0  -8  12       26.11       25.54      1.70 o 
   1  -8  12        0.06       -0.38      0.77 o 
   2  -8  12        7.89        7.83      1.05 o 
   3  -8  12        0.00        0.80      1.03 o 
   4  -8  12        3.70        5.40      1.63 o 
  -4  -7  12        0.03       -0.69      0.87 o 
  -3  -7  12        0.05       -0.48      0.77 o 
  -2  -7  12       27.71       23.90      1.63 o 
  -1  -7  12        2.87        2.50      1.32 o 
   0  -7  12        0.00       -0.73      0.73 o 
   1  -7  12      215.06      211.74      4.11 o 
   2  -7  12       28.52       31.04      1.51 o 
   3  -7  12       19.58       21.42      1.47 o 
   4  -7  12        2.97        4.04      1.23 o 
   5  -7  12        3.93        7.88      1.78 o 
  -5  -6  12        9.78       10.47      1.41 o 
  -4  -6  12       27.32       21.76      1.88 o 
  -3  -6  12        0.16        1.25      0.79 o 
  -2  -6  12       53.51       45.75      1.97 o 
  -1  -6  12       65.88       56.10      3.03 o 
   0  -6  12       20.79       21.78      1.41 o 
   1  -6  12       11.75       14.11      1.09 o 
   2  -6  12      507.66      516.42      7.15 o 
   3  -6  12       19.49       22.37      1.23 o 
   4  -6  12        8.69        7.52      0.99 o 
   5  -6  12       45.52       48.16      2.61 o 
  -5  -5  12        2.80        3.23      1.00 o 
  -4  -5  12       11.76       14.81      1.37 o 
  -3  -5  12        1.74        2.38      0.80 o 
  -2  -5  12       34.66       35.64      1.46 o 
  -1  -5  12       48.70       50.53      2.11 o 
   0  -5  12       43.90       43.97      1.30 o 
   1  -5  12      391.82      378.40      5.27 o 
   2  -5  12      672.82      681.18      9.59 o 
   3  -5  12      144.11      143.55      2.83 o 
   4  -5  12        7.86        8.79      0.97 o 
   5  -5  12       34.04       34.59      1.85 o 
   6  -5  12        0.69        1.09      1.07 o 
  -6  -4  12        9.88        8.18      1.44 o 
  -5  -4  12       74.24       82.27      4.93 o 
  -4  -4  12       11.00       11.42      1.16 o 
  -3  -4  12       61.09       57.16      1.79 o 
  -2  -4  12      109.01      105.38      2.89 o 
  -1  -4  12       10.42        9.20      0.73 o 
   0  -4  12       30.73       26.90      0.98 o 
   1  -4  12       83.09       80.68      1.47 o 
   2  -4  12       92.20       95.53      1.73 o 
   3  -4  12        1.24        0.98      0.52 o 
   4  -4  12       10.93        9.92      1.11 o 
   5  -4  12        1.27        0.45      0.72 o 
   6  -4  12        4.50        5.04      1.27 o 
  -6  -3  12        0.37        0.24      0.96 o 
  -5  -3  12       28.15       25.27      1.75 o 
  -4  -3  12       62.66       70.13      1.98 o 
  -3  -3  12       32.85       23.08      1.01 o 
  -2  -3  12       24.49       22.99      1.01 o 
  -1  -3  12      113.51      117.68      2.07 o 
   0  -3  12       35.92       33.38      0.87 o 
   1  -3  12       30.46       35.28      0.80 o 
   2  -3  12        4.25        3.49      0.50 o 
   3  -3  12      187.05      184.39      2.84 o 
   4  -3  12        5.06        3.90      0.74 o 
   5  -3  12        0.84        0.10      0.66 o 
   6  -3  12        0.07       -0.69      0.94 o 
  -6  -2  12        8.84       10.98      1.17 o 
  -5  -2  12        4.77        5.54      0.90 o 
  -4  -2  12        6.85        8.95      0.61 o 
  -3  -2  12       39.74       42.42      1.10 o 
  -2  -2  12      140.59      133.67      2.75 o 
  -1  -2  12      219.53      210.44      2.46 o 
   0  -2  12       45.65       46.36      0.95 o 
   1  -2  12        0.28        0.46      0.29 o 
   2  -2  12        5.54        7.62      0.56 o 
   3  -2  12        0.01        0.33      0.46 o 
   4  -2  12        0.00       -0.55      0.55 o 
   5  -2  12        0.02       -0.64      0.64 o 
   6  -2  12        0.00       -0.82      0.82 o 
  -7  -1  12        1.32        0.85      1.00 o 
  -6  -1  12        3.11        0.82      0.89 o 
  -5  -1  12        4.65        3.03      0.69 o 
  -4  -1  12       54.20       53.28      1.38 o 
  -3  -1  12      145.59      136.91      1.81 o 
  -2  -1  12        7.04        7.95      0.42 o 
  -1  -1  12        2.82        1.56      0.26 o 
   0  -1  12       16.02       13.86      0.44 o 
   1  -1  12       44.42       48.64      0.92 o 
   2  -1  12       17.47       18.30      0.67 o 
   3  -1  12        0.09        0.63      0.46 o 
   4  -1  12        2.87        2.25      0.65 o 
   5  -1  12        5.09        4.76      0.87 o 
   6  -1  12       62.24       72.39      2.55 o 
  -7   0  12        0.07        2.20      1.05 o 
  -6   0  12       37.63       39.59      1.98 o 
  -5   0  12        0.13        1.16      1.01 o 
  -4   0  12        0.00        0.00      0.40 o 
  -3   0  12       77.91       83.61      1.50 o 
  -2   0  12      323.16      314.13      3.52 o 
  -1   0  12       39.49       40.24      0.77 o 
   0   0  12        0.96        0.49      0.25 o 
   1   0  12        0.04       -0.27      0.27 o 
   2   0  12        4.32        4.76      0.45 o 
   3   0  12      103.41       98.12      1.99 o 
   4   0  12       15.66        9.98      0.89 o 
   5   0  12       31.12       28.79      1.42 o 
   6   0  12        3.42        2.86      1.11 o 
  -7   1  12        3.92        1.85      1.13 o 
  -6   1  12       20.15       22.77      1.51 o 
  -5   1  12       34.88       36.46      1.64 o 
  -4   1  12      143.63      141.70      2.43 o 
  -3   1  12       35.09       36.74      1.04 o 
  -2   1  12       56.53       61.52      1.23 o 
  -1   1  12      153.92      149.18      2.20 o 
   0   1  12        1.28        1.46      0.26 o 
   1   1  12        2.84        1.61      0.37 o 
   2   1  12       13.07       12.53      0.48 o 
   3   1  12       44.35       34.82      1.20 o 
   4   1  12       90.12       80.02      3.20 o 
   5   1  12        3.08        1.58      0.89 o 
  -7   2  12        0.01       -0.52      0.88 o 
  -6   2  12       32.72       34.59      1.50 o 
  -5   2  12       11.67       10.64      0.69 o 
  -4   2  12        0.04       -0.11      0.44 o 
  -3   2  12       78.28       74.36      1.68 o 
  -2   2  12        0.84        1.00      0.36 o 
  -1   2  12      825.13      826.71     12.28 o 
   0   2  12      118.52      107.62      2.12 o 
   1   2  12       89.73       79.46      2.09 o 
   2   2  12       18.02       20.06      1.05 o 
   3   2  12       12.54       11.22      0.81 o 
   4   2  12        0.01        1.37      0.75 o 
   5   2  12        6.73        7.89      2.24 o 
  -7   3  12        2.21        1.61      0.94 o 
  -6   3  12       34.35       34.78      1.45 o 
  -5   3  12        1.54        0.14      0.91 o 
  -4   3  12        1.11        2.84      0.91 o 
  -3   3  12        2.00        3.03      0.48 o 
  -2   3  12       34.76       38.07      1.43 o 
  -1   3  12       34.99       39.56      1.39 o 
   0   3  12      309.38      296.56      5.31 o 
   1   3  12       27.34       28.28      1.08 o 
   2   3  12       16.66       18.20      1.04 o 
   3   3  12        1.24        1.80      0.57 o 
   4   3  12       10.14       10.08      1.08 o 
   5   3  12        3.33        6.53      1.33 o 
  -6   4  12        6.68        7.50      1.11 o 
  -5   4  12        0.06        0.10      0.57 o 
  -4   4  12        4.19        3.05      0.54 o 
  -3   4  12        9.65       10.05      0.81 o 
  -2   4  12       74.64       66.35      1.86 o 
  -1   4  12       24.03       28.24      1.70 o 
   0   4  12        3.31        2.39      0.47 o 
   1   4  12        1.38        3.43      1.40 o 
   2   4  12        5.80        6.30      1.39 o 
   3   4  12        0.89        1.15      0.57 o 
   4   4  12        1.85        1.91      0.80 o 
  -6   5  12       10.99       12.06      1.29 o 
  -5   5  12        0.63        0.31      0.59 o 
  -4   5  12        0.00       -0.45      0.61 o 
  -3   5  12        4.18        5.21      0.51 o 
  -2   5  12       17.79       21.81      1.48 o 
  -1   5  12       29.39       28.37      0.97 o 
   0   5  12       31.99       27.45      1.03 o 
   1   5  12        1.93        2.03      0.57 o 
   2   5  12        4.52        5.30      0.79 o 
   3   5  12       48.98       46.34      3.25 o 
   4   5  12        0.25        0.61      0.81 o 
  -6   6  12       19.64       26.37      1.71 o 
  -5   6  12       11.95       12.12      0.98 o 
  -4   6  12       28.29       25.51      1.14 o 
  -3   6  12        3.57        3.71      0.55 o 
  -2   6  12        3.51        6.76      0.69 o 
  -1   6  12        0.86        1.44      0.60 o 
   0   6  12      107.71      105.78      2.51 o 
   1   6  12       82.47       79.60      1.94 o 
   2   6  12        1.17        0.32      0.62 o 
   3   6  12       24.11       28.39      2.75 o 
  -5   7  12        7.53       10.60      1.01 o 
  -4   7  12       27.04       27.40      1.25 o 
  -3   7  12       10.76       10.14      0.81 o 
  -2   7  12        3.40        3.85      0.70 o 
  -1   7  12       41.08       37.57      1.41 o 
   0   7  12        6.22        5.24      1.05 o 
   1   7  12       66.98       68.14      1.89 o 
   2   7  12       26.51       37.91      1.93 o 
  -4   8  12       21.00       22.02      1.23 o 
  -3   8  12        1.23       -0.08      0.59 o 
  -2   8  12        1.65        2.82      0.61 o 
  -1   8  12        4.83        4.43      0.70 o 
   0   8  12        3.66        3.76      0.72 o 
   0  -9  13        0.75        0.09      0.96 o 
   1  -9  13        2.06        3.68      1.14 o 
   2  -9  13        8.42       10.55      1.43 o 
  -2  -8  13        2.81        1.15      1.04 o 
  -1  -8  13        1.03        2.24      0.95 o 
   0  -8  13        2.53        0.24      0.83 o 
   1  -8  13        3.16        2.97      1.01 o 
   2  -8  13        1.54        1.96      0.91 o 
   3  -8  13        0.46        0.87      0.98 o 
  -3  -7  13        0.20        0.23      0.87 o 
  -2  -7  13        5.09        1.98      1.02 o 
  -1  -7  13        6.08        7.14      1.12 o 
   0  -7  13       19.75       18.17      1.45 o 
   1  -7  13        2.71        3.24      0.84 o 
   2  -7  13        7.16        7.75      0.94 o 
   3  -7  13       50.91       52.59      1.84 o 
   4  -7  13        1.95        0.35      1.05 o 
  -4  -6  13        3.84        2.90      1.00 o 
  -3  -6  13        0.06        0.50      0.81 o 
  -2  -6  13       18.10       18.74      1.43 o 
  -1  -6  13       32.26       31.50      1.66 o 
   0  -6  13        9.78        7.69      1.07 o 
   1  -6  13       27.26       30.00      1.48 o 
   2  -6  13        2.86        3.56      0.78 o 
   3  -6  13       25.49       23.14      1.30 o 
   4  -6  13       10.52       11.06      1.29 o 
   5  -6  13       12.83       13.40      1.70 o 
  -5  -5  13        0.40        0.39      0.91 o 
  -4  -5  13       40.10       37.77      1.94 o 
  -3  -5  13        3.72        5.08      1.58 o 
  -2  -5  13      122.90      113.23      3.02 o 
  -1  -5  13       73.12       64.06      1.92 o 
   0  -5  13      154.84      157.85      2.86 o 
   1  -5  13      141.91      164.48      2.60 o 
   2  -5  13       19.07       20.10      1.11 o 
   3  -5  13        0.44        0.04      0.57 o 
   4  -5  13       19.10       23.14      1.49 o 
   5  -5  13        1.16        1.07      1.06 o 
  -5  -4  13       12.54       11.17      1.28 o 
  -4  -4  13       25.00       26.59      1.56 o 
  -3  -4  13       16.24       18.01      1.27 o 
  -2  -4  13        0.04       -0.48      0.48 o 
  -1  -4  13      363.60      377.54      4.88 o 
   0  -4  13        0.03       -0.39      0.39 o 
   1  -4  13      142.93      136.90      2.07 o 
   2  -4  13       20.82       20.38      0.91 o 
   3  -4  13        1.01        0.21      0.51 o 
   4  -4  13        1.01        1.23      0.59 o 
   5  -4  13        6.58        7.26      1.24 o 
  -6  -3  13        4.87        3.59      1.37 o 
  -5  -3  13        5.72        5.65      1.62 o 
  -4  -3  13       28.87       32.77      1.72 o 
  -3  -3  13        1.44        1.63      0.49 o 
  -2  -3  13       82.01       79.69      1.62 o 
  -1  -3  13       26.04       24.05      0.81 o 
   0  -3  13        6.87        6.64      0.52 o 
   1  -3  13       17.34       18.31      0.75 o 
   2  -3  13        2.35        3.14      0.48 o 
   3  -3  13       17.34       16.71      0.92 o 
   4  -3  13        1.68        2.08      0.68 o 
   5  -3  13        4.55        5.53      1.02 o 
  -6  -2  13        6.34        8.38      1.27 o 
  -5  -2  13       40.77       40.05      2.66 o 
  -4  -2  13       50.87       52.85      1.53 o 
  -3  -2  13      363.83      380.10      4.80 o 
  -2  -2  13      246.45      237.46      3.26 o 
  -1  -2  13       23.13       23.20      0.73 o 
   0  -2  13      208.59      204.08      2.46 o 
   1  -2  13       27.32       28.24      0.78 o 
   2  -2  13       10.76        8.95      0.59 o 
   3  -2  13        4.12        6.40      0.64 o 
   4  -2  13        0.45        1.02      0.63 o 
   5  -2  13        1.36        1.67      0.85 o 
  -6  -1  13       48.14       48.44      2.26 o 
  -5  -1  13       75.11       75.15      2.19 o 
  -4  -1  13        3.40        3.06      0.69 o 
  -3  -1  13       35.99       33.67      0.88 o 
  -2  -1  13       40.20       37.99      0.78 o 
  -1  -1  13       37.04       35.71      1.14 o 
   0  -1  13       31.59       31.94      0.76 o 
   1  -1  13        4.74        5.15      0.36 o 
   2  -1  13       11.22        8.53      0.73 o 
   3  -1  13        0.14        0.49      0.50 o 
   4  -1  13        9.60        7.90      0.87 o 
   5  -1  13       56.34       64.23      2.51 o 
  -6   0  13        0.95        0.31      0.83 o 
  -5   0  13       26.43       29.37      1.19 o 
  -4   0  13        0.06       -0.20      0.57 o 
  -3   0  13      132.77      142.60      2.62 o 
  -2   0  13       18.93       18.16      0.77 o 
  -1   0  13       61.72       65.70      1.08 o 
   0   0  13       12.52       11.11      0.57 o 
   1   0  13        0.85        0.56      0.31 o 
   2   0  13      101.15       83.52      1.88 o 
   3   0  13      110.14      104.86      2.25 o 
   4   0  13       44.20       43.99      2.09 o 
   5   0  13        0.04        0.62      0.83 o 
  -6   1  13        8.79       11.65      2.00 o 
  -5   1  13      106.28      103.91      2.15 o 
  -4   1  13       16.35       14.82      0.90 o 
  -3   1  13        3.07        3.52      0.49 o 
  -2   1  13       19.53       16.75      0.68 o 
  -1   1  13        4.86        5.94      0.51 o 
   0   1  13        0.24        0.20      0.35 o 
   1   1  13       27.28       22.90      1.13 o 
   2   1  13        6.33        6.14      0.69 o 
   3   1  13        4.34        2.87      0.62 o 
   4   1  13        0.36        0.16      0.66 o 
   5   1  13        0.48        0.06      0.83 o 
  -6   2  13        0.47        0.42      0.62 o 
  -5   2  13        6.87        7.85      0.86 o 
  -4   2  13        0.30        1.03      0.52 o 
  -3   2  13       60.80       56.82      1.88 o 
  -2   2  13      136.53      127.93      3.38 o 
  -1   2  13      281.78      294.01      5.20 o 
   0   2  13        4.59        4.73      0.52 o 
   1   2  13        1.08       -0.44      0.44 o 
   2   2  13        0.93        0.21      0.57 o 
   3   2  13        9.45        9.52      1.25 o 
   4   2  13        0.47       -0.08      0.66 o 
   5   2  13        0.98        0.41      0.85 o 
  -6   3  13       16.52       14.47      1.39 o 
  -5   3  13        1.52        2.30      0.68 o 
  -4   3  13        0.26        0.32      0.45 o 
  -3   3  13       29.30       28.79      1.80 o 
  -2   3  13       10.30       10.66      0.88 o 
  -1   3  13      440.53      432.68      7.06 o 
   0   3  13       94.68       95.64      1.92 o 
   1   3  13        0.00        0.14      0.43 o 
   2   3  13       28.06       30.67      1.25 o 
   3   3  13       14.82       17.72      1.70 o 
   4   3  13        6.25        7.93      1.19 o 
  -6   4  13        1.19        0.58      0.83 o 
  -5   4  13       12.99       14.00      1.17 o 
  -4   4  13        8.52        9.80      0.73 o 
  -3   4  13        7.05        5.57      0.45 o 
  -2   4  13        9.59       13.85      1.87 o 
  -1   4  13       40.25       44.80      2.16 o 
   0   4  13       88.47       85.20      1.96 o 
   1   4  13        0.01        0.08      0.62 o 
   2   4  13        0.25       -0.54      0.54 o 
   3   4  13        1.20        1.57      0.80 o 
   4   4  13        2.00        1.29      1.33 o 
  -6   5  13       12.92       13.03      1.31 o 
  -5   5  13       52.66       52.14      1.74 o 
  -4   5  13       53.28       46.18      2.10 o 
  -3   5  13        9.20       10.65      0.63 o 
  -2   5  13        2.41        1.86      0.48 o 
  -1   5  13        2.00        1.89      0.41 o 
   0   5  13        2.13        0.91      0.40 o 
   1   5  13        8.42        7.43      0.87 o 
   2   5  13        0.47        0.68      0.74 o 
   3   5  13       16.66       19.22      1.64 o 
  -5   6  13       17.13       13.60      2.16 o 
  -4   6  13       16.53       15.84      1.30 o 
  -3   6  13       49.67       54.05      1.45 o 
  -2   6  13       12.71       13.95      0.85 o 
  -1   6  13        5.83        5.53      0.58 o 
   0   6  13       56.94       53.34      2.44 o 
   1   6  13        2.44        3.04      0.67 o 
   2   6  13        0.36        0.38      0.67 o 
  -4   7  13        1.85        1.55      0.61 o 
  -3   7  13        0.34       -0.28      0.49 o 
  -2   7  13       35.12       37.81      1.49 o 
  -1   7  13        7.58        7.84      0.69 o 
   0   7  13       99.37       96.25      2.17 o 
   1   7  13        1.09        0.36      0.80 o 
  -2   8  13        6.76        9.71      0.83 o 
  -1   8  13       20.94       26.17      1.17 o 
  -1  -8  14        2.72        2.13      1.02 o 
   0  -8  14       16.89       17.56      1.68 o 
   1  -8  14       53.73       59.99      3.23 o 
   2  -8  14        1.09       -0.20      0.94 o 
  -3  -7  14       19.73       16.99      1.58 o 
  -2  -7  14       64.44       67.45      2.63 o 
  -1  -7  14        0.70       -0.58      0.82 o 
   0  -7  14       51.27       49.74      2.55 o 
   1  -7  14      175.50      173.06      3.40 o 
   2  -7  14        9.89        9.67      1.04 o 
   3  -7  14        5.47        3.59      1.17 o 
  -4  -6  14        7.97        8.48      1.28 o 
  -3  -6  14        4.56        6.05      1.21 o 
  -2  -6  14       14.54       15.74      1.40 o 
  -1  -6  14        0.41       -0.80      0.82 o 
   0  -6  14       45.44       44.73      1.96 o 
   1  -6  14       74.21       79.50      1.95 o 
   2  -6  14        6.16        7.04      0.99 o 
   3  -6  14       11.26        9.10      0.98 o 
   4  -6  14       20.09       17.90      1.75 o 
  -4  -5  14        1.60        3.44      0.97 o 
  -3  -5  14        0.12        0.58      0.77 o 
  -2  -5  14        1.17        1.86      0.80 o 
  -1  -5  14        0.21        0.47      0.67 o 
   0  -5  14        2.59        2.67      0.80 o 
   1  -5  14        1.52        2.72      0.62 o 
   2  -5  14       72.33       75.36      1.98 o 
   3  -5  14       24.95       27.57      1.41 o 
   4  -5  14       13.40       14.72      1.34 o 
  -5  -4  14       15.83       16.13      2.48 o 
  -4  -4  14        2.09        1.62      0.92 o 
  -3  -4  14        2.65        0.72      0.70 o 
  -2  -4  14       33.91       32.32      1.21 o 
  -1  -4  14       27.84       26.81      1.04 o 
   0  -4  14      189.97      199.01      2.84 o 
   1  -4  14       21.55       23.40      1.15 o 
   2  -4  14       51.51       57.36      1.46 o 
   3  -4  14        9.92       11.82      0.87 o 
   4  -4  14       14.02       17.11      1.04 o 
   5  -4  14        3.14        2.83      1.29 o 
  -5  -3  14       18.15       18.89      1.62 o 
  -4  -3  14        6.94        7.00      1.10 o 
  -3  -3  14       33.06       36.13      1.28 o 
  -2  -3  14        4.36        3.57      0.54 o 
  -1  -3  14       34.75       36.01      1.02 o 
   0  -3  14       27.28       26.54      0.87 o 
   1  -3  14       74.01       75.00      1.38 o 
   2  -3  14        0.13        0.53      0.44 o 
   3  -3  14        0.90        2.07      0.58 o 
   4  -3  14        0.27        1.13      0.59 o 
   5  -3  14        5.92        8.95      1.30 o 
  -6  -2  14       11.36       13.81      1.77 o 
  -5  -2  14        0.00       -0.80      0.91 o 
  -4  -2  14       24.83       29.72      2.56 o 
  -3  -2  14       42.05       50.82      1.33 o 
  -2  -2  14       11.91       11.28      0.87 o 
  -1  -2  14        1.17        1.34      0.40 o 
   0  -2  14      149.14      160.57      2.31 o 
   1  -2  14        7.34        6.43      0.49 o 
   2  -2  14       85.99       85.49      1.60 o 
   3  -2  14        1.90        1.44      0.74 o 
   4  -2  14        0.04       -0.74      0.74 o 
   5  -2  14       10.60       14.61      1.49 o 
  -6  -1  14        5.22        4.33      1.13 o 
  -5  -1  14        0.40       -0.71      0.71 o 
  -4  -1  14        0.97        0.50      0.48 o 
  -3  -1  14      104.17      105.18      1.87 o 
  -2  -1  14       86.93       96.82      1.98 o 
  -1  -1  14        8.46        9.14      0.58 o 
   0  -1  14        3.54        3.12      0.43 o 
   1  -1  14        1.10        1.12      0.42 o 
   2  -1  14       43.03       38.48      1.14 o 
   3  -1  14        0.85        0.23      0.50 o 
   4  -1  14        0.71        0.36      0.67 o 
   5  -1  14        6.42        8.93      1.27 o 
  -6   0  14        1.31        1.61      0.86 o 
  -5   0  14        0.00       -0.19      0.55 o 
  -4   0  14       13.01       12.18      1.39 o 
  -3   0  14        2.14        2.06      0.53 o 
  -2   0  14        0.00        0.34      0.34 o 
  -1   0  14        6.20        5.92      0.45 o 
   0   0  14       15.19       16.89      0.84 o 
   1   0  14        8.77       10.71      0.58 o 
   2   0  14        0.00       -0.13      0.48 o 
   3   0  14       15.53       12.90      0.81 o 
   4   0  14        0.09        0.26      0.68 o 
   5   0  14        0.09       -0.82      0.82 o 
  -6   1  14       20.14       24.97      2.50 o 
  -5   1  14       36.09       41.55      1.76 o 
  -4   1  14       11.30       10.17      0.85 o 
  -3   1  14       29.37       35.87      1.23 o 
  -2   1  14        2.95        2.73      0.36 o 
  -1   1  14       79.54       77.58      1.29 o 
   0   1  14      144.27      133.41      2.72 o 
   1   1  14        5.60        4.74      0.59 o 
   2   1  14       45.15       38.12      1.51 o 
   3   1  14        4.21        3.18      0.61 o 
   4   1  14        0.37        1.02      0.75 o 
  -6   2  14       25.17       28.49      2.32 o 
  -5   2  14       89.49      103.38      2.61 o 
  -4   2  14       12.13       10.32      0.78 o 
  -3   2  14        5.88        5.16      0.51 o 
  -2   2  14        1.65        0.64      0.42 o 
  -1   2  14        1.17        2.51      0.87 o 
   0   2  14       41.01       44.65      1.61 o 
   1   2  14        8.83       10.26      0.71 o 
   2   2  14        0.12        0.02      0.73 o 
   3   2  14       31.05       31.90      1.60 o 
   4   2  14        0.03        0.04      0.70 o 
  -6   3  14        1.10       -0.76      0.84 o 
  -5   3  14        9.07        6.66      0.82 o 
  -4   3  14        0.04       -0.18      0.47 o 
  -3   3  14        7.60        6.09      0.45 o 
  -2   3  14        0.00        0.39      0.70 o 
  -1   3  14       10.30       13.75      1.36 o 
   0   3  14        4.91        1.18      0.52 o 
   1   3  14        0.35       -0.08      0.54 o 
   2   3  14        0.31        0.64      0.82 o 
   3   3  14        0.98        0.21      0.71 o 
   4   3  14        2.62        3.89      1.14 o 
  -5   4  14       17.55       15.81      1.74 o 
  -4   4  14        2.07        0.89      0.72 o 
  -3   4  14        2.01        1.36      0.52 o 
  -2   4  14        6.94        7.35      1.61 o 
  -1   4  14       15.32       14.99      2.47 o 
   0   4  14       39.75       39.42      1.71 o 
   1   4  14        1.98        1.78      0.55 o 
   2   4  14       13.80       15.49      1.02 o 
   3   4  14        0.10        0.06      0.84 o 
  -5   5  14        0.64        0.80      0.64 o 
  -4   5  14        2.99        1.95      0.54 o 
  -3   5  14        1.08        0.20      0.72 o 
  -2   5  14        0.60       -0.16      1.13 o 
  -1   5  14       10.55        8.40      0.59 o 
   0   5  14        0.01       -0.14      0.38 o 
   1   5  14       49.65       49.14      1.97 o 
   2   5  14        0.36        0.42      0.63 o 
  -4   6  14       15.65       17.33      0.95 o 
  -3   6  14       10.37        9.21      0.80 o 
  -2   6  14        0.17        0.01      0.46 o 
  -1   6  14       10.29        8.45      0.60 o 
   0   6  14       17.38       18.48      0.89 o 
   1   6  14        2.16        1.45      0.66 o 
  -3   7  14        3.04        2.51      0.64 o 
  -2   7  14        8.17       10.28      0.88 o 
  -1   7  14       24.63       24.67      1.11 o 
  -2  -7  15       45.25       48.54      2.28 o 
  -1  -7  15        7.44        6.44      1.35 o 
   0  -7  15       12.80       13.89      1.42 o 
   1  -7  15        5.52        6.62      0.88 o 
   2  -7  15        5.82        6.61      1.04 o 
  -3  -6  15       22.39       19.97      1.82 o 
  -2  -6  15       28.45       26.56      1.85 o 
  -1  -6  15       30.49       30.76      1.73 o 
   0  -6  15       28.16       35.48      1.64 o 
   1  -6  15       60.61       63.79      1.77 o 
   2  -6  15       29.25       32.80      1.46 o 
   3  -6  15        0.01        0.56      0.71 o 
  -4  -5  15        1.67        1.80      1.08 o 
  -3  -5  15       15.41       12.77      2.04 o 
  -2  -5  15       10.86        8.34      1.05 o 
  -1  -5  15        0.00        0.06      0.66 o 
   0  -5  15        1.39        0.69      0.60 o 
   1  -5  15      134.84      133.05      2.52 o 
   2  -5  15        0.36        0.50      0.60 o 
   3  -5  15        1.26       -0.67      0.67 o 
   4  -5  15        0.90       -0.02      1.13 o 
  -4  -4  15       33.46       29.96      3.19 o 
  -3  -4  15       60.68       55.07      3.88 o 
  -2  -4  15        0.78       -0.49      0.64 o 
  -1  -4  15        6.09        7.99      0.83 o 
   0  -4  15        0.72        0.38      0.51 o 
   1  -4  15        2.75        3.20      0.65 o 
   2  -4  15        8.37        8.96      0.81 o 
   3  -4  15        0.60        1.01      0.75 o 
   4  -4  15        0.34        0.38      0.89 o 
  -5  -3  15        9.28        7.65      1.29 o 
  -4  -3  15       71.65       77.26      5.73 o 
  -3  -3  15        0.63        1.56      0.71 o 
  -2  -3  15        2.25        1.84      0.55 o 
  -1  -3  15      149.52      154.09      2.47 o 
   0  -3  15      238.08      261.94      3.60 o 
   1  -3  15        0.52        0.73      0.43 o 
   2  -3  15        2.40        2.41      0.72 o 
   3  -3  15        1.65        0.63      0.62 o 
   4  -3  15        1.03        0.47      0.69 o 
  -5  -2  15        0.09        0.45      0.86 o 
  -4  -2  15       50.75       51.22      1.85 o 
  -3  -2  15       36.84       36.93      1.31 o 
  -2  -2  15        2.54        2.23      0.49 o 
  -1  -2  15       12.66       11.13      0.81 o 
   0  -2  15      128.68      129.24      2.06 o 
   1  -2  15       61.49       60.41      1.28 o 
   2  -2  15        0.48       -0.11      0.44 o 
   3  -2  15        0.92        0.40      0.57 o 
   4  -2  15        1.43        2.10      0.76 o 
  -5  -1  15        0.10       -0.16      0.79 o 
  -4  -1  15        0.00        0.70      0.51 o 
  -3  -1  15       19.17       20.29      1.12 o 
  -2  -1  15       29.39       33.40      1.17 o 
  -1  -1  15       21.13       21.02      0.82 o 
   0  -1  15       48.18       46.54      1.16 o 
   1  -1  15      100.91       95.47      1.76 o 
   2  -1  15       40.86       32.92      1.39 o 
   3  -1  15        0.24       -0.25      0.51 o 
   4  -1  15        4.27        5.68      1.03 o 
  -5   0  15        8.55        7.37      1.16 o 
  -4   0  15        7.52        7.70      0.80 o 
  -3   0  15        1.81        2.33      0.57 o 
  -2   0  15       33.53       42.96      1.18 o 
  -1   0  15       12.59        9.88      0.56 o 
   0   0  15        2.53        5.19      0.54 o 
   1   0  15        7.30        6.31      0.60 o 
   2   0  15       59.54       54.66      1.61 o 
   3   0  15        4.84        2.59      0.72 o 
   4   0  15        0.44       -0.19      0.73 o 
  -5   1  15       32.74       36.05      1.73 o 
  -4   1  15       19.43       21.86      1.04 o 
  -3   1  15       63.69       63.84      1.57 o 
  -2   1  15      136.92      141.39      3.00 o 
  -1   1  15        0.17        0.24      0.31 o 
   0   1  15        2.26        3.44      0.40 o 
   1   1  15       12.58       13.92      0.83 o 
   2   1  15       25.40       24.64      1.92 o 
   3   1  15        1.42        0.41      0.66 o 
   4   1  15        0.19        0.29      0.89 o 
  -5   2  15        8.84        6.72      0.88 o 
  -4   2  15       35.02       33.23      1.30 o 
  -3   2  15       40.49       38.19      1.11 o 
  -2   2  15      172.94      165.97      5.85 o 
  -1   2  15      136.97      119.04      3.24 o 
   0   2  15        5.93        4.83      0.40 o 
   1   2  15       13.50       11.36      0.76 o 
   2   2  15       15.10       10.56      0.87 o 
   3   2  15        0.01       -0.38      0.68 o 
  -5   3  15       18.19       21.28      1.30 o 
  -4   3  15        1.82        1.12      0.54 o 
  -3   3  15       47.95       47.55      1.21 o 
  -2   3  15       41.67       37.57      3.94 o 
  -1   3  15       89.46       87.89      3.95 o 
   0   3  15       22.81       21.49      1.84 o 
   1   3  15        5.73        3.70      0.58 o 
   2   3  15        0.14       -0.07      0.55 o 
   3   3  15        0.40       -0.69      0.69 o 
  -5   4  15        0.03        0.51      0.63 o 
  -4   4  15        7.83        8.71      1.12 o 
  -3   4  15        3.29        2.19      0.57 o 
  -2   4  15        2.33       -0.46      1.03 o 
  -1   4  15        0.73        0.84      1.18 o 
   0   4  15        0.03        0.45      0.53 o 
   1   4  15        1.43        0.84      0.54 o 
   2   4  15       11.76       15.32      1.04 o 
  -4   5  15        0.11       -0.13      0.49 o 
  -3   5  15        0.00        0.19      0.47 o 
  -2   5  15        1.76       -0.97      1.20 o 
  -1   5  15        7.42        5.05      1.74 o 
   0   5  15       36.72       34.31      1.43 o 
   1   5  15        5.43        5.63      0.74 o 
  -3   6  15        9.10        7.28      0.58 o 
  -2   6  15        1.68        1.27      1.33 o 
  -1   6  15       21.61       24.42      0.91 o 
   0   6  15       11.11       11.03      0.97 o 
  -2  -6  16        0.97       -0.45      0.98 o 
  -1  -6  16        1.26        0.79      0.88 o 
   0  -6  16        1.42        1.63      0.91 o 
   1  -6  16       23.14       23.47      1.54 o 
   2  -6  16        1.31        0.31      0.85 o 
  -3  -5  16        1.44        2.23      1.22 o 
  -2  -5  16        8.42       10.84      1.38 o 
  -1  -5  16        0.55        1.26      0.80 o 
   0  -5  16        0.08       -0.19      0.64 o 
   1  -5  16        3.78        2.42      0.82 o 
   2  -5  16       27.93       27.67      1.44 o 
   3  -5  16        4.48        2.72      1.06 o 
  -3  -4  16        2.51        2.22      0.98 o 
  -2  -4  16        5.05        6.63      1.20 o 
  -1  -4  16        4.59        4.66      0.87 o 
   0  -4  16        0.56       -0.35      0.58 o 
   1  -4  16       51.14       54.81      1.79 o 
   2  -4  16       37.11       37.90      1.56 o 
   3  -4  16        8.23        9.11      1.26 o 
  -4  -3  16        9.29       11.13      1.27 o 
  -3  -3  16       26.66       27.16      1.63 o 
  -2  -3  16        7.50        7.42      1.01 o 
  -1  -3  16        5.46        5.66      0.60 o 
   0  -3  16        4.62        5.72      0.60 o 
   1  -3  16        5.57        7.34      0.67 o 
   2  -3  16        0.05        0.89      0.56 o 
   3  -3  16        0.75        0.97      0.66 o 
  -4  -2  16        0.77        0.94      0.78 o 
  -3  -2  16        0.10       -0.27      0.67 o 
  -2  -2  16        3.27        1.83      0.75 o 
  -1  -2  16       17.24       15.91      0.86 o 
   0  -2  16       55.49       57.64      1.51 o 
   1  -2  16        0.07        0.44      0.40 o 
   2  -2  16        0.06        0.34      0.53 o 
   3  -2  16       26.22       26.94      1.81 o 
  -5  -1  16        2.07        2.17      1.32 o 
  -4  -1  16        3.72        3.99      0.99 o 
  -3  -1  16        0.01       -0.31      0.58 o 
  -2  -1  16       66.24       67.26      2.04 o 
  -1  -1  16       48.82       50.26      1.30 o 
   0  -1  16       71.82       77.82      1.58 o 
   1  -1  16        1.69        3.01      0.60 o 
   2  -1  16        0.10        0.84      0.57 o 
   3  -1  16        0.00        0.25      0.55 o 
  -5   0  16        6.74        9.24      1.34 o 
  -4   0  16        2.13        2.47      0.72 o 
  -3   0  16       50.09       59.11      1.79 o 
  -2   0  16      187.67      187.68      3.71 o 
  -1   0  16       25.90       28.04      0.92 o 
   0   0  16       27.34       27.12      0.87 o 
   1   0  16        0.89        2.88      0.58 o 
   2   0  16        0.02       -0.07      0.53 o 
   3   0  16        3.02        3.17      0.82 o 
  -5   1  16        9.22        9.19      1.22 o 
  -4   1  16        0.77        1.71      0.61 o 
  -3   1  16       18.59       17.59      0.89 o 
  -2   1  16       11.70       11.76      0.63 o 
  -1   1  16       18.43       18.69      0.69 o 
   0   1  16       14.20       13.91      1.05 o 
   1   1  16        0.01       -0.12      0.48 o 
   2   1  16        1.04       -0.14      0.58 o 
   3   1  16        8.25        8.38      1.08 o 
  -5   2  16       83.29       93.25      3.32 o 
  -4   2  16       88.97       94.98      2.09 o 
  -3   2  16       19.50       21.36      0.89 o 
  -2   2  16       70.00       66.97      2.85 o 
  -1   2  16        1.17        0.83      0.49 o 
   0   2  16        0.63       -0.11      0.35 o 
   1   2  16        4.19        4.05      0.63 o 
   2   2  16        0.08       -0.55      0.55 o 
  -4   3  16        0.08        0.09      0.51 o 
  -3   3  16        7.14        7.50      0.80 o 
  -2   3  16        0.08       -1.23      1.54 o 
  -1   3  16      102.12      112.47      6.50 o 
   0   3  16       22.22       15.91      0.75 o 
   1   3  16       10.45        6.83      0.71 o 
   2   3  16        3.48        2.01      0.69 o 
  -4   4  16        4.76        3.20      0.60 o 
  -3   4  16        0.40       -0.85      1.76 o 
  -2   4  16        0.32        0.73      1.22 o 
  -1   4  16        0.02       -0.91      1.19 o 
   0   4  16       23.83       18.67      0.81 o 
   1   4  16        0.28        1.47      0.58 o 
  -3   5  16        0.15        2.11      2.06 o 
  -2   5  16        0.02        0.28      1.28 o 
  -1   5  16        4.41        2.98      1.55 o 
   0   5  16        0.18       -0.43      0.43 o 
  -1  -5  17        0.91        1.45      0.82 o 
   0  -5  17        0.65        0.00      0.68 o 
   1  -5  17       22.25       21.69      1.96 o 
  -2  -4  17        1.16        0.27      0.84 o 
  -1  -4  17        0.56        0.37      0.69 o 
   0  -4  17        8.42        8.40      0.90 o 
   1  -4  17       36.00       40.98      1.60 o 
   2  -4  17        5.99        6.29      0.92 o 
  -3  -3  17        6.81        8.23      1.66 o 
  -2  -3  17       17.55       17.58      2.54 o 
  -1  -3  17       12.61       13.84      1.13 o 
   0  -3  17        0.12        0.10      0.62 o 
   1  -3  17       20.21       21.01      1.26 o 
   2  -3  17       10.21       14.03      0.95 o 
  -3  -2  17        2.11        0.54      0.96 o 
  -2  -2  17       16.69       17.29      1.36 o 
  -1  -2  17        1.12        0.25      0.52 o 
   0  -2  17       90.69       97.11      2.07 o 
   1  -2  17       69.14       68.12      1.79 o 
   2  -2  17        5.08        7.94      1.02 o 
  -4  -1  17        8.26        8.22      1.21 o 
  -3  -1  17       16.66       18.06      2.33 o 
  -2  -1  17        6.11        5.86      1.21 o 
  -1  -1  17        6.01        6.02      0.63 o 
   0  -1  17        6.28        7.94      0.65 o 
   1  -1  17       10.95        6.67      0.73 o 
   2  -1  17        2.07        1.42      0.71 o 
  -4   0  17        8.21        7.82      1.91 o 
  -3   0  17       32.82       36.68      1.48 o 
  -2   0  17        7.75        6.29      0.64 o 
  -1   0  17        1.06        0.61      0.49 o 
   0   0  17       14.57       15.14      0.75 o 
   1   0  17        0.28        0.65      0.54 o 
   2   0  17        0.36        0.72      0.61 o 
  -4   1  17        6.48        7.46      0.79 o 
  -3   1  17        8.25        5.61      1.05 o 
  -2   1  17        4.86        5.11      0.52 o 
  -1   1  17       16.66       17.12      0.74 o 
   0   1  17        0.01        0.49      0.40 o 
   1   1  17        1.84        2.07      0.64 o 
   2   1  17        0.14       -0.48      0.59 o 
  -3   2  17       14.84       11.90      0.78 o 
  -2   2  17        0.24        0.57      0.33 o 
  -1   2  17        0.08        0.45      0.32 o 
   0   2  17        0.38       -0.42      0.49 o 
   1   2  17        1.47        1.65      1.23 o 
  -3   3  17        4.03        4.18      0.68 o 
  -2   3  17       26.69       19.76      3.42 o 
  -1   3  17       20.93       22.06      3.53 o 
   0   3  17       19.04       15.93      0.82 o 
   1   3  17       21.27       24.15      1.70 o 
  -2   4  17        9.73        9.94      2.80 o 
  -1   4  17        8.01        7.66      2.59 o 
  -1  -3  18        6.24        4.31      1.04 o 
   0  -3  18        0.53       -0.52      0.71 o 
   1  -3  18        0.07        1.47      0.81 o 
  -2  -2  18        0.73       -0.26      0.80 o 
  -1  -2  18        1.14        0.27      0.59 o 
   0  -2  18       37.33       35.33      1.40 o 
   1  -2  18       33.70       35.78      1.49 o 
  -2  -1  18        1.40        2.02      0.69 o 
  -1  -1  18       12.81       14.83      1.12 o 
   0  -1  18        0.71        0.75      0.56 o 
   1  -1  18        6.01        7.41      0.86 o 
  -2   0  18        2.66        1.94      0.69 o 
  -1   0  18        4.71        4.07      0.61 o 
   0   0  18        0.55        1.42      0.52 o 
   1   0  18        4.85        5.40      0.80 o 
  -2   1  18        1.41        1.08      0.46 o 
  -1   1  18        1.11        0.76      0.44 o 
   0   1  18        0.73        0.16      0.43 o 
  -1   2  18        0.15        0.59      0.62 o 
                                                 
