# Supplementary material for: Crystal structures of three 1-oxo-1,2-di­hydro­naphthalene derivatives: dimethyl 4-(4-meth­oxy­phen­yl)-2-(4-methyl­phen­yl)-1-oxo-1,2-di­hydro­naphthalene-2,3-di­carboxyl­ate, dimethyl 1-oxo-2-(pyren-4-yl)-4-(thio­phen-2-yl)-1,2-di­hydro­naphthalene-2,3-di­carboxyl­ate and ethyl 1-oxo-2-phenyl-2,4-bis­(thio­phen-2-yl)-1,2-di­hydro­naphthalene-3-carboxyl­ate
Source: Acta Crystallogr E Crystallogr Commun. 2017 Jan 13;73(Pt 2):177–82. doi: 10.1107/S2056989017000469 (PMC5290560; doi:10.1107/S2056989017000469)
Supplement: Supplementary file 3 [file e-73-00177-IIsup3.hkl]

# 
# h,k,l, Fc-squared, Fo-squared, sigma(Fo-squared) and status flag 
# 
data_II
_shelx_title ' GOP1 in P2(1)/n' 
_shelx_refln_list_code          4 
_shelx_F_calc_maximum      210.98 
_exptl_crystal_F_000      1128.00 
_reflns_d_resolution_high  0.8409 
 
loop_ 
 _symmetry_equiv_pos_as_xyz 
 'x, y, z' 
 '-x+1/2, y+1/2, -z+1/2' 
 '-x, -y, -z' 
 'x-1/2, -y-1/2, z-1/2' 
 
_cell_length_a    10.9268 
_cell_length_b    18.9670 
_cell_length_c    12.2628 
_cell_angle_alpha  90.000 
_cell_angle_beta   93.030 
_cell_angle_gamma  90.000 
 
_shelx_F_squared_multiplier     1.000 
 
loop_ 
 _refln_index_h 
 _refln_index_k 
 _refln_index_l 
 _refln_F_squared_calc 
 _refln_F_squared_meas 
 _refln_F_squared_sigma 
 _refln_observed_status 
   2   0   0     2890.94     3022.48     27.75 o 
   4   0   0     8672.61     8462.00    144.03 o 
   6   0   0     2128.75     2344.76     38.51 o 
   8   0   0      441.67      472.74     17.31 o 
  10   0   0      580.84      500.25     25.02 o 
  12   0   0       19.64        6.88     11.28 o 
   1   1   0     3412.69     2138.43     77.93 o 
   2   1   0      680.50      687.59      5.81 o 
   3   1   0     3379.32     3452.31     23.10 o 
   4   1   0        0.92        8.38      3.17 o 
   5   1   0     3986.38     4214.32     41.66 o 
   6   1   0       62.85       52.75      4.78 o 
   7   1   0      133.83      138.99      7.26 o 
   8   1   0      411.62      401.81     11.92 o 
   9   1   0       25.21       30.79      6.85 o 
  10   1   0      380.96      405.35     14.55 o 
  11   1   0      161.30      183.28     13.50 o 
  12   1   0        3.32       21.82     10.12 o 
   1   2   0    13307.96    13577.74     80.58 o 
   2   2   0        2.60       -1.31      1.31 o 
   3   2   0     5934.28     5720.85     44.60 o 
   4   2   0     1006.51      876.98     13.13 o 
   5   2   0        5.98       -2.43      2.94 o 
   6   2   0      598.46      660.90     13.33 o 
   7   2   0      617.85      615.89     13.77 o 
   8   2   0      143.60      150.29      8.55 o 
   9   2   0     1006.93      907.42     19.40 o 
  10   2   0      410.34      409.15     15.09 o 
  11   2   0       37.87       43.69      7.67 o 
  12   2   0      114.34       70.66     10.82 o 
   1   3   0     2625.06     2727.77     17.34 o 
   2   3   0     7833.47     7875.62     50.25 o 
   3   3   0     2967.79     3062.96     25.67 o 
   4   3   0      951.04      949.90     13.93 o 
   5   3   0     2065.69     2158.22     26.67 o 
   6   3   0      232.56      197.95      8.04 o 
   7   3   0      141.49      113.59      7.28 o 
   8   3   0      373.09      379.07     11.88 o 
   9   3   0       98.56      103.20      9.89 o 
  10   3   0       23.66       22.74      7.18 o 
  11   3   0      213.57      220.69     13.45 o 
  12   3   0       73.55       71.61     11.78 o 
   0   4   0     4917.24     5043.63     43.63 o 
   1   4   0     1332.16     1381.70      9.76 o 
   2   4   0    13539.43    13575.39     81.46 o 
   3   4   0     1295.68     1270.50     12.78 o 
   4   4   0     4444.23     4532.90     47.47 o 
   5   4   0     3492.90     3691.29     41.12 o 
   6   4   0     1875.06     1870.25     25.65 o 
   7   4   0      270.17      292.22     10.26 o 
   8   4   0        0.24       -5.00      5.00 o 
   9   4   0      143.42      128.39      9.68 o 
  10   4   0       26.05       12.07      6.53 o 
  11   4   0      906.61      883.65     21.70 o 
  12   4   0        1.93       15.47      8.41 o 
   1   5   0     4415.12     4168.81     26.37 o 
   2   5   0        3.75        6.03      1.93 o 
   3   5   0      965.25      995.24     10.97 o 
   4   5   0       90.14      108.05      5.31 o 
   5   5   0      373.38      404.81      9.61 o 
   6   5   0      460.62      450.40     16.07 o 
   7   5   0      427.43      421.10     11.95 o 
   8   5   0      118.85      116.86      8.26 o 
   9   5   0        5.52       -8.87      8.87 o 
  10   5   0       20.61       19.94      7.35 o 
  11   5   0       79.39      120.08     10.09 o 
  12   5   0        0.46       -4.41      6.96 o 
   0   6   0      844.75      868.81     11.11 o 
   1   6   0     1282.24     1348.29     12.08 o 
   2   6   0     3783.53     3729.66     28.51 o 
   3   6   0      254.88      283.55      5.01 o 
   4   6   0       32.88       51.94      4.53 o 
   5   6   0      122.12      100.45      6.13 o 
   6   6   0      481.84      463.59     11.57 o 
   7   6   0      134.00      125.84      7.78 o 
   8   6   0       22.76        3.64      6.37 o 
   9   6   0        1.62       -4.24      4.24 o 
  10   6   0       77.94       76.92      8.29 o 
  11   6   0       22.88       46.87      8.37 o 
  12   6   0       10.67       16.08      7.46 o 
   1   7   0     2409.73     2457.54     19.71 o 
   2   7   0      505.28      496.89      6.74 o 
   3   7   0     1737.92     1745.52     15.98 o 
   4   7   0      518.15      493.55     10.16 o 
   5   7   0        7.68       10.96      3.77 o 
   6   7   0        1.74       -3.33      4.34 o 
   7   7   0      298.14      295.76     10.12 o 
   8   7   0       76.77       59.42      7.17 o 
   9   7   0        6.03       -4.84      5.26 o 
  10   7   0       25.20       19.02      6.39 o 
  11   7   0       44.98       52.86      8.56 o 
  12   7   0       96.97      127.65     10.82 o 
   0   8   0     2875.24     2747.50     29.40 o 
   1   8   0      362.42      333.45      4.93 o 
   2   8   0       85.24       73.16      3.12 o 
   3   8   0     1720.84     1649.17     15.54 o 
   4   8   0       50.95       59.24      4.85 o 
   5   8   0      208.41      210.19      7.69 o 
   6   8   0       20.49       12.79      4.14 o 
   7   8   0       29.09       25.37      6.23 o 
   8   8   0      301.73      278.35     11.47 o 
   9   8   0      375.70      383.52     17.96 o 
  10   8   0        8.75        9.90      7.11 o 
  11   8   0      337.56      371.99     15.60 o 
  12   8   0       11.22       30.34      9.45 o 
   1   9   0      553.56      493.79      6.06 o 
   2   9   0       10.07        8.74      2.10 o 
   3   9   0      207.46      214.69      5.07 o 
   4   9   0      816.07      830.49     12.99 o 
   5   9   0        2.88        1.29      3.72 o 
   6   9   0      286.25      266.02     13.85 o 
   7   9   0       53.97       54.94      6.31 o 
   8   9   0       12.80        0.55      4.84 o 
   9   9   0        7.02        5.32      6.74 o 
  10   9   0      227.87      265.48     13.71 o 
  11   9   0        8.60       25.23      7.62 o 
   0  10   0        5.39        6.75      2.69 o 
   1  10   0      507.84      523.41      6.58 o 
   2  10   0        3.18        5.35      2.98 o 
   3  10   0      183.63      198.97      6.27 o 
   4  10   0      264.89      284.61      7.70 o 
   5  10   0       35.99       40.75      5.35 o 
   6  10   0      532.48      486.73     12.23 o 
   7  10   0        2.86       -1.56      4.27 o 
   8  10   0      148.18      131.28      9.27 o 
   9  10   0       20.02       32.49      7.74 o 
  10  10   0      162.56      188.00     11.95 o 
  11  10   0      360.93      334.82     18.10 o 
   1  11   0      324.17      304.20      5.54 o 
   2  11   0       32.29       28.54      2.85 o 
   3  11   0        0.05       -2.66      2.93 o 
   4  11   0       57.62       61.41      4.83 o 
   5  11   0       43.28       39.54      5.86 o 
   6  11   0       38.89       45.99      6.21 o 
   7  11   0      112.79      105.68      8.13 o 
   8  11   0       50.48       46.29      6.89 o 
   9  11   0       42.93       40.55      7.30 o 
  10  11   0        1.33        2.46      8.31 o 
  11  11   0        1.03       14.30     10.78 o 
   0  12   0      950.17      952.22     14.79 o 
   1  12   0     1482.87     1536.54     14.46 o 
   2  12   0        9.23       13.26      2.56 o 
   3  12   0       37.21       34.02      4.09 o 
   4  12   0      111.43      112.01      6.10 o 
   5  12   0      132.01      135.84      7.90 o 
   6  12   0      188.36      204.75     10.31 o 
   7  12   0      190.83      175.77      9.92 o 
   8  12   0        2.90        1.10      6.20 o 
   9  12   0        3.27       -7.61      7.61 o 
  10  12   0        3.73       -2.44      8.59 o 
   1  13   0      400.43      435.55      7.42 o 
   2  13   0       72.01       65.12      4.24 o 
   3  13   0      323.41      309.59      9.98 o 
   4  13   0      565.13      534.88     11.24 o 
   5  13   0      367.15      391.09     11.47 o 
   6  13   0      760.72      675.07     15.53 o 
   7  13   0       10.09        0.38      7.25 o 
   8  13   0       29.94       21.08      7.91 o 
   9  13   0        0.84        1.32     11.67 o 
  10  13   0      105.46      124.51     18.19 o 
   0  14   0      421.77      417.46     10.32 o 
   1  14   0       15.59       17.54      3.23 o 
   2  14   0       69.30       64.18      4.38 o 
   3  14   0      294.03      283.98      8.36 o 
   4  14   0       81.19       92.31      6.26 o 
   5  14   0        1.59        1.67      5.01 o 
   6  14   0      378.53      391.99     14.31 o 
   7  14   0      787.62      807.24     29.22 o 
   8  14   0        3.05       17.62     16.92 o 
   9  14   0        6.26       -1.83     11.28 o 
  10  14   0      125.13      125.74     17.15 o 
   1  15   0      593.04      594.62     10.66 o 
   2  15   0      550.91      541.85      9.69 o 
   3  15   0       65.01       73.79      5.47 o 
   4  15   0      106.59      117.95      7.60 o 
   5  15   0        7.48        9.45      8.22 o 
   6  15   0       49.38       48.61     11.44 o 
   7  15   0       27.90       20.62     10.95 o 
   8  15   0      111.22      137.93     28.12 o 
   9  15   0        4.62       24.16     13.31 o 
   0  16   0     1097.09     1059.08     36.22 o 
   1  16   0      544.03      568.91     14.46 o 
   2  16   0      730.46      737.18     16.98 o 
   3  16   0      205.29      203.51     10.76 o 
   4  16   0      376.51      374.50     15.25 o 
   5  16   0      598.34      587.49     19.08 o 
   6  16   0       36.46       56.25     10.78 o 
   7  16   0        3.07       22.96     12.15 o 
   8  16   0      320.60      340.95     22.99 o 
   9  16   0      156.67      185.92     20.05 o 
   1  17   0       75.40       85.20      8.67 o 
   2  17   0      114.43      123.59      8.82 o 
   3  17   0        0.04       -1.98      7.08 o 
   4  17   0      621.03      615.07     30.86 o 
   5  17   0     1077.63     1103.90     26.73 o 
   6  17   0       11.57       14.77     14.53 o 
   7  17   0      235.04      275.43     21.04 o 
   8  17   0        0.01       13.64     12.87 o 
   0  18   0      265.55      245.94     28.59 o 
   1  18   0     1136.37     1171.14     28.48 o 
   2  18   0       12.46       12.74      6.34 o 
   3  18   0        3.49        4.58      6.43 o 
   4  18   0       28.32       27.90      7.45 o 
   5  18   0      125.37      115.40     11.40 o 
   6  18   0        1.89        4.21     10.01 o 
   7  18   0       69.67       70.72     13.47 o 
   1  19   0        2.02       19.84      6.94 o 
   2  19   0      192.30      207.25     11.60 o 
   3  19   0     1049.53     1090.97     22.83 o 
   4  19   0       55.45       57.70      8.56 o 
   5  19   0       29.98       44.69      9.80 o 
   6  19   0        3.13        7.96     10.58 o 
   0  20   0       79.99       85.75     13.15 o 
   1  20   0        8.40        0.42      6.54 o 
   2  20   0      148.30      158.83     10.72 o 
   3  20   0        5.26       28.82      7.61 o 
   4  20   0      342.45      394.19     17.40 o 
   5  20   0       38.06       37.64     10.28 o 
   6  20   0       87.93      103.72     17.39 o 
   1  21   0      131.91      149.11     11.25 o 
   2  21   0       30.66       26.05      7.60 o 
   3  21   0       51.60       50.02      8.53 o 
   4  21   0      245.48      261.86     14.03 o 
   0  22   0      493.93      520.22     25.49 o 
   1  22   0       23.23       11.46     13.07 o 
   2  22   0        0.06       -5.89      7.57 o 
 -11   0   1      445.96      417.58     20.15 o 
  -9   0   1      171.90      172.29     15.66 o 
  -7   0   1     1056.04     1024.07     23.44 o 
  -5   0   1     1607.94     1530.51     26.94 o 
  -3   0   1    28287.01    28223.25    259.75 o 
  -1   0   1    22589.89    18894.15    590.37 o 
   1   0   1      635.33      474.08     41.06 o 
   3   0   1     6252.74     6093.88     66.58 o 
   5   0   1      451.11      479.83     13.00 o 
   7   0   1      523.76      516.70     19.36 o 
   9   0   1       52.37       38.28     11.22 o 
  11   0   1      121.04      117.16     16.35 o 
 -12   1   1      187.06      196.25     14.63 o 
 -11   1   1       49.96       67.76      8.53 o 
 -10   1   1        0.79       16.88      5.98 o 
  -9   1   1      157.64      141.58      9.17 o 
  -8   1   1       56.51       69.75      6.34 o 
  -7   1   1     1468.48     1601.41     22.08 o 
  -6   1   1      204.55      216.71      7.76 o 
  -5   1   1      983.54     1041.71     14.65 o 
  -4   1   1      345.04      319.34      6.67 o 
  -3   1   1      657.74      770.79     18.77 o 
  -2   1   1     1299.31     1311.88      9.26 o 
  -1   1   1     5722.64     5368.06     47.66 o 
   0   1   1       23.95       -4.27      4.27 o 
   1   1   1     1167.16     1102.45     14.55 o 
   2   1   1     4101.16     3812.44     26.62 o 
   3   1   1      826.01      898.71      9.15 o 
   4   1   1     2076.77     1846.74     22.37 o 
   5   1   1      123.73      112.09      8.28 o 
   6   1   1      271.55      234.92      8.30 o 
   7   1   1      285.61      250.68      9.10 o 
   8   1   1      102.16      103.33      8.41 o 
   9   1   1      178.54      157.24     11.27 o 
  10   1   1      175.00      180.22     13.18 o 
  11   1   1       15.28       -2.39      7.87 o 
  12   1   1        6.07        6.08      9.35 o 
 -12   2   1        0.45       19.07      7.54 o 
 -11   2   1       24.32       54.38      9.44 o 
 -10   2   1     1256.40     1231.36     36.75 o 
  -9   2   1      233.62      246.22     11.90 o 
  -8   2   1      325.32      340.72     10.51 o 
  -7   2   1     1314.24     1356.14     19.71 o 
  -6   2   1      226.97      172.66      6.76 o 
  -5   2   1      407.79      406.70      8.46 o 
  -4   2   1      958.08      976.88     13.09 o 
  -3   2   1     3741.74     3754.64     27.39 o 
  -2   2   1    15250.34    14730.58     81.53 o 
  -1   2   1       60.58       52.24      1.46 o 
   0   2   1     5528.55     5496.85     47.27 o 
   1   2   1    11653.39    11648.68     80.06 o 
   2   2   1       42.58       26.69      1.74 o 
   3   2   1      129.96       82.14      3.12 o 
   4   2   1      374.54      409.49      8.60 o 
   5   2   1     1281.07     1311.38     18.58 o 
   6   2   1       12.69       11.26      3.66 o 
   7   2   1      960.76      981.39     18.01 o 
   8   2   1       56.89       43.27      6.19 o 
   9   2   1      208.26      201.88     11.51 o 
  10   2   1       45.05       40.58      8.14 o 
  11   2   1        1.79        2.18      7.29 o 
  12   2   1        4.46       -7.13      7.13 o 
 -12   3   1       64.69       75.81     10.05 o 
 -11   3   1      166.77      175.63     12.47 o 
 -10   3   1       23.18       19.88      9.99 o 
  -9   3   1       88.88       75.95      8.61 o 
  -8   3   1       19.70       16.73      5.53 o 
  -7   3   1        4.40       -5.60      6.14 o 
  -6   3   1     2693.36     2808.54     31.34 o 
  -5   3   1     1031.64     1069.59     15.01 o 
  -4   3   1       27.41       26.75      2.66 o 
  -3   3   1       61.51       48.33      2.59 o 
  -2   3   1     8356.38     8293.81     48.66 o 
  -1   3   1     5405.00     5436.03     34.86 o 
   0   3   1      112.63       87.03      1.29 o 
   1   3   1      832.29      814.93      6.67 o 
   2   3   1     7447.73     7444.39     50.08 o 
   3   3   1     1975.31     2063.17     19.68 o 
   4   3   1        1.21       -2.17      2.17 o 
   5   3   1       14.33       21.20      4.03 o 
   6   3   1       35.76       56.83      5.09 o 
   7   3   1       39.45       49.23      5.77 o 
   8   3   1      241.89      210.45     10.12 o 
   9   3   1       37.17       29.14      7.09 o 
  10   3   1        5.97        3.58      6.22 o 
  11   3   1       13.53       10.84      8.70 o 
  12   3   1        2.12       -7.94      8.02 o 
 -12   4   1      111.89      121.56     10.94 o 
 -11   4   1       96.73      109.95     10.36 o 
 -10   4   1        6.18        0.07      6.76 o 
  -9   4   1      180.06      174.88     12.01 o 
  -8   4   1       11.04        5.52      4.75 o 
  -7   4   1      540.40      555.70     13.24 o 
  -6   4   1       17.41       14.95      4.51 o 
  -5   4   1     2270.84     2422.39     29.40 o 
  -4   4   1       59.43       61.47      3.89 o 
  -3   4   1       49.86       58.13      3.00 o 
  -2   4   1    16439.58    17211.81    107.40 o 
  -1   4   1    44512.73    45964.76    289.12 o 
   0   4   1        4.26        3.13      1.00 o 
   1   4   1       23.95        8.93      1.11 o 
   2   4   1    20914.28    20863.59    135.96 o 
   3   4   1     5800.31     5654.14     47.41 o 
   4   4   1      112.74      143.01     11.64 o 
   5   4   1      304.66      340.68      8.95 o 
   6   4   1       20.95       45.08      7.41 o 
   7   4   1      459.21      463.74     11.80 o 
   8   4   1       22.67       19.66      5.60 o 
   9   4   1      220.40      199.61     11.55 o 
  10   4   1      128.42       97.58      9.25 o 
  11   4   1       91.40       93.72     10.83 o 
  12   4   1       17.17       16.32      9.21 o 
 -12   5   1       41.03       42.37      8.95 o 
 -11   5   1       88.90       91.67      9.75 o 
 -10   5   1       13.70        6.59      6.03 o 
  -9   5   1        3.77       -5.12      5.12 o 
  -8   5   1        5.92        7.63      5.13 o 
  -7   5   1       24.18       28.29      4.89 o 
  -6   5   1      299.03      256.63      8.60 o 
  -5   5   1      242.69      289.56      9.42 o 
  -4   5   1        7.09       27.89      5.72 o 
  -3   5   1     1558.37     1628.93     16.65 o 
  -2   5   1      909.04      930.59      9.26 o 
  -1   5   1      487.94      455.02      4.93 o 
   0   5   1      107.90       89.00      1.96 o 
   1   5   1      587.05      520.21      4.95 o 
   2   5   1     1702.94     1663.18     19.10 o 
   3   5   1        0.09        8.55      2.10 o 
   4   5   1     1133.83     1258.47     17.43 o 
   5   5   1      609.37      556.46     13.07 o 
   6   5   1      161.46      157.33      7.92 o 
   7   5   1       32.40       47.46      5.81 o 
   8   5   1        0.02       -4.78      4.78 o 
   9   5   1       83.38       84.30      8.34 o 
  10   5   1       52.21       64.47      9.35 o 
  11   5   1       33.14       37.47     10.41 o 
  12   5   1      178.34      178.71     14.39 o 
 -12   6   1       56.12       82.31     12.04 o 
 -11   6   1       38.19       28.62      8.16 o 
 -10   6   1       12.47        9.39      7.06 o 
  -9   6   1       18.10        5.19      5.65 o 
  -8   6   1      161.99      132.66      9.16 o 
  -7   6   1      232.04      232.38      9.56 o 
  -6   6   1      220.18      215.07      8.80 o 
  -5   6   1     2895.78     3079.74     35.91 o 
  -4   6   1     2226.04     2302.38     24.95 o 
  -3   6   1     3580.77     3724.70     33.20 o 
  -2   6   1       71.20       51.94      2.56 o 
  -1   6   1      599.15      547.93      5.83 o 
   0   6   1      516.59      583.52      9.02 o 
   1   6   1      200.30      186.36      3.76 o 
   2   6   1     3869.94     3888.38     29.43 o 
   3   6   1      530.33      437.15      7.24 o 
   4   6   1     1712.42     1710.08     20.00 o 
   5   6   1       56.00       23.95      4.02 o 
   6   6   1       92.40       53.20      5.46 o 
   7   6   1      567.22      549.24     14.75 o 
   8   6   1       29.86        5.63      8.92 o 
   9   6   1      156.41      125.71     10.57 o 
  10   6   1        9.01       10.79      6.28 o 
  11   6   1       20.08       16.52      8.05 o 
  12   6   1       91.60      121.50     20.70 o 
 -12   7   1        0.01        9.60      9.20 o 
 -11   7   1        0.39        7.60      7.63 o 
 -10   7   1       26.08       21.15      7.75 o 
  -9   7   1        0.50       -4.67      4.67 o 
  -8   7   1       31.31       27.72      6.74 o 
  -7   7   1      160.36      152.47      8.81 o 
  -6   7   1      143.84      148.48      7.65 o 
  -5   7   1      100.24       87.96      5.89 o 
  -4   7   1      113.89      131.91      5.25 o 
  -3   7   1      275.17      298.39      6.15 o 
  -2   7   1        4.37        5.43      1.83 o 
  -1   7   1       26.97       27.93      2.07 o 
   0   7   1     3417.67     3417.58     24.65 o 
   1   7   1     3756.00     3637.86     39.84 o 
   2   7   1      121.34      103.85      3.15 o 
   3   7   1       74.25       62.41      3.65 o 
   4   7   1      175.23      170.32      6.11 o 
   5   7   1      943.45      987.05     16.27 o 
   6   7   1      314.35      275.72      9.19 o 
   7   7   1        3.50        5.49      4.73 o 
   8   7   1        5.03       -5.75      5.75 o 
   9   7   1      114.14      124.76      9.62 o 
  10   7   1      206.22      160.96     11.08 o 
  11   7   1       32.33       48.49      8.33 o 
  12   7   1       71.46      109.73     11.44 o 
 -12   8   1      106.25      126.17     22.15 o 
 -11   8   1        0.83        3.46      6.18 o 
 -10   8   1        1.17       -6.86      6.86 o 
  -9   8   1        0.40        3.22      5.83 o 
  -8   8   1      543.63      554.60     15.18 o 
  -7   8   1        3.20       -2.24      4.29 o 
  -6   8   1        2.40        0.28      3.51 o 
  -5   8   1       91.24       71.80      5.51 o 
  -4   8   1       24.10       27.83      3.34 o 
  -3   8   1     1168.61     1134.14     13.46 o 
  -2   8   1        5.23       -0.37      1.75 o 
  -1   8   1        0.02        2.04      1.61 o 
   0   8   1      738.36      725.99      7.53 o 
   1   8   1      404.18      414.15      6.64 o 
   2   8   1     4432.65     4346.86     33.16 o 
   3   8   1     2923.30     2961.91     25.93 o 
   4   8   1     3642.44     3907.99     42.79 o 
   5   8   1      480.28      438.45     10.58 o 
   6   8   1     1056.53     1034.73     18.01 o 
   7   8   1        6.01       -4.61      4.91 o 
   8   8   1      135.36      106.34      8.12 o 
   9   8   1       36.17       25.22      6.61 o 
  10   8   1      611.56      558.87     18.70 o 
  11   8   1        1.95       20.88      7.33 o 
  12   8   1      195.68      212.67     13.85 o 
 -11   9   1        0.51       -2.83      8.27 o 
 -10   9   1        0.36       -5.81      5.81 o 
  -9   9   1        2.25       -1.12      6.08 o 
  -8   9   1       22.75       14.79      7.19 o 
  -7   9   1        1.34       -4.65      4.65 o 
  -6   9   1        0.11        0.37      4.01 o 
  -5   9   1       55.52       57.03      5.15 o 
  -4   9   1      534.25      532.07      9.26 o 
  -3   9   1      714.29      762.82     12.30 o 
  -2   9   1        5.01        2.40      2.47 o 
  -1   9   1     1756.44     1814.85     14.59 o 
   0   9   1     1038.63     1089.05     10.33 o 
   1   9   1     2497.51     2464.89     18.55 o 
   2   9   1      653.62      670.72      8.59 o 
   3   9   1      165.33      215.42      6.42 o 
   4   9   1       19.49       30.76      4.03 o 
   5   9   1     1885.16     1975.81     26.34 o 
   6   9   1      120.32      123.19      7.47 o 
   7   9   1      103.88       99.16      8.44 o 
   8   9   1        7.15        9.66      5.54 o 
   9   9   1      143.90      173.14     11.09 o 
  10   9   1      180.64      200.36     12.64 o 
  11   9   1      328.72      356.20     16.42 o 
 -11  10   1       34.95       45.50     10.77 o 
 -10  10   1       66.54       85.69     19.03 o 
  -9  10   1       10.73        2.39      7.19 o 
  -8  10   1        3.21        1.55      6.71 o 
  -7  10   1       15.41        9.00      4.95 o 
  -6  10   1       91.03       94.38      7.32 o 
  -5  10   1      331.88      319.06      8.66 o 
  -4  10   1      294.12      286.56      7.00 o 
  -3  10   1       23.75       29.17      3.13 o 
  -2  10   1      101.25       91.31      4.22 o 
  -1  10   1       59.63       57.32      2.81 o 
   0  10   1      417.37      433.19      6.04 o 
   1  10   1       43.19       62.95      3.00 o 
   2  10   1     3161.13     3144.62     27.15 o 
   3  10   1     1904.60     1945.14     19.13 o 
   4  10   1     1374.53     1415.18     20.23 o 
   5  10   1       81.30       90.53      6.44 o 
   6  10   1        0.78        3.52      4.13 o 
   7  10   1       18.50       27.58      6.30 o 
   8  10   1      424.98      429.51     13.61 o 
   9  10   1       38.94       31.13      7.43 o 
  10  10   1       90.73      107.43     10.01 o 
  11  10   1      297.22      275.37     19.44 o 
 -11  11   1        5.99        7.37      9.35 o 
 -10  11   1       31.35       75.85     10.45 o 
  -9  11   1        5.95        6.27      7.41 o 
  -8  11   1       37.54       38.84      7.29 o 
  -7  11   1      163.84      143.31      9.06 o 
  -6  11   1      133.24      135.70      8.30 o 
  -5  11   1       99.34      101.30      6.32 o 
  -4  11   1      370.22      360.95      8.86 o 
  -3  11   1        2.70       -2.71      2.71 o 
  -2  11   1      353.54      336.84      6.93 o 
  -1  11   1       52.75       65.81      3.34 o 
   0  11   1        0.04        2.66      2.04 o 
   1  11   1     1286.00     1348.80     12.84 o 
   2  11   1       28.49       28.79      2.92 o 
   3  11   1      360.42      332.42      6.91 o 
   4  11   1      247.12      239.54      8.35 o 
   5  11   1     1122.14     1105.26     18.40 o 
   6  11   1      604.94      579.85     13.83 o 
   7  11   1       49.82       49.43      6.44 o 
   8  11   1        0.12        3.20      6.59 o 
   9  11   1      180.18      184.15     11.42 o 
  10  11   1       92.70      113.93     12.85 o 
  11  11   1       98.32      161.96     20.37 o 
 -10  12   1       61.78       76.84     11.29 o 
  -9  12   1      192.74      170.79     14.09 o 
  -8  12   1        0.40       -3.61      6.30 o 
  -7  12   1       86.34       69.89      7.62 o 
  -6  12   1      122.00      120.82      8.09 o 
  -5  12   1       26.56       24.60      4.91 o 
  -4  12   1      155.01      147.69      6.94 o 
  -3  12   1        0.56       -2.80      2.80 o 
  -2  12   1        1.02       -0.07      2.78 o 
  -1  12   1      843.94      913.99     12.11 o 
   0  12   1       37.98       40.58      3.04 o 
   1  12   1     1578.07     1676.26     16.15 o 
   2  12   1      443.91      451.06      8.15 o 
   3  12   1       67.60       63.72      4.15 o 
   4  12   1      729.68      728.28     13.97 o 
   5  12   1      304.89      313.08     11.39 o 
   6  12   1      445.19      456.10     12.64 o 
   7  12   1      585.02      616.24     15.35 o 
   8  12   1      147.57      133.19      9.64 o 
   9  12   1       48.60       49.94     10.58 o 
  10  12   1       15.83       24.06     13.62 o 
 -10  13   1        8.25        4.81     11.06 o 
  -9  13   1        1.15       -5.64      7.61 o 
  -8  13   1       51.27       42.37      9.63 o 
  -7  13   1        1.48       -1.19      6.14 o 
  -6  13   1     1728.27     1689.57     26.27 o 
  -5  13   1      134.89      151.49      7.76 o 
  -4  13   1      159.64      174.90      7.70 o 
  -3  13   1       22.22       26.33      3.73 o 
  -2  13   1      595.81      584.80      8.73 o 
  -1  13   1      150.59      163.90      5.06 o 
   0  13   1      895.58      961.62     11.28 o 
   1  13   1        2.78       21.57      2.84 o 
   2  13   1      591.56      613.39      8.59 o 
   3  13   1       97.77      100.96      5.30 o 
   4  13   1       45.63       55.08      5.12 o 
   5  13   1      108.91      113.91      7.39 o 
   6  13   1      143.02      132.61      8.85 o 
   7  13   1       99.43       98.02     10.51 o 
   8  13   1       29.13       24.76      9.43 o 
   9  13   1      112.07      122.43     16.84 o 
  10  13   1       17.19        5.64     12.61 o 
 -10  14   1       74.64      111.80     17.48 o 
  -9  14   1        6.75       -0.76      9.34 o 
  -8  14   1      160.43      162.01     14.31 o 
  -7  14   1      358.24      353.69     14.32 o 
  -6  14   1      100.52      138.04     10.47 o 
  -5  14   1      793.69      816.78     17.10 o 
  -4  14   1     1238.83     1225.02     21.08 o 
  -3  14   1      158.58      153.20      6.63 o 
  -2  14   1        5.92        8.53      3.12 o 
  -1  14   1      440.66      442.69      7.70 o 
   0  14   1        6.64       19.99      2.94 o 
   1  14   1      272.98      253.32      6.13 o 
   2  14   1      276.06      275.90      6.85 o 
   3  14   1      111.98      103.43      6.07 o 
   4  14   1      186.96      191.15      7.56 o 
   5  14   1        0.78       -5.12      5.12 o 
   6  14   1      884.18      799.60     22.36 o 
   7  14   1      214.55      247.44     14.75 o 
   8  14   1      155.82      185.79     18.19 o 
   9  14   1        5.18       -6.96     10.72 o 
  10  14   1        8.81       17.25     12.94 o 
  -9  15   1        8.39       22.55     18.58 o 
  -8  15   1      260.95      265.50     48.37 o 
  -7  15   1       20.60        5.99     21.21 o 
  -6  15   1       39.32       54.82      8.10 o 
  -5  15   1       46.81       70.10      7.72 o 
  -4  15   1      736.40      757.04     16.06 o 
  -3  15   1      156.00      169.79      8.54 o 
  -2  15   1      377.51      344.33      9.45 o 
  -1  15   1      146.00      142.74      6.33 o 
   0  15   1       56.21       63.65      4.73 o 
   1  15   1        3.36        3.16      3.34 o 
   2  15   1      789.14      765.74     12.73 o 
   3  15   1        7.97        8.73      5.49 o 
   4  15   1       24.84       24.18      6.14 o 
   5  15   1       52.24       50.26      8.10 o 
   6  15   1       89.37       88.65     12.97 o 
   7  15   1        2.94       -7.66      7.66 o 
   8  15   1       61.49       65.51     13.80 o 
   9  15   1        0.00       -8.72      8.72 o 
  -9  16   1        3.67       17.68     12.34 o 
  -8  16   1       10.65       20.66     11.62 o 
  -7  16   1        0.43       -1.27      8.70 o 
  -6  16   1      442.52      443.06     22.93 o 
  -5  16   1      350.68      356.07     19.45 o 
  -4  16   1      363.52      361.86     13.67 o 
  -3  16   1     2194.63     2251.60     30.23 o 
  -2  16   1      640.15      666.06     13.13 o 
  -1  16   1       12.91       23.65      4.78 o 
   0  16   1      190.84      175.95      7.56 o 
   1  16   1      319.29      331.61      9.67 o 
   2  16   1      204.17      197.59      9.02 o 
   3  16   1      164.93      162.33      8.88 o 
   4  16   1        6.52       -3.99      6.08 o 
   5  16   1       52.18       52.90     12.15 o 
   6  16   1      304.33      286.21     19.87 o 
   7  16   1        0.29       16.12      9.39 o 
   8  16   1        2.50       15.37     11.74 o 
   9  16   1        3.66       10.96     13.82 o 
  -8  17   1       19.94       36.57     11.44 o 
  -7  17   1      146.27      147.49     16.81 o 
  -6  17   1       62.58       48.18     12.00 o 
  -5  17   1      235.61      243.93     14.80 o 
  -4  17   1      168.57      152.84     11.50 o 
  -3  17   1       40.56       80.30      8.37 o 
  -2  17   1     1301.02     1317.30     23.80 o 
  -1  17   1      280.40      287.41     11.19 o 
   0  17   1        6.25        0.34      4.92 o 
   1  17   1       24.25       19.44      6.01 o 
   2  17   1       99.80      104.35      8.25 o 
   3  17   1      309.21      330.58     12.48 o 
   4  17   1      139.47      149.07     15.71 o 
   5  17   1       23.99       28.69     10.27 o 
   6  17   1      199.46      223.69     18.02 o 
   7  17   1       32.19       40.02     12.30 o 
   8  17   1       13.62       25.44     12.12 o 
  -7  18   1        0.90       -8.46     10.77 o 
  -6  18   1      114.83      138.34     16.44 o 
  -5  18   1       40.45       60.39     14.35 o 
  -4  18   1        0.06        0.14      7.08 o 
  -3  18   1        0.23       -6.26      6.26 o 
  -2  18   1      780.82      826.05     22.22 o 
  -1  18   1       85.57       95.94     10.32 o 
   0  18   1      638.73      634.48     16.31 o 
   1  18   1        0.11        0.18      5.45 o 
   2  18   1       28.64       11.07      8.25 o 
   3  18   1      372.23      368.42     17.54 o 
   4  18   1      398.14      399.34     14.59 o 
   5  18   1       17.18       31.06     10.77 o 
   6  18   1        0.11        7.86     16.92 o 
   7  18   1       37.09       42.40     11.93 o 
  -6  19   1        9.31       14.76     10.64 o 
  -5  19   1        1.36       -7.69      7.69 o 
  -4  19   1        4.20        8.69      7.01 o 
  -3  19   1       42.73       49.10      8.09 o 
  -2  19   1      755.20      749.49     18.60 o 
  -1  19   1       75.03       73.70      8.53 o 
   0  19   1      471.51      490.34     15.17 o 
   1  19   1       20.99       11.62      6.60 o 
   2  19   1        0.68       -2.60      5.71 o 
   3  19   1      393.48      414.49     14.65 o 
   4  19   1        2.26        6.31      6.74 o 
   5  19   1      141.88      154.37     21.11 o 
   6  19   1        3.56        9.24     10.43 o 
  -5  20   1      152.72      189.49     12.81 o 
  -4  20   1      213.81      202.32     12.49 o 
  -3  20   1       56.81       62.59      8.67 o 
  -2  20   1        0.58       19.50      7.12 o 
  -1  20   1      406.72      414.22     14.87 o 
   0  20   1        0.77        4.37      6.69 o 
   1  20   1        2.62       -5.72      6.25 o 
   2  20   1      445.77      466.75     15.67 o 
   3  20   1      151.33      152.22     10.86 o 
   4  20   1       31.88       32.99      8.15 o 
   5  20   1        3.39        2.09     10.29 o 
  -4  21   1        5.12        0.94      7.65 o 
  -3  21   1      135.59      168.19     11.80 o 
  -2  21   1        6.86        6.75      6.81 o 
  -1  21   1        0.45        9.36      6.54 o 
   0  21   1       81.70       78.26      9.04 o 
   1  21   1        1.02       -6.33      6.67 o 
   2  21   1       67.13       84.12     11.70 o 
   3  21   1      305.64      292.85     24.69 o 
   4  21   1       37.17       33.28      9.63 o 
  -2  22   1        3.16       -6.91      6.91 o 
  -1  22   1       19.30       17.85      9.90 o 
   0  22   1        6.21       -4.97      6.81 o 
   1  22   1       65.73       67.18      9.50 o 
   2  22   1       13.10       13.49      7.46 o 
 -12   0   2      447.52      480.63     23.98 o 
 -10   0   2     2008.26     1870.62     66.33 o 
  -8   0   2      209.75      196.25     12.82 o 
  -6   0   2      234.52      301.74     11.27 o 
  -4   0   2     1111.22     1026.97     19.26 o 
  -2   0   2        5.65       33.47      2.04 o 
   0   0   2     5177.14     5300.94     49.86 o 
   2   0   2    33082.63    32643.46    334.16 o 
   4   0   2     3908.05     4229.32     70.24 o 
   6   0   2        0.06        2.21      9.05 o 
   8   0   2      190.94      214.66     16.34 o 
  10   0   2       99.59       80.23     15.33 o 
  12   0   2       10.35       13.83     11.72 o 
 -12   1   2      272.58      276.46     15.05 o 
 -11   1   2      500.75      498.06     17.05 o 
 -10   1   2        5.30       43.70      8.90 o 
  -9   1   2        0.08       -4.71      4.71 o 
  -8   1   2       53.71       45.20      5.85 o 
  -7   1   2     1340.10     1299.14     19.35 o 
  -6   1   2      654.97      702.03     12.67 o 
  -5   1   2     1719.77     1712.14     20.62 o 
  -4   1   2      405.45      410.19      7.23 o 
  -3   1   2      428.57      414.59      5.81 o 
  -2   1   2     5357.91     5146.62     29.88 o 
  -1   1   2     1786.99     1830.70     10.51 o 
   0   1   2     9306.70     9450.04     65.47 o 
   1   1   2     6108.97     5927.47     44.17 o 
   2   1   2     1780.20     1841.14     15.91 o 
   3   1   2       67.12       71.62      3.31 o 
   4   1   2      147.57      191.43      6.73 o 
   5   1   2      894.62      739.04     20.77 o 
   6   1   2      707.75      688.13     14.94 o 
   7   1   2        2.43       -4.81      4.81 o 
   8   1   2       25.70       30.84      7.08 o 
   9   1   2      292.21      276.98     13.71 o 
  10   1   2       81.01       83.82     10.18 o 
  11   1   2       77.65       90.65     11.35 o 
  12   1   2       31.41       33.83      9.81 o 
 -12   2   2       96.84      114.82     16.15 o 
 -11   2   2      325.91      347.62     15.27 o 
 -10   2   2     1392.44     1356.01     23.86 o 
  -9   2   2       52.03       50.04      6.45 o 
  -8   2   2      255.55      225.93      9.58 o 
  -7   2   2      302.34      303.91      9.18 o 
  -6   2   2       69.57       75.31      5.24 o 
  -5   2   2     1461.98     1607.94     22.08 o 
  -4   2   2     6778.81     6611.66     55.98 o 
  -3   2   2      202.06      196.64      4.50 o 
  -2   2   2     1626.13     1550.53     10.45 o 
  -1   2   2       17.92       13.47      1.51 o 
   0   2   2    12992.76    12961.52     84.88 o 
   1   2   2      184.38      156.47      3.00 o 
   2   2   2     4107.50     4197.95     30.96 o 
   3   2   2     2105.67     2041.41     21.07 o 
   4   2   2        0.48       -1.61      2.49 o 
   5   2   2     1055.35     1101.45     18.70 o 
   6   2   2       53.94       60.08      5.85 o 
   7   2   2      169.76      160.39      9.56 o 
   8   2   2       43.70       33.41      7.24 o 
   9   2   2       70.08       64.78      8.85 o 
  10   2   2        1.30       -7.15      7.15 o 
  11   2   2       81.56       75.55     14.24 o 
  12   2   2       38.82       51.92     10.38 o 
 -12   3   2       10.13       36.02      7.73 o 
 -11   3   2       96.36      108.06     10.56 o 
 -10   3   2       42.66       54.25      7.95 o 
  -9   3   2        3.90       -1.83      4.82 o 
  -8   3   2      171.68      177.86     10.07 o 
  -7   3   2      121.89      112.35      6.95 o 
  -6   3   2      792.07      778.09     13.51 o 
  -5   3   2      728.12      749.07     20.78 o 
  -4   3   2      189.83      202.68      5.76 o 
  -3   3   2     2163.10     2099.89     24.65 o 
  -2   3   2    10732.69    11632.17     65.13 o 
  -1   3   2     8491.20     8480.44     51.86 o 
   0   3   2      680.98      728.89      9.00 o 
   1   3   2    10631.64    10515.45     82.70 o 
   2   3   2      579.23      552.60      6.96 o 
   3   3   2      306.95      274.33      6.21 o 
   4   3   2     1046.03     1044.32     12.80 o 
   5   3   2     1045.44     1079.41     16.79 o 
   6   3   2     1305.38     1296.29     19.89 o 
   7   3   2        0.13       -3.89      3.89 o 
   8   3   2       60.11       63.31      7.85 o 
   9   3   2      132.49      129.80     10.70 o 
  10   3   2       60.48       46.08      8.25 o 
  11   3   2        2.00       -2.32      8.87 o 
  12   3   2        4.51       32.58     10.22 o 
 -12   4   2        3.04        0.59      7.73 o 
 -11   4   2        3.98       13.08     10.27 o 
 -10   4   2      248.79      250.78     12.94 o 
  -9   4   2      161.82      173.54     10.81 o 
  -8   4   2      428.43      414.48     12.64 o 
  -7   4   2       52.52       54.14      5.43 o 
  -6   4   2     1864.22     1891.33     23.67 o 
  -5   4   2     1712.58     1692.19     20.81 o 
  -4   4   2     3976.31     4134.84     37.13 o 
  -3   4   2      170.09      179.21      4.23 o 
  -2   4   2     7665.82     7553.97     48.64 o 
  -1   4   2    37126.16    37814.87    225.59 o 
   0   4   2     9519.81     9670.19     67.59 o 
   1   4   2       20.11       11.51      2.48 o 
   2   4   2      402.82      403.04      5.42 o 
   3   4   2     1679.73     1694.20     16.97 o 
   4   4   2      539.77      552.28     12.03 o 
   5   4   2     1455.25     1633.39     22.07 o 
   6   4   2      563.78      578.50     12.61 o 
   7   4   2      159.70      172.67      9.02 o 
   8   4   2      265.11      264.17     10.99 o 
   9   4   2     1567.89     1552.57     30.04 o 
  10   4   2       83.56      100.02     10.92 o 
  11   4   2       87.80      107.78     11.45 o 
  12   4   2       40.31       64.00     10.80 o 
 -12   5   2       26.81        8.80      7.51 o 
 -11   5   2       48.89       52.29      7.87 o 
 -10   5   2        9.48       10.42      6.57 o 
  -9   5   2       30.44       27.36      6.53 o 
  -8   5   2      254.04      286.40     10.90 o 
  -7   5   2        0.28       -4.57      4.57 o 
  -6   5   2        9.51       11.74      3.96 o 
  -5   5   2       26.42       24.51      4.09 o 
  -4   5   2        5.68        5.17      2.36 o 
  -3   5   2       79.99       85.36      3.73 o 
  -2   5   2    15383.33    15452.07    107.08 o 
  -1   5   2     6185.28     6312.22     42.76 o 
   0   5   2     1670.76     1678.80     14.34 o 
   1   5   2      692.77      701.07     15.95 o 
   2   5   2      947.86      873.47      9.67 o 
   3   5   2      364.07      361.88      6.32 o 
   4   5   2      341.66      340.25      7.05 o 
   5   5   2      469.62      503.63     11.08 o 
   6   5   2       33.30       29.20      5.07 o 
   7   5   2      343.51      328.83     10.69 o 
   8   5   2      846.58      879.43     18.48 o 
   9   5   2     1329.20     1367.17     25.12 o 
  10   5   2      181.47      193.47     13.40 o 
  11   5   2        5.91       27.66      8.29 o 
  12   5   2       41.85       41.81     11.00 o 
 -12   6   2        8.41        8.58      9.34 o 
 -11   6   2       26.27       28.36      7.33 o 
 -10   6   2      171.03      151.45     11.00 o 
  -9   6   2      134.91      127.10      9.36 o 
  -8   6   2      918.37      914.65     18.96 o 
  -7   6   2      307.30      285.53     10.43 o 
  -6   6   2      890.15      932.59     16.51 o 
  -5   6   2      432.23      393.79      9.68 o 
  -4   6   2     1241.43     1230.18     14.76 o 
  -3   6   2     2204.29     2235.53     21.78 o 
  -2   6   2      656.07      698.38     10.13 o 
  -1   6   2    10294.82    10446.30     73.56 o 
   0   6   2       59.28       77.76      5.61 o 
   1   6   2     2869.34     2951.93     23.32 o 
   2   6   2      800.97      817.82      9.50 o 
   3   6   2    10034.57    10055.67     81.52 o 
   4   6   2     3774.99     3976.30     36.08 o 
   5   6   2      330.04      361.66      9.43 o 
   6   6   2      412.67      405.32     10.99 o 
   7   6   2      916.41      913.28     17.80 o 
   8   6   2      932.51      873.69     18.32 o 
   9   6   2      348.65      294.70     13.18 o 
  10   6   2     1296.08     1164.42     23.61 o 
  11   6   2        4.12       11.23      7.69 o 
  12   6   2        0.15       16.06      9.09 o 
 -12   7   2        8.32       -2.80     11.00 o 
 -11   7   2       14.94       11.15      7.19 o 
 -10   7   2        6.14        7.12      6.68 o 
  -9   7   2      211.66      206.42     12.67 o 
  -8   7   2        2.46       -4.73      4.73 o 
  -7   7   2      352.65      368.42     11.87 o 
  -6   7   2      129.83      154.37      8.10 o 
  -5   7   2      246.12      260.48      8.60 o 
  -4   7   2        0.39        0.59      2.51 o 
  -3   7   2       88.03       87.21      3.93 o 
  -2   7   2       70.77       72.14      3.23 o 
  -1   7   2     1866.18     1891.19     21.03 o 
   0   7   2     1503.28     1496.12     12.45 o 
   1   7   2      845.18      825.37      9.79 o 
   2   7   2      882.88      906.21     10.39 o 
   3   7   2       67.55       66.95      3.64 o 
   4   7   2     4325.21     4572.52     40.87 o 
   5   7   2       87.96       94.82      5.83 o 
   6   7   2      158.35      146.61      8.16 o 
   7   7   2       68.07       58.64      7.44 o 
   8   7   2       45.57       65.67      7.63 o 
   9   7   2      624.90      615.80     27.77 o 
  10   7   2       81.63       93.88      9.33 o 
  11   7   2      451.28      436.67     21.67 o 
  12   7   2       69.75       76.27     11.20 o 
 -12   8   2        9.62        5.77      8.28 o 
 -11   8   2        5.42       17.47      8.14 o 
 -10   8   2        1.12       -2.96      5.99 o 
  -9   8   2      159.46      171.06     11.58 o 
  -8   8   2       12.43        6.48      6.59 o 
  -7   8   2     1080.16     1044.82     19.61 o 
  -6   8   2       42.63       36.92      7.22 o 
  -5   8   2      652.48      695.66     12.44 o 
  -4   8   2      417.72      393.57      7.79 o 
  -3   8   2      778.06      798.28     10.73 o 
  -2   8   2      182.63      178.51      4.49 o 
  -1   8   2      182.46      214.16      5.04 o 
   0   8   2     2910.10     3004.67     24.82 o 
   1   8   2      425.02      386.82      9.91 o 
   2   8   2      424.15      428.83      6.22 o 
   3   8   2      385.77      427.88      7.37 o 
   4   8   2     2535.16     2769.75     27.15 o 
   5   8   2      460.04      429.28     10.62 o 
   6   8   2        0.74       -1.06      3.36 o 
   7   8   2      341.07      320.35     10.82 o 
   8   8   2        0.52       -5.22      5.22 o 
   9   8   2      254.43      233.15     12.03 o 
  10   8   2        1.02       19.38      7.39 o 
  11   8   2        0.05       14.82      6.52 o 
 -11   9   2        3.90       -6.50      6.50 o 
 -10   9   2        1.12       -2.50     10.18 o 
  -9   9   2       35.45       41.91      9.86 o 
  -8   9   2        8.34       -1.11      5.58 o 
  -7   9   2      127.12      146.96      9.17 o 
  -6   9   2        0.62        1.66      3.96 o 
  -5   9   2        0.28       -3.03      4.65 o 
  -4   9   2     1168.59     1101.63     14.23 o 
  -3   9   2     2983.89     3014.40     28.64 o 
  -2   9   2     1513.34     1667.19     17.46 o 
  -1   9   2      430.13      493.35      7.30 o 
   0   9   2       56.36       47.70      2.75 o 
   1   9   2     3535.40     3574.77     27.95 o 
   2   9   2      125.48      136.71      3.92 o 
   3   9   2        0.67       -2.29      2.29 o 
   4   9   2      881.04      874.53     12.28 o 
   5   9   2      562.48      583.51     12.50 o 
   6   9   2      325.56      298.93     10.10 o 
   7   9   2       12.30        9.36      5.35 o 
   8   9   2      166.24      136.75      9.07 o 
   9   9   2      146.25      120.62      9.68 o 
  10   9   2      397.76      449.50     16.42 o 
  11   9   2      418.15      440.08     23.00 o 
 -11  10   2       81.58       74.03     11.69 o 
 -10  10   2      169.89      160.02     16.14 o 
  -9  10   2      333.50      338.27     14.99 o 
  -8  10   2      237.78      277.37     17.06 o 
  -7  10   2     1361.97     1356.78     23.72 o 
  -6  10   2      828.72      792.24     16.04 o 
  -5  10   2       53.23       55.72      5.10 o 
  -4  10   2      208.98      245.80      6.72 o 
  -3  10   2       12.51        7.60      3.56 o 
  -2  10   2       38.55       33.25      3.09 o 
  -1  10   2     1020.80     1044.83     11.44 o 
   0  10   2        3.52        3.64      1.62 o 
   1  10   2       52.10       47.53      2.77 o 
   2  10   2     1226.51     1286.03     13.31 o 
   3  10   2      187.89      169.37      5.32 o 
   4  10   2      159.01      176.78      6.18 o 
   5  10   2      679.02      696.59     13.92 o 
   6  10   2      671.14      638.55     14.28 o 
   7  10   2       99.89      108.81      7.83 o 
   8  10   2        1.29        4.80      5.53 o 
   9  10   2       19.04       20.57      6.26 o 
  10  10   2        9.24       43.58     11.58 o 
  11  10   2      315.27      409.53     25.56 o 
 -11  11   2        4.86        8.66      7.65 o 
 -10  11   2        0.08       12.65      8.35 o 
  -9  11   2       21.48       22.43      8.68 o 
  -8  11   2      507.00      463.85     16.58 o 
  -7  11   2      186.51      181.24     10.31 o 
  -6  11   2       29.24       43.15      6.03 o 
  -5  11   2     1520.73     1526.21     21.00 o 
  -4  11   2      612.68      588.57     10.33 o 
  -3  11   2       16.41       13.26      3.49 o 
  -2  11   2      149.06      152.15      4.50 o 
  -1  11   2      318.70      323.58      6.07 o 
   0  11   2       35.14       39.24      2.85 o 
   1  11   2     1147.03     1179.83     12.15 o 
   2  11   2      186.00      195.13      4.97 o 
   3  11   2       34.39       32.65      3.32 o 
   4  11   2     1129.18     1094.22     14.48 o 
   5  11   2        0.03       -3.31      6.05 o 
   6  11   2      235.19      234.72      9.71 o 
   7  11   2        7.32       -0.04      4.76 o 
   8  11   2       26.49       20.30      6.39 o 
   9  11   2       45.48       17.84     11.07 o 
  10  11   2       42.99       58.40     11.66 o 
  11  11   2       35.07       38.18     12.18 o 
 -10  12   2       86.42      102.92     11.34 o 
  -9  12   2      171.02      165.67     12.75 o 
  -8  12   2        2.35       -6.47      6.47 o 
  -7  12   2        8.17       -1.49      5.36 o 
  -6  12   2     1326.17     1347.20     25.79 o 
  -5  12   2       17.20       19.25      4.35 o 
  -4  12   2      232.12      233.76      7.09 o 
  -3  12   2       78.53       58.73      4.08 o 
  -2  12   2       45.06       38.43      3.13 o 
  -1  12   2        0.30        0.53      1.45 o 
   0  12   2      466.44      454.28      7.36 o 
   1  12   2       44.27       49.41      3.34 o 
   2  12   2      582.92      583.20      7.88 o 
   3  12   2      169.27      165.51      5.24 o 
   4  12   2        4.48        4.54      3.61 o 
   5  12   2      186.64      196.31      8.76 o 
   6  12   2        4.20        1.71      4.67 o 
   7  12   2       77.74       80.43      9.93 o 
   8  12   2        0.00       -7.34      7.34 o 
   9  12   2       44.08       32.43      8.74 o 
  10  12   2       24.11       25.68     10.20 o 
 -10  13   2        0.06       -1.28      8.17 o 
  -9  13   2        6.55        0.75      6.64 o 
  -8  13   2        1.92        5.68      6.70 o 
  -7  13   2      112.53      100.98     10.09 o 
  -6  13   2      984.29      955.02     26.41 o 
  -5  13   2      164.02      185.39      9.47 o 
  -4  13   2      410.08      407.59     10.81 o 
  -3  13   2        0.99        0.44      2.99 o 
  -2  13   2        6.01        6.90      2.55 o 
  -1  13   2      269.17      277.69      6.29 o 
   0  13   2     1773.07     1858.90     18.67 o 
   1  13   2      225.08      245.28      5.87 o 
   2  13   2        0.47       -2.21      2.21 o 
   3  13   2        9.11        7.69      3.59 o 
   4  13   2      917.73      920.82     16.24 o 
   5  13   2       16.12       13.32      5.64 o 
   6  13   2       58.23       55.63      9.29 o 
   7  13   2      120.15      153.37     13.00 o 
   8  13   2      191.89      199.18     14.55 o 
   9  13   2        6.08        4.71     10.46 o 
  10  13   2       13.25       20.46     13.57 o 
 -10  14   2       33.00       35.56     14.59 o 
  -9  14   2        4.39       18.21      8.91 o 
  -8  14   2      524.80      567.80     19.12 o 
  -7  14   2       23.31        7.57      7.22 o 
  -6  14   2      128.33      138.55      9.43 o 
  -5  14   2     2627.80     2662.78     35.60 o 
  -4  14   2       73.40       81.84      8.45 o 
  -3  14   2     1149.48     1127.03     19.04 o 
  -2  14   2      330.33      309.15      7.79 o 
  -1  14   2      107.01      122.92      5.07 o 
   0  14   2      135.63      143.77      5.15 o 
   1  14   2      330.15      345.57      7.37 o 
   2  14   2      159.18      151.39      6.14 o 
   3  14   2        0.08       -4.47      4.53 o 
   4  14   2        0.18       -7.64      7.64 o 
   5  14   2       76.63       77.59      8.98 o 
   6  14   2        2.69       -0.23      7.22 o 
   7  14   2        4.29       -3.25      6.95 o 
   8  14   2       28.97       28.03     10.35 o 
   9  14   2       19.83       28.57     12.75 o 
  -9  15   2       65.38       73.72     15.00 o 
  -8  15   2       31.79       11.46     12.21 o 
  -7  15   2      247.33      268.74     13.82 o 
  -6  15   2        0.16        7.09      6.04 o 
  -5  15   2       24.62       29.75      6.44 o 
  -4  15   2      366.22      318.60     15.52 o 
  -3  15   2      219.08      224.75     11.85 o 
  -2  15   2     1568.32     1574.87     30.51 o 
  -1  15   2      412.68      394.07      9.86 o 
   0  15   2        0.58       -4.16      4.16 o 
   1  15   2      145.17      143.34      9.63 o 
   2  15   2        3.27        0.92      4.06 o 
   3  15   2        5.48        0.95      4.39 o 
   4  15   2       72.24       53.25      8.22 o 
   5  15   2      101.49       93.91      9.74 o 
   6  15   2      156.22      176.34     13.10 o 
   7  15   2        9.69       -0.31      9.73 o 
   8  15   2       29.98       19.30     19.30 o 
   9  15   2       31.99       31.37     13.77 o 
  -9  16   2        1.13       -2.82     10.48 o 
  -8  16   2        2.02        5.55      9.15 o 
  -7  16   2       27.55       37.91     11.91 o 
  -6  16   2      101.88       99.31     11.61 o 
  -5  16   2       41.04       28.28      6.28 o 
  -4  16   2       65.83       67.85      7.12 o 
  -3  16   2      916.01      896.33     15.94 o 
  -2  16   2      776.34      793.35     14.49 o 
  -1  16   2      310.30      309.35      9.45 o 
   0  16   2       55.85       43.58      5.32 o 
   1  16   2      141.12      126.76      6.88 o 
   2  16   2       46.89       41.45      5.49 o 
   3  16   2       86.20       95.27      6.74 o 
   4  16   2        2.75       -5.96      5.96 o 
   5  16   2      101.51       94.76     12.12 o 
   6  16   2      172.03      162.66     42.17 o 
   7  16   2       19.39       22.38     11.25 o 
   8  16   2      122.95      141.00     17.23 o 
  -8  17   2        9.98       13.38      9.90 o 
  -7  17   2       51.33       70.63     13.74 o 
  -6  17   2        4.66        6.40      6.56 o 
  -5  17   2       65.75       51.80      9.81 o 
  -4  17   2       21.01       14.04      9.16 o 
  -3  17   2       50.13       59.00      8.39 o 
  -2  17   2       45.50       55.25      5.99 o 
  -1  17   2      102.40      100.66      6.87 o 
   0  17   2       23.32       18.05      4.83 o 
   1  17   2      241.86      235.69      8.82 o 
   2  17   2      120.32      103.78      7.69 o 
   3  17   2       69.79       71.98      7.82 o 
   4  17   2        0.16       -5.07      7.14 o 
   5  17   2      107.96      114.95     14.14 o 
   6  17   2       78.37      102.52     13.98 o 
   7  17   2      144.12      165.10     16.68 o 
   8  17   2        2.58       16.50     11.78 o 
  -7  18   2       27.98       18.82     10.66 o 
  -6  18   2        0.15       -2.25      7.37 o 
  -5  18   2        7.69        9.61      7.51 o 
  -4  18   2       42.83       44.71      7.81 o 
  -3  18   2       61.33       52.09      7.60 o 
  -2  18   2        0.99        1.04      5.44 o 
  -1  18   2       19.42       14.00      6.89 o 
   0  18   2      201.87      234.46     10.75 o 
   1  18   2      552.01      572.74     15.36 o 
   2  18   2       10.05        2.79      5.18 o 
   3  18   2       34.68       31.43      6.79 o 
   4  18   2       60.07       57.20     10.02 o 
   5  18   2        1.08       -4.53     20.73 o 
   6  18   2      210.62      220.83     18.01 o 
   7  18   2        1.09       -2.23     10.24 o 
  -6  19   2       22.85       26.75      9.49 o 
  -5  19   2        6.04       10.69      8.60 o 
  -4  19   2        1.62       -1.14      5.81 o 
  -3  19   2       41.52       39.05      7.39 o 
  -2  19   2        1.33       -3.86      5.93 o 
  -1  19   2      147.26      153.65     10.02 o 
   0  19   2       38.74       42.30      7.22 o 
   1  19   2      102.39       98.75      8.48 o 
   2  19   2       67.23       65.45      8.03 o 
   3  19   2        0.28       -3.02      7.06 o 
   4  19   2       13.61        1.00      9.54 o 
   5  19   2      225.00      223.97     15.92 o 
   6  19   2      105.01      132.06     24.54 o 
  -5  20   2       32.27       30.69      7.57 o 
  -4  20   2      144.03      133.18     11.69 o 
  -3  20   2       26.26       26.21      7.33 o 
  -2  20   2      130.75      131.68      9.84 o 
  -1  20   2       51.05       61.10      8.00 o 
   0  20   2       22.39       29.18      7.20 o 
   1  20   2      196.06      186.55     11.01 o 
   2  20   2      212.92      236.05     11.86 o 
   3  20   2        0.13       -4.65     11.25 o 
   4  20   2       34.65       39.71     13.78 o 
   5  20   2       98.19      104.66     12.65 o 
  -4  21   2       17.84        6.83      7.31 o 
  -3  21   2       17.93       13.68      7.20 o 
  -2  21   2        0.47       -0.89      6.57 o 
  -1  21   2       19.55        8.22      6.73 o 
   0  21   2      289.06      286.09     12.89 o 
   1  21   2      141.24      149.83     10.66 o 
   2  21   2       23.18       28.33      8.46 o 
   3  21   2       97.30      114.31     10.19 o 
   4  21   2        2.21        6.37      8.87 o 
  -2  22   2        9.65        7.11      7.00 o 
  -1  22   2       93.77       94.19      9.60 o 
   0  22   2       20.30       19.73      7.46 o 
   1  22   2       56.49       61.44      8.65 o 
   2  22   2       94.59      108.42     10.14 o 
 -11   0   3        0.22        1.51      8.29 o 
  -9   0   3       28.84       31.12      8.12 o 
  -7   0   3        0.25       -3.59      5.45 o 
  -5   0   3       20.73       11.06      4.95 o 
  -3   0   3     7087.29     6976.94     68.27 o 
  -1   0   3    21819.93    21718.96    158.50 o 
   1   0   3      372.12      399.44      7.14 o 
   3   0   3    13081.74    13105.36    159.09 o 
   5   0   3      960.64      936.29     24.09 o 
   7   0   3      385.51      348.10     16.32 o 
   9   0   3      118.02      112.92     15.06 o 
  11   0   3       51.99       59.25     32.40 o 
 -12   1   3       66.81       81.93      9.14 o 
 -11   1   3       39.28       34.34     10.26 o 
 -10   1   3       29.05       31.22      8.81 o 
  -9   1   3       31.30       24.88      5.66 o 
  -8   1   3      363.35      320.63     10.35 o 
  -7   1   3        0.20       -1.59      3.69 o 
  -6   1   3        8.91       10.00      3.76 o 
  -5   1   3      355.16      368.44      8.60 o 
  -4   1   3     3024.06     2891.43     25.60 o 
  -3   1   3       91.36      111.16      3.71 o 
  -2   1   3      290.96      245.13      5.49 o 
  -1   1   3      513.45      452.32      4.92 o 
   0   1   3       78.87       64.29      2.10 o 
   1   1   3     4879.61     4740.07     36.25 o 
   2   1   3     4169.55     4145.79     37.73 o 
   3   1   3      867.95      901.31     14.89 o 
   4   1   3      976.73     1000.62     16.56 o 
   5   1   3      978.95      988.18     17.86 o 
   6   1   3     2772.27     2636.07     36.80 o 
   7   1   3        2.68        0.52      5.18 o 
   8   1   3      154.55      193.26     13.34 o 
   9   1   3        6.12       -3.98      6.19 o 
  10   1   3       76.77       54.22     10.02 o 
  11   1   3       61.11       70.61     10.08 o 
  12   1   3       87.91       93.70     11.47 o 
 -12   2   3        3.30        5.15      6.68 o 
 -11   2   3        2.96       -0.78      5.36 o 
 -10   2   3       15.25        9.85      6.32 o 
  -9   2   3        3.32       -2.68      5.20 o 
  -8   2   3       35.41       22.96      5.88 o 
  -7   2   3      774.65      703.85     13.87 o 
  -6   2   3       32.63       21.98      4.40 o 
  -5   2   3      418.59      447.74      9.21 o 
  -4   2   3      185.88      190.97      5.33 o 
  -3   2   3     1721.34     1588.94     15.25 o 
  -2   2   3     5634.72     5599.13     33.78 o 
  -1   2   3      387.82      405.90      8.46 o 
   0   2   3       83.13      100.27      2.26 o 
   1   2   3      141.21      127.31      4.08 o 
   2   2   3     1654.14     1569.81     16.48 o 
   3   2   3        0.91        1.47      2.14 o 
   4   2   3     1100.23     1103.09     17.67 o 
   5   2   3     1857.97     1900.94     27.62 o 
   6   2   3       34.17       36.59      5.24 o 
   7   2   3        6.41       -0.67      4.81 o 
   8   2   3      257.31      247.84     11.99 o 
   9   2   3     1892.86     1846.07     33.38 o 
  10   2   3       24.60       21.30      7.41 o 
  11   2   3        6.89       21.73      8.08 o 
  12   2   3        3.55        9.21      6.97 o 
 -12   3   3      121.39      140.44     12.26 o 
 -11   3   3        0.05        2.12      6.38 o 
 -10   3   3        0.69       -2.41      5.32 o 
  -9   3   3      692.45      664.67     15.48 o 
  -8   3   3       14.02        1.17      4.50 o 
  -7   3   3      161.36      147.43      7.32 o 
  -6   3   3      779.24      835.80     14.05 o 
  -5   3   3       39.38       22.28      4.03 o 
  -4   3   3       17.43       13.02      2.42 o 
  -3   3   3     3558.90     3504.50     29.26 o 
  -2   3   3    13835.41    13414.66     88.49 o 
  -1   3   3     4870.42     4779.90     29.80 o 
   0   3   3      115.90      122.95      2.83 o 
   1   3   3      979.33      855.97      9.64 o 
   2   3   3      371.84      404.10      6.34 o 
   3   3   3     1963.64     1855.58     19.84 o 
   4   3   3        4.62       -3.41      3.41 o 
   5   3   3       52.63       52.67      5.25 o 
   6   3   3     1812.29     1851.39     28.40 o 
   7   3   3      601.65      600.99     15.47 o 
   8   3   3     2260.32     2334.53     50.35 o 
   9   3   3      217.00      213.93     13.41 o 
  10   3   3       81.15       83.42      9.95 o 
  11   3   3        0.14       -6.01      6.01 o 
  12   3   3       71.63       88.90     11.12 o 
 -12   4   3       23.56       36.87      8.86 o 
 -11   4   3      167.15      196.98     12.99 o 
 -10   4   3      196.61      178.39     11.75 o 
  -9   4   3       16.17       30.45      6.20 o 
  -8   4   3      130.94      129.30      7.85 o 
  -7   4   3        0.52        4.12      3.91 o 
  -6   4   3      381.06      372.49      9.39 o 
  -5   4   3     1356.16     1470.35     18.90 o 
  -4   4   3      185.02      206.92      5.08 o 
  -3   4   3     4882.46     5003.35     40.08 o 
  -2   4   3     8546.59     8222.37     69.19 o 
  -1   4   3      764.50      809.07      6.72 o 
   0   4   3      977.71     1000.22     10.83 o 
   1   4   3        0.38        0.17      0.92 o 
   2   4   3     2745.81     2732.06     26.11 o 
   3   4   3      804.39      850.04     11.37 o 
   4   4   3      846.37      825.27     12.12 o 
   5   4   3      353.16      349.86     10.45 o 
   6   4   3      231.28      242.23      9.91 o 
   7   4   3      379.23      373.86     12.35 o 
   8   4   3     1287.47     1299.56     25.88 o 
   9   4   3        7.12        8.53      7.64 o 
  10   4   3       12.70       13.50      7.91 o 
  11   4   3        3.95       -1.35      7.74 o 
  12   4   3       30.20       22.54      9.39 o 
 -12   5   3       74.49       98.22     11.63 o 
 -11   5   3       70.63       88.69     10.73 o 
 -10   5   3      265.06      286.34     14.13 o 
  -9   5   3      882.11      853.36     19.21 o 
  -8   5   3      452.69      424.04     12.89 o 
  -7   5   3      840.12      785.14     14.60 o 
  -6   5   3      467.93      458.73     10.33 o 
  -5   5   3     3601.86     3543.89     33.97 o 
  -4   5   3      216.80      220.85      5.30 o 
  -3   5   3      540.40      571.67      9.34 o 
  -2   5   3     6921.97     6936.58     53.07 o 
  -1   5   3     1727.69     1750.07     24.75 o 
   0   5   3      431.77      366.47     10.45 o 
   1   5   3     3200.52     3293.02     27.10 o 
   2   5   3      586.78      612.82      9.24 o 
   3   5   3      141.72      171.86      5.12 o 
   4   5   3     1618.91     1685.68     18.19 o 
   5   5   3      667.95      651.21     12.53 o 
   6   5   3       47.24       51.37      6.02 o 
   7   5   3      113.05      113.85      8.61 o 
   8   5   3     1755.80     1752.50     31.05 o 
   9   5   3      351.18      342.98     15.10 o 
  10   5   3      511.98      477.13     17.94 o 
  11   5   3        2.44        3.62      7.63 o 
  12   5   3       11.80       16.52      8.52 o 
 -12   6   3       77.38       81.05     12.45 o 
 -11   6   3       47.47       39.18      7.94 o 
 -10   6   3      309.03      305.91     14.42 o 
  -9   6   3      349.70      374.02     13.32 o 
  -8   6   3     1514.49     1476.45     24.73 o 
  -7   6   3      521.54      491.37     13.12 o 
  -6   6   3     1654.23     1625.60     23.74 o 
  -5   6   3       28.05       35.36      3.72 o 
  -4   6   3       58.49       76.47      5.65 o 
  -3   6   3     5215.20     5233.26     45.20 o 
  -2   6   3     4335.06     4432.24     41.43 o 
  -1   6   3     8615.30     9058.39     78.89 o 
   0   6   3     2067.11     2102.62     20.84 o 
   1   6   3      831.15      860.46      7.86 o 
   2   6   3      257.90      266.56      6.85 o 
   3   6   3      396.74      433.32      7.11 o 
   4   6   3      176.83      180.16      5.56 o 
   5   6   3      271.87      295.83      8.71 o 
   6   6   3       14.77       13.27      3.98 o 
   7   6   3       67.94       69.16      9.16 o 
   8   6   3       13.15       25.21      7.39 o 
   9   6   3       28.67       23.71      7.83 o 
  10   6   3      578.79      636.80     25.84 o 
  11   6   3      115.64      136.86     13.26 o 
  12   6   3        2.39       26.78     10.80 o 
 -12   7   3        4.74       -2.98      8.86 o 
 -11   7   3       33.75       32.47      9.73 o 
 -10   7   3        1.76        5.80      6.57 o 
  -9   7   3      593.14      587.62     16.34 o 
  -8   7   3       26.83       44.43      6.38 o 
  -7   7   3        5.26        8.42      5.20 o 
  -6   7   3      183.84      178.92      8.27 o 
  -5   7   3     1103.30     1149.98     15.15 o 
  -4   7   3     2426.59     2633.04     26.19 o 
  -3   7   3      342.18      299.18      6.04 o 
  -2   7   3     2255.24     2450.96     25.12 o 
  -1   7   3       11.22        9.04      1.15 o 
   0   7   3      332.02      347.35      7.65 o 
   1   7   3     2971.67     3054.56     22.55 o 
   2   7   3     2950.76     2801.38     28.90 o 
   3   7   3     1711.92     1782.34     18.15 o 
   4   7   3      883.58      929.58     12.31 o 
   5   7   3     2158.18     2152.24     27.68 o 
   6   7   3      158.22      170.85      8.10 o 
   7   7   3        0.32       -4.79      4.79 o 
   8   7   3        0.50       -0.99      5.34 o 
   9   7   3      198.19      224.59     13.88 o 
  10   7   3        8.03       21.36      7.77 o 
  11   7   3      128.91      148.77     12.90 o 
 -11   8   3        1.60       -5.44      7.87 o 
 -10   8   3       29.41       16.66      7.80 o 
  -9   8   3       27.98       18.00      6.42 o 
  -8   8   3       76.06       80.21      7.92 o 
  -7   8   3        3.48       -1.00      6.48 o 
  -6   8   3       16.15       22.94      4.47 o 
  -5   8   3        1.71       -0.47      2.88 o 
  -4   8   3        9.98        8.61      3.07 o 
  -3   8   3     1876.52     1969.78     20.39 o 
  -2   8   3     2995.37     3282.60     32.41 o 
  -1   8   3       45.53       64.86      2.32 o 
   0   8   3      297.60      229.76      4.28 o 
   1   8   3        5.05        9.21      1.44 o 
   2   8   3     2841.44     2912.88     45.07 o 
   3   8   3      926.33      986.81     12.03 o 
   4   8   3     2078.57     2110.26     22.00 o 
   5   8   3       79.29       93.39      6.17 o 
   6   8   3        5.09       -4.05      4.05 o 
   7   8   3       92.43       78.28      7.36 o 
   8   8   3      191.06      208.90     14.17 o 
   9   8   3       30.12       31.73      7.62 o 
  10   8   3       29.78       48.85      9.82 o 
  11   8   3       91.97      108.90     14.92 o 
 -11   9   3        1.21        8.69     13.07 o 
 -10   9   3       52.01       46.42     15.41 o 
  -9   9   3      639.29      605.57     19.36 o 
  -8   9   3       20.86       15.24      6.54 o 
  -7   9   3      507.78      465.63     13.03 o 
  -6   9   3      138.72      137.02      8.00 o 
  -5   9   3      773.85      732.30     11.71 o 
  -4   9   3      190.24      153.01      5.60 o 
  -3   9   3    11376.23    11707.08     95.66 o 
  -2   9   3      326.43      342.54      8.07 o 
  -1   9   3     1330.64     1380.43     12.13 o 
   0   9   3      608.19      644.27      6.93 o 
   1   9   3      457.52      445.30      5.67 o 
   2   9   3     2332.51     2356.93     33.06 o 
   3   9   3      222.33      251.42      6.06 o 
   4   9   3       53.45       70.92      4.21 o 
   5   9   3       78.29       63.85      5.47 o 
   6   9   3       63.14       62.67      6.35 o 
   7   9   3      166.76      160.53      9.46 o 
   8   9   3       12.34        0.17      5.97 o 
   9   9   3      684.51      721.85     20.48 o 
  10   9   3      365.00      381.87     21.97 o 
  11   9   3        8.08        3.41      8.86 o 
 -11  10   3       35.04       55.32     10.57 o 
 -10  10   3       63.61       52.93      9.77 o 
  -9  10   3        0.39        3.78      6.36 o 
  -8  10   3      565.97      508.27     16.92 o 
  -7  10   3       52.44       63.83      7.44 o 
  -6  10   3     2852.70     2818.22     33.22 o 
  -5  10   3        8.74        8.69      3.45 o 
  -4  10   3      702.20      684.23     10.99 o 
  -3  10   3       30.74       39.72      3.76 o 
  -2  10   3     2420.19     2504.98     24.22 o 
  -1  10   3       38.91       31.72      2.07 o 
   0  10   3     2800.77     2795.87     24.08 o 
   1  10   3      501.93      530.08      6.68 o 
   2  10   3     2704.26     2743.92     27.78 o 
   3  10   3        9.06       11.98      2.64 o 
   4  10   3     1470.07     1553.20     17.87 o 
   5  10   3      639.31      607.55     12.72 o 
   6  10   3      429.33      400.72     11.67 o 
   7  10   3      274.55      265.73     10.95 o 
   8  10   3        5.62        1.44      5.73 o 
   9  10   3       16.84       28.16      9.77 o 
  10  10   3        0.84       16.04      9.29 o 
  11  10   3       55.99       60.95     12.16 o 
 -11  11   3       76.98      115.46     11.85 o 
 -10  11   3      106.18       76.86     11.17 o 
  -9  11   3       46.27       43.68      9.69 o 
  -8  11   3       14.10       18.67      7.47 o 
  -7  11   3      298.60      276.07     13.20 o 
  -6  11   3      546.88      549.79     16.29 o 
  -5  11   3       44.88       45.08      5.26 o 
  -4  11   3      133.18      148.59      6.06 o 
  -3  11   3      244.43      254.06      6.39 o 
  -2  11   3      109.34      105.43      4.17 o 
  -1  11   3      383.94      422.74      7.22 o 
   0  11   3      224.07      254.26      5.63 o 
   1  11   3      201.22      227.90      4.49 o 
   2  11   3      318.50      335.63      7.10 o 
   3  11   3       70.75       64.76      3.93 o 
   4  11   3       69.40       64.52      4.44 o 
   5  11   3      592.96      570.21     12.85 o 
   6  11   3       40.65       40.32      6.16 o 
   7  11   3      310.14      297.65     14.86 o 
   8  11   3       71.93      108.64     12.35 o 
   9  11   3        1.67       -2.15      7.64 o 
  10  11   3      117.51      118.78     13.87 o 
 -10  12   3       33.95       31.85      8.30 o 
  -9  12   3        0.05        0.72      6.96 o 
  -8  12   3      193.81      203.54     12.93 o 
  -7  12   3      354.90      306.04     14.04 o 
  -6  12   3      282.61      268.97     11.62 o 
  -5  12   3      187.92      167.57      9.11 o 
  -4  12   3      162.98      150.18      6.93 o 
  -3  12   3      855.19      786.32     11.74 o 
  -2  12   3     1311.03     1284.61     15.02 o 
  -1  12   3        1.42        1.66      1.79 o 
   0  12   3       95.33       98.93      3.17 o 
   1  12   3      619.88      584.13      8.11 o 
   2  12   3      105.80      115.14      3.99 o 
   3  12   3       63.93       86.83      4.46 o 
   4  12   3      386.72      397.46     10.27 o 
   5  12   3       51.43       55.24      6.70 o 
   6  12   3      454.81      433.16     16.60 o 
   7  12   3       13.78       13.97      8.28 o 
   8  12   3      386.10      341.76     18.31 o 
   9  12   3        5.65        6.42      9.32 o 
  10  12   3        2.29       -0.34      9.81 o 
 -10  13   3        2.69       -8.21      8.56 o 
  -9  13   3       25.00       26.10      9.42 o 
  -8  13   3       68.93       64.49      9.59 o 
  -7  13   3        7.37        9.30      7.11 o 
  -6  13   3        4.39       -2.88      5.32 o 
  -5  13   3      749.72      722.73     16.31 o 
  -4  13   3      394.24      381.11     12.43 o 
  -3  13   3       15.03       19.58      5.96 o 
  -2  13   3       50.84       52.37      4.31 o 
  -1  13   3       45.01       41.52      2.96 o 
   0  13   3       15.59       14.53      2.09 o 
   1  13   3       12.25        5.63      1.76 o 
   2  13   3        3.11       -2.42      2.51 o 
   3  13   3       66.03       73.09      7.40 o 
   4  13   3      113.75      131.82     10.30 o 
   5  13   3      336.81      320.11     14.03 o 
   6  13   3      263.43      294.88     25.18 o 
   7  13   3      556.10      561.35     20.08 o 
   8  13   3      349.92      347.77     17.67 o 
   9  13   3       71.40       86.46     12.27 o 
  10  13   3       21.72       32.14     10.62 o 
  -9  14   3       26.15       20.91      8.57 o 
  -8  14   3      430.21      461.96     17.79 o 
  -7  14   3        8.71       -0.81      6.49 o 
  -6  14   3       35.29       25.07      6.94 o 
  -5  14   3       15.81       13.25      6.00 o 
  -4  14   3      932.10      944.60     18.41 o 
  -3  14   3        0.06        2.65      4.57 o 
  -2  14   3     1453.38     1489.41     19.99 o 
  -1  14   3       96.19       88.05      5.40 o 
   0  14   3        2.74        2.80      2.63 o 
   1  14   3      171.15      149.65      6.66 o 
   2  14   3      258.92      271.76      8.30 o 
   3  14   3       56.78       55.44      7.46 o 
   4  14   3      111.70      103.33      9.05 o 
   5  14   3      223.32      222.10     13.18 o 
   6  14   3      221.60      202.72     13.92 o 
   7  14   3      103.95      126.23     11.88 o 
   8  14   3       16.12       10.89     13.49 o 
   9  14   3        0.19       -3.05      8.43 o 
  -9  15   3       28.81       17.29     12.82 o 
  -8  15   3        8.17        7.43      7.60 o 
  -7  15   3        0.15       -4.18      5.85 o 
  -6  15   3        0.00       -5.90      5.90 o 
  -5  15   3      262.54      272.24     11.49 o 
  -4  15   3      571.95      584.94     14.71 o 
  -3  15   3      386.85      383.00     10.28 o 
  -2  15   3       35.50       34.49      4.55 o 
  -1  15   3        2.81       -3.73      5.23 o 
   0  15   3        7.59        0.82      3.73 o 
   1  15   3       64.97       62.59      5.38 o 
   2  15   3      125.44      123.68      6.79 o 
   3  15   3        3.58        0.88      4.32 o 
   4  15   3      261.21      236.15     12.99 o 
   5  15   3       13.73       14.63      9.36 o 
   6  15   3        1.31        5.50      6.42 o 
   7  15   3      281.72      292.76     16.03 o 
   8  15   3        0.38       16.36     11.53 o 
   9  15   3        0.11       -1.29      9.49 o 
  -8  16   3       51.93       43.98     12.94 o 
  -7  16   3       34.55       42.72      7.91 o 
  -6  16   3       68.78       71.13      8.34 o 
  -5  16   3       30.05       34.35      6.90 o 
  -4  16   3      473.84      454.26     13.46 o 
  -3  16   3       18.42       20.07      4.71 o 
  -2  16   3       34.51       24.81      8.45 o 
  -1  16   3        6.71        3.71      5.04 o 
   0  16   3       33.51       27.57      4.79 o 
   1  16   3       85.54       75.93      5.90 o 
   2  16   3        1.08       -4.11      4.11 o 
   3  16   3       44.47       45.66      6.55 o 
   4  16   3       35.64       25.31      7.68 o 
   5  16   3       15.96        6.46      8.37 o 
   6  16   3      125.23      118.71     11.86 o 
   7  16   3       47.37       42.95     12.13 o 
   8  16   3        1.96        2.80     10.17 o 
  -8  17   3       15.15       28.99     11.93 o 
  -7  17   3       28.86       18.15     11.63 o 
  -6  17   3       57.97       46.85      9.91 o 
  -5  17   3       71.30       56.94      9.53 o 
  -4  17   3        2.05       -5.16      5.16 o 
  -3  17   3        2.87       -0.59      4.49 o 
  -2  17   3       74.27       75.10      6.07 o 
  -1  17   3       27.80       26.58      5.07 o 
   0  17   3        1.45       -6.81      6.81 o 
   1  17   3        5.91        0.54      4.07 o 
   2  17   3      132.94      125.91      7.30 o 
   3  17   3      163.67      142.04      9.01 o 
   4  17   3       14.86        8.48      6.69 o 
   5  17   3       12.97        7.75      8.90 o 
   6  17   3        4.39        3.94      9.50 o 
   7  17   3       11.39       10.74     10.64 o 
  -7  18   3       17.67       25.20     11.54 o 
  -6  18   3        2.08        7.18      8.36 o 
  -5  18   3        1.33        0.42      8.77 o 
  -4  18   3       12.77       17.07      6.24 o 
  -3  18   3      220.70      210.95     10.69 o 
  -2  18   3      333.57      364.31     12.32 o 
  -1  18   3        8.51       -3.12      5.21 o 
   0  18   3        6.83        0.38      5.94 o 
   1  18   3      459.72      451.22     13.11 o 
   2  18   3       55.14       57.05      7.15 o 
   3  18   3       55.90       55.75      9.46 o 
   4  18   3       17.17       14.93      8.57 o 
   5  18   3       32.93       48.48     18.11 o 
   6  18   3       16.11       29.79      9.94 o 
   7  18   3       26.06       27.39     10.92 o 
  -6  19   3       14.39       20.98      9.21 o 
  -5  19   3       16.53        3.39      6.26 o 
  -4  19   3        8.06        3.22      6.35 o 
  -3  19   3        5.87        0.19      7.36 o 
  -2  19   3      155.34      156.54      9.63 o 
  -1  19   3       20.76       21.14      5.88 o 
   0  19   3      226.54      207.60     10.46 o 
   1  19   3       47.08       46.34      6.80 o 
   2  19   3       40.54       55.67      9.08 o 
   3  19   3       82.28       77.09      9.99 o 
   4  19   3      117.69      110.32     11.69 o 
   5  19   3        7.85       -5.66      7.48 o 
   6  19   3       50.70       62.94     12.78 o 
  -5  20   3        3.75        0.37      7.10 o 
  -4  20   3        0.23       -5.81      5.81 o 
  -3  20   3       56.43       49.03      7.37 o 
  -2  20   3        6.62        1.55      5.49 o 
  -1  20   3       73.88       74.94      9.63 o 
   0  20   3        0.74        0.50      5.55 o 
   1  20   3       46.01       48.40      7.70 o 
   2  20   3        7.58        8.17      5.93 o 
   3  20   3       43.59       50.48      9.72 o 
   4  20   3       11.07       -3.03      8.28 o 
   5  20   3       64.97       61.47     11.19 o 
  -4  21   3       73.88       75.81     11.14 o 
  -3  21   3       70.38       90.93      9.02 o 
  -2  21   3       43.25       28.72      6.95 o 
  -1  21   3        1.02       -6.05      6.05 o 
   0  21   3       14.78        7.12      7.91 o 
   1  21   3        7.02       -0.64      6.47 o 
   2  21   3        4.03        5.79      6.69 o 
   3  21   3       18.41       27.99      9.40 o 
  -1  22   3       18.47       -0.47      6.52 o 
   0  22   3        2.27       -6.04      6.04 o 
 -12   0   4        0.18       -2.97      8.57 o 
 -10   0   4      263.66      243.40     16.22 o 
  -8   0   4       91.40       95.75     10.40 o 
  -6   0   4     1444.99     1570.80     29.62 o 
  -4   0   4       14.33       10.18      4.45 o 
  -2   0   4       12.25       33.15      2.71 o 
   0   0   4     7954.46     7652.14     81.28 o 
   2   0   4      745.43      733.21     13.84 o 
   4   0   4     1891.69     1793.49     37.88 o 
   6   0   4      455.97      409.06     17.10 o 
   8   0   4     1332.67     1351.12     50.75 o 
  10   0   4      276.74      325.65     33.83 o 
  12   0   4       76.93      122.34     19.36 o 
 -12   1   4       14.02       12.25      9.06 o 
 -11   1   4       30.37       31.63      7.80 o 
 -10   1   4       18.89       17.54      6.60 o 
  -9   1   4      410.44      403.79     12.64 o 
  -8   1   4       75.35       70.54      6.58 o 
  -7   1   4      540.70      538.18     12.41 o 
  -6   1   4      176.24      184.02      8.10 o 
  -5   1   4      164.87      183.36      6.58 o 
  -4   1   4       26.09       28.16      3.24 o 
  -3   1   4     4696.32     4521.19     31.33 o 
  -2   1   4       39.35       33.70      1.88 o 
  -1   1   4        8.06       16.62      1.70 o 
   0   1   4     4601.05     4435.95     34.43 o 
   1   1   4     1145.68     1147.42     18.90 o 
   2   1   4      538.00      601.37      8.64 o 
   3   1   4     4197.44     4320.02     44.60 o 
   4   1   4      515.99      629.56     13.15 o 
   5   1   4      204.72      194.07      8.19 o 
   6   1   4       20.08       13.49      5.40 o 
   7   1   4      239.04      275.44     11.68 o 
   8   1   4     1735.58     1704.11     30.88 o 
   9   1   4      203.23      230.69     13.45 o 
  10   1   4        0.13        1.14      7.49 o 
  11   1   4       64.01       91.56     13.71 o 
  12   1   4        4.74       27.42      9.33 o 
 -12   2   4        2.96       -6.05      6.05 o 
 -11   2   4       65.36       74.77      8.65 o 
 -10   2   4      169.33      178.18     10.47 o 
  -9   2   4        0.42        1.36      5.94 o 
  -8   2   4      127.93      123.75      7.63 o 
  -7   2   4      834.38      837.33     15.51 o 
  -6   2   4      720.60      694.45     12.74 o 
  -5   2   4      620.28      582.78     11.61 o 
  -4   2   4      873.22      916.92     10.57 o 
  -3   2   4       99.35       97.42      4.65 o 
  -2   2   4      100.07      125.28      3.36 o 
  -1   2   4      124.00       99.92      3.59 o 
   0   2   4     4285.49     4138.94     30.71 o 
   1   2   4      628.78      652.94      8.38 o 
   2   2   4      835.83      850.10     11.78 o 
   3   2   4        1.56       -1.43      4.15 o 
   4   2   4     1553.64     1558.45     23.09 o 
   5   2   4       22.54       10.08      4.47 o 
   6   2   4      102.98      110.24      8.14 o 
   7   2   4       27.53       29.67      9.97 o 
   8   2   4      354.14      373.62     14.79 o 
   9   2   4     1078.25     1032.66     23.80 o 
  10   2   4      188.79      240.10     14.50 o 
  11   2   4        5.11        2.06      7.23 o 
  12   2   4      127.48      156.22     17.38 o 
 -12   3   4        0.13       -0.12      6.34 o 
 -11   3   4        9.08        3.38      6.71 o 
 -10   3   4        2.34        1.25      5.77 o 
  -9   3   4      179.32      179.97      9.59 o 
  -8   3   4       64.12       68.41      8.81 o 
  -7   3   4      142.84      127.57      7.21 o 
  -6   3   4      315.49      321.51      8.96 o 
  -5   3   4      453.31      468.51      9.84 o 
  -4   3   4      167.36      182.20      4.76 o 
  -3   3   4       39.24       41.49      2.71 o 
  -2   3   4       75.60       92.61      2.86 o 
  -1   3   4       49.59       65.64      2.39 o 
   0   3   4      838.58      869.02      9.48 o 
   1   3   4      807.29      793.78     14.51 o 
   2   3   4      252.30      264.29      5.78 o 
   3   3   4      982.38      985.06     12.85 o 
   4   3   4      577.11      722.25     11.37 o 
   5   3   4       10.10        5.73      3.98 o 
   6   3   4        7.53        9.80      4.83 o 
   7   3   4       71.02       72.83      7.85 o 
   8   3   4      290.50      246.53     16.58 o 
   9   3   4        0.38       -5.51      5.51 o 
  10   3   4      254.08      235.37     14.11 o 
  11   3   4       58.27       96.19     11.11 o 
  12   3   4       47.29       58.02     16.48 o 
 -12   4   4        1.62       -6.74      8.39 o 
 -11   4   4       37.70       39.24      7.29 o 
 -10   4   4      309.16      346.32     13.42 o 
  -9   4   4       75.97       82.24      7.68 o 
  -8   4   4      297.88      331.58     17.58 o 
  -7   4   4      263.89      242.90      9.14 o 
  -6   4   4      121.68      127.46      6.60 o 
  -5   4   4       68.42       68.97      4.39 o 
  -4   4   4        0.78        2.72      3.68 o 
  -3   4   4     7804.34     7922.13     57.64 o 
  -2   4   4     1528.00     1574.05     14.66 o 
  -1   4   4     1780.45     1754.58     13.39 o 
   0   4   4       47.70       32.86      1.67 o 
   1   4   4      133.85      116.23      3.67 o 
   2   4   4      214.26      212.28      5.97 o 
   3   4   4     3584.80     3916.96     37.43 o 
   4   4   4      142.52      139.43      5.39 o 
   5   4   4        2.87        4.85      4.14 o 
   6   4   4      476.16      467.89     13.38 o 
   7   4   4       13.69       11.86      5.65 o 
   8   4   4      256.66      268.43     12.66 o 
   9   4   4       42.18       45.65      8.73 o 
  10   4   4      167.92      181.64     16.64 o 
  11   4   4        2.88       11.14      8.84 o 
  12   4   4       21.34       35.41      9.47 o 
 -12   5   4       46.87       65.65     11.36 o 
 -11   5   4      191.05      192.38     13.99 o 
 -10   5   4       44.83       43.09      8.11 o 
  -9   5   4      144.57      144.12      9.07 o 
  -8   5   4      867.14      868.67     17.13 o 
  -7   5   4        9.00        4.33      4.06 o 
  -6   5   4       11.69       14.73      4.18 o 
  -5   5   4      315.01      326.62      9.34 o 
  -4   5   4       16.47       11.24      2.55 o 
  -3   5   4      204.40      199.80      4.83 o 
  -2   5   4     6256.64     6840.83     52.58 o 
  -1   5   4     4510.67     4496.87     35.14 o 
   0   5   4        4.59        5.80      1.46 o 
   1   5   4     2330.14     2274.27     19.75 o 
   2   5   4       53.06       57.75      5.61 o 
   3   5   4      442.21      545.85      8.77 o 
   4   5   4     1320.36     1475.98     18.03 o 
   5   5   4        1.32       -1.63      4.05 o 
   6   5   4       75.96       50.79      6.48 o 
   7   5   4       55.23       43.83      6.87 o 
   8   5   4       31.95       27.86      7.89 o 
   9   5   4      141.32      123.57     10.41 o 
  10   5   4      389.99      407.07     17.07 o 
  11   5   4      308.77      328.29     25.45 o 
 -12   6   4       12.38       23.99      8.82 o 
 -11   6   4       24.47       35.57      9.91 o 
 -10   6   4       67.21       82.79      8.99 o 
  -9   6   4       52.26       59.54      7.72 o 
  -8   6   4        8.69       15.06      5.93 o 
  -7   6   4     1795.37     1634.49     23.03 o 
  -6   6   4       41.53       42.45      4.89 o 
  -5   6   4      166.86      168.27      5.72 o 
  -4   6   4     1170.25     1078.87     12.81 o 
  -3   6   4     1593.72     1555.30     15.57 o 
  -2   6   4     5173.70     5263.28     41.62 o 
  -1   6   4      162.48      162.20      4.26 o 
   0   6   4     2798.99     3003.03     53.10 o 
   1   6   4       43.48       38.36      3.29 o 
   2   6   4      212.90      211.13      6.26 o 
   3   6   4      654.42      618.26      9.42 o 
   4   6   4      434.96      462.11     10.92 o 
   5   6   4      229.38      265.82      9.66 o 
   6   6   4       11.78       11.53      4.68 o 
   7   6   4       58.79       70.10      8.03 o 
   8   6   4      483.25      478.30     16.61 o 
   9   6   4      321.00      316.28     14.31 o 
  10   6   4       41.50       68.89     10.39 o 
  11   6   4       28.89       56.50     11.74 o 
 -11   7   4        6.10       -6.83     10.64 o 
 -10   7   4       89.18      115.03     12.50 o 
  -9   7   4      268.44      231.87     12.18 o 
  -8   7   4      984.71      986.39     20.42 o 
  -7   7   4        1.61        6.18      4.78 o 
  -6   7   4       11.44        6.01      3.97 o 
  -5   7   4      459.90      481.30      9.35 o 
  -4   7   4     1064.58     1039.72     15.39 o 
  -3   7   4     7124.50     7224.01     66.18 o 
  -2   7   4      336.46      352.55      6.66 o 
  -1   7   4     6144.97     6395.96     63.98 o 
   0   7   4     1681.18     1892.86     27.59 o 
   1   7   4      860.50      918.55     10.90 o 
   2   7   4       77.74       83.89      3.76 o 
   3   7   4      809.15      872.94     14.92 o 
   4   7   4      309.82      320.05      7.61 o 
   5   7   4      548.19      543.24     14.49 o 
   6   7   4       11.84        5.70      5.30 o 
   7   7   4      900.90      876.28     19.62 o 
   8   7   4      229.78      219.02     12.70 o 
   9   7   4      115.13      101.06     10.42 o 
  10   7   4      223.44      229.84     27.71 o 
  11   7   4       23.06       29.14     10.30 o 
 -11   8   4      197.81      212.63     22.49 o 
 -10   8   4        4.53       -0.41      6.96 o 
  -9   8   4       90.95       94.33     10.02 o 
  -8   8   4      103.98      128.46      9.18 o 
  -7   8   4       36.74       59.85      6.84 o 
  -6   8   4       16.28       13.07      4.56 o 
  -5   8   4      342.58      316.85      7.82 o 
  -4   8   4        7.21       10.19      2.85 o 
  -3   8   4     1139.66     1150.61     20.89 o 
  -2   8   4     1250.02     1174.44     16.24 o 
  -1   8   4      438.54      484.59      6.59 o 
   0   8   4      495.02      552.19     12.99 o 
   1   8   4       35.90       22.62      2.02 o 
   2   8   4       74.70       81.57      3.63 o 
   3   8   4       21.89       16.08      3.18 o 
   4   8   4      150.98      138.80      5.47 o 
   5   8   4      158.64      157.78      6.50 o 
   6   8   4        0.17       -3.59      5.18 o 
   7   8   4      893.73      835.42     20.11 o 
   8   8   4      430.57      434.68     14.89 o 
   9   8   4       40.08       39.22     10.03 o 
  10   8   4       19.97       24.04     10.79 o 
  11   8   4       11.35       28.82     11.47 o 
 -11   9   4        7.27        2.66      8.11 o 
 -10   9   4        0.18        6.43      7.97 o 
  -9   9   4       12.60       -1.24      7.38 o 
  -8   9   4      442.23      383.45     14.79 o 
  -7   9   4     1325.37     1272.87     22.38 o 
  -6   9   4     2986.46     2838.28     33.26 o 
  -5   9   4       12.70        9.35      3.37 o 
  -4   9   4       27.68       39.51      3.79 o 
  -3   9   4     3701.04     3877.39     38.85 o 
  -2   9   4      213.49      216.93      4.62 o 
  -1   9   4      302.96      278.97      4.44 o 
   0   9   4     2516.55     2524.65     25.71 o 
   1   9   4      248.01      266.90      5.51 o 
   2   9   4       13.52        9.14      2.38 o 
   3   9   4      176.38      174.46      6.22 o 
   4   9   4       48.16       45.94      4.08 o 
   5   9   4        3.09        2.65      5.65 o 
   6   9   4        0.08       -4.55      4.55 o 
   7   9   4      197.06      190.09     11.49 o 
   8   9   4        0.04       -5.68      9.31 o 
   9   9   4       59.12       52.26     10.59 o 
  10   9   4      159.80      184.45     15.55 o 
  11   9   4       35.01       63.93     12.40 o 
 -11  10   4      290.66      314.64     18.35 o 
 -10  10   4      118.42      114.97     12.11 o 
  -9  10   4       16.72       17.24      7.36 o 
  -8  10   4      108.60      114.50     11.14 o 
  -7  10   4       69.71       65.06      9.22 o 
  -6  10   4      368.47      398.46     12.70 o 
  -5  10   4      226.45      207.37      7.87 o 
  -4  10   4      837.87      814.79     12.07 o 
  -3  10   4     2308.71     2292.62     25.70 o 
  -2  10   4      141.16      150.13      4.59 o 
  -1  10   4        0.06        0.49      1.75 o 
   0  10   4       94.29       97.67      3.47 o 
   1  10   4     1204.30     1208.50     13.78 o 
   2  10   4      536.89      572.80      9.39 o 
   3  10   4       30.09       28.14      3.32 o 
   4  10   4      133.97      126.21      5.14 o 
   5  10   4      531.09      501.47     11.84 o 
   6  10   4      216.79      192.51     11.83 o 
   7  10   4       89.87       80.69     10.39 o 
   8  10   4       11.84       11.98      9.12 o 
   9  10   4       17.75       12.61      8.98 o 
  10  10   4        3.20       25.91     11.39 o 
 -10  11   4      112.06      103.33     14.44 o 
  -9  11   4      102.10       92.16     11.33 o 
  -8  11   4      122.52      133.12     11.28 o 
  -7  11   4       60.01       71.10     10.69 o 
  -6  11   4      379.61      350.76     12.04 o 
  -5  11   4      847.37      819.01     16.54 o 
  -4  11   4      125.63      118.99      5.53 o 
  -3  11   4     1479.71     1459.81     18.65 o 
  -2  11   4      110.70      101.91      3.53 o 
  -1  11   4        7.32        5.01      2.38 o 
   0  11   4      400.35      430.53      7.99 o 
   1  11   4      517.82      526.02      8.11 o 
   2  11   4      353.14      356.06      6.28 o 
   3  11   4        9.19        4.29      2.89 o 
   4  11   4      359.99      368.36      9.53 o 
   5  11   4      171.68      195.30     16.42 o 
   6  11   4      637.67      589.99     19.09 o 
   7  11   4        0.85       -6.45      6.45 o 
   8  11   4       53.52       47.69     10.57 o 
   9  11   4       41.58       20.42      9.48 o 
  10  11   4      122.20       93.02     17.05 o 
 -10  12   4       31.01       28.74      9.42 o 
  -9  12   4      160.89      179.99     12.99 o 
  -8  12   4        3.05        7.70      6.37 o 
  -7  12   4      105.40      100.69     11.52 o 
  -6  12   4       16.68        9.78      6.18 o 
  -5  12   4       11.49        3.23      8.85 o 
  -4  12   4        1.26        0.19      5.70 o 
  -3  12   4     1001.87      949.09     14.23 o 
  -2  12   4       58.89       76.04      3.31 o 
  -1  12   4       98.52       93.73      3.90 o 
   0  12   4       66.86       56.48      3.15 o 
   1  12   4      288.79      292.77      7.10 o 
   2  12   4      360.61      356.23      6.41 o 
   3  12   4      388.28      388.63     10.92 o 
   4  12   4      362.95      356.39     14.34 o 
   5  12   4      115.80      104.19     10.43 o 
   6  12   4      147.65      140.98     11.23 o 
   7  12   4       52.80       38.26      9.10 o 
   8  12   4       24.33       11.05      8.12 o 
   9  12   4        2.51        3.76      7.95 o 
  10  12   4        4.64       14.26      9.60 o 
 -10  13   4        5.17       -8.18      8.77 o 
  -9  13   4       35.69       38.14      9.74 o 
  -8  13   4       10.01        3.29      8.36 o 
  -7  13   4       26.14       25.69      7.06 o 
  -6  13   4      313.15      308.55     13.94 o 
  -5  13   4      222.30      209.50     10.57 o 
  -4  13   4     1143.74     1073.86     22.66 o 
  -3  13   4     1553.27     1478.60     22.57 o 
  -2  13   4      182.02      200.87      5.86 o 
  -1  13   4      821.09      785.30     10.80 o 
   0  13   4      640.21      619.65     10.12 o 
   1  13   4      112.15      107.30      5.45 o 
   2  13   4      544.60      517.74     12.16 o 
   3  13   4      282.26      294.59     12.37 o 
   4  13   4       38.89       25.62      6.64 o 
   5  13   4       45.60       30.64      7.38 o 
   6  13   4       90.93      104.39     11.20 o 
   7  13   4       21.41        1.64      8.33 o 
   8  13   4       32.42       19.18      8.62 o 
   9  13   4       31.47       54.16     11.31 o 
  -9  14   4      118.25      125.13     12.66 o 
  -8  14   4        0.66        4.02      7.26 o 
  -7  14   4       12.29        7.50      6.07 o 
  -6  14   4       13.91       19.93      6.53 o 
  -5  14   4       73.92       83.37      7.86 o 
  -4  14   4      597.06      621.97     15.38 o 
  -3  14   4      263.62      261.06     10.02 o 
  -2  14   4        8.72        3.70      3.62 o 
  -1  14   4        3.11        0.19      3.01 o 
   0  14   4       24.94       25.23      3.68 o 
   1  14   4       51.90       34.91      4.94 o 
   2  14   4       40.93       33.63      7.08 o 
   3  14   4        0.67       -4.90      4.90 o 
   4  14   4       81.45       75.75      8.73 o 
   5  14   4        0.01       -5.52      5.52 o 
   6  14   4      586.44      614.51     20.71 o 
   7  14   4       50.69       68.07     10.55 o 
   8  14   4      267.72      311.37     18.29 o 
   9  14   4       33.00       29.77      9.66 o 
  -9  15   4       89.33      103.49     11.75 o 
  -8  15   4        0.01        9.12      7.45 o 
  -7  15   4      238.27      242.87     12.61 o 
  -6  15   4       30.17       41.72      6.95 o 
  -5  15   4      214.88      213.52     10.48 o 
  -4  15   4      427.35      397.59     12.08 o 
  -3  15   4       16.40       11.11      4.56 o 
  -2  15   4       80.48       84.46      5.72 o 
  -1  15   4      574.86      554.28     13.40 o 
   0  15   4      269.24      248.20      7.59 o 
   1  15   4       17.30       13.85      3.85 o 
   2  15   4       15.43        9.59      5.77 o 
   3  15   4      315.16      322.49     11.78 o 
   4  15   4       15.01       14.02      9.60 o 
   5  15   4        5.16        7.14      9.77 o 
   6  15   4      263.78      273.13     15.35 o 
   7  15   4      522.50      557.51     34.47 o 
   8  15   4       66.88       77.34     11.33 o 
  -8  16   4       39.16       38.13      9.68 o 
  -7  16   4       33.71       41.19      7.93 o 
  -6  16   4       11.12       12.54      6.11 o 
  -5  16   4      186.54      182.49     10.21 o 
  -4  16   4       27.64       22.43      5.46 o 
  -3  16   4       22.25       14.00      4.47 o 
  -2  16   4      102.14      107.62      6.56 o 
  -1  16   4      148.95      147.77      6.72 o 
   0  16   4      148.81      157.96      6.77 o 
   1  16   4       38.37       37.76      4.46 o 
   2  16   4        1.93       -2.93      4.34 o 
   3  16   4        0.96       -1.58      5.23 o 
   4  16   4       71.84       73.80      8.53 o 
   5  16   4        3.82        2.36      7.78 o 
   6  16   4       67.93       59.69     10.03 o 
   7  16   4       57.25       58.88     10.78 o 
   8  16   4        2.69       13.35     11.98 o 
  -7  17   4       22.49       23.47      9.15 o 
  -6  17   4       77.25       85.48      8.42 o 
  -5  17   4       22.98       20.60      6.71 o 
  -4  17   4        4.64       -0.81      4.88 o 
  -3  17   4      132.38      129.78      7.42 o 
  -2  17   4        0.00       -3.42      5.15 o 
  -1  17   4      133.80      144.96      6.94 o 
   0  17   4        7.48       -1.32      3.69 o 
   1  17   4      169.60      159.39      7.11 o 
   2  17   4        6.55       -3.29      5.03 o 
   3  17   4      155.37      159.33      9.63 o 
   4  17   4       39.42       50.62      7.44 o 
   5  17   4      222.64      208.18     22.23 o 
   6  17   4       11.28        9.97     15.01 o 
   7  17   4      116.54      111.41     15.00 o 
  -7  18   4       45.88       69.82     11.54 o 
  -6  18   4        7.30       15.21     11.13 o 
  -5  18   4       14.77        3.36      7.49 o 
  -4  18   4       39.85       23.88      6.77 o 
  -3  18   4      218.26      220.98      9.15 o 
  -2  18   4       81.39       84.05      6.21 o 
  -1  18   4       82.75       86.86      6.06 o 
   0  18   4      142.47      136.42      6.97 o 
   1  18   4       68.00       53.48      5.42 o 
   2  18   4        0.87       -4.86      5.15 o 
   3  18   4       58.88       69.39     10.18 o 
   4  18   4      646.21      702.17     21.34 o 
   5  18   4       28.21       34.39      9.95 o 
   6  18   4      106.88      114.38     14.38 o 
  -6  19   4        1.72       15.54      8.63 o 
  -5  19   4      112.96      126.09     10.00 o 
  -4  19   4      106.31       90.08      8.34 o 
  -3  19   4      180.46      184.20      9.96 o 
  -2  19   4       77.42       61.11     13.79 o 
  -1  19   4      100.95       84.27      7.29 o 
   0  19   4        0.03       -2.47      6.19 o 
   1  19   4        3.17        3.47      5.24 o 
   2  19   4      159.05      157.20     22.36 o 
   3  19   4      101.63      104.29     11.18 o 
   4  19   4      524.52      550.35     22.57 o 
   5  19   4      343.25      383.56     18.01 o 
  -5  20   4       42.00       57.66      7.75 o 
  -4  20   4       76.98       67.75      8.60 o 
  -3  20   4       35.78       35.64      6.52 o 
  -2  20   4        0.01       -6.52      6.52 o 
  -1  20   4       82.68       91.44      9.74 o 
   0  20   4        1.77       -0.36      6.23 o 
   1  20   4       77.10       73.08     10.54 o 
   2  20   4        9.04        3.28      6.29 o 
   3  20   4        0.48       -6.28      6.28 o 
   4  20   4        5.67       23.23      8.17 o 
  -3  21   4      101.77      117.27     17.63 o 
  -2  21   4        9.71       17.83      9.83 o 
  -1  21   4       11.09       11.21     17.87 o 
   0  21   4        0.05       18.81     16.68 o 
   1  21   4        1.33       -8.89     10.84 o 
   2  21   4       37.34       43.40     16.44 o 
 -11   0   5      382.11      386.50     22.23 o 
  -9   0   5       38.27       29.74      9.04 o 
  -7   0   5     4513.31     4600.32     68.96 o 
  -5   0   5     3852.69     4065.74     58.88 o 
  -3   0   5     1527.31     1582.93     18.32 o 
  -1   0   5       36.17       42.18      3.02 o 
   1   0   5     2761.59     2810.07     38.60 o 
   3   0   5      131.63      162.98      9.43 o 
   5   0   5      740.89      795.81     23.08 o 
   7   0   5     3896.59     3572.53     90.78 o 
   9   0   5      213.77      234.18     19.71 o 
  11   0   5       18.95       -5.56     11.93 o 
 -12   1   5        5.80       -4.92      6.69 o 
 -11   1   5        2.31        7.19      6.44 o 
 -10   1   5       49.28       54.76      7.90 o 
  -9   1   5        2.79       -0.06      4.97 o 
  -8   1   5       42.17       49.84      6.75 o 
  -7   1   5      279.44      319.16     12.54 o 
  -6   1   5      357.64      381.30      9.78 o 
  -5   1   5        1.57        0.98      3.16 o 
  -4   1   5      129.79      134.59      4.60 o 
  -3   1   5      231.53      288.36      5.41 o 
  -2   1   5     1667.49     1791.90     13.74 o 
  -1   1   5      238.28      247.85      4.13 o 
   0   1   5      227.26      196.38      3.80 o 
   1   1   5     2762.11     2881.95     27.80 o 
   2   1   5    12017.26    12623.17    108.66 o 
   3   1   5     6010.14     6646.00     66.34 o 
   4   1   5     4517.97     4595.71     54.90 o 
   5   1   5      212.33      200.09      8.74 o 
   6   1   5       85.40       97.70     10.18 o 
   7   1   5      523.34      547.37     15.82 o 
   8   1   5     2074.72     1977.29     33.45 o 
   9   1   5     1166.62     1086.36     24.65 o 
  10   1   5       48.00       59.17      9.82 o 
  11   1   5        2.18       -5.85     10.18 o 
 -12   2   5        1.90        1.78      6.23 o 
 -11   2   5      297.19      289.80     13.67 o 
 -10   2   5      111.88      119.44      9.28 o 
  -9   2   5        7.27        8.87      5.27 o 
  -8   2   5       83.64       77.41      7.17 o 
  -7   2   5     2115.85     2052.58     26.83 o 
  -6   2   5      158.94      187.65      8.01 o 
  -5   2   5        3.03        1.53      3.10 o 
  -4   2   5        0.18       -1.46      2.12 o 
  -3   2   5        1.17        1.49      1.87 o 
  -2   2   5      330.70      352.74      6.77 o 
  -1   2   5     3385.58     3626.64     24.21 o 
   0   2   5      127.98       97.25      2.98 o 
   1   2   5     1200.07     1213.08     15.05 o 
   2   2   5      135.43      147.63      5.05 o 
   3   2   5     1554.89     1691.10     23.84 o 
   4   2   5       75.95       73.59      5.82 o 
   5   2   5      446.92      437.66     11.83 o 
   6   2   5      443.55      446.49     12.97 o 
   7   2   5      549.91      501.41     15.38 o 
   8   2   5      382.06      394.48     15.76 o 
   9   2   5        0.34        3.50      6.39 o 
  10   2   5       14.48       10.99      7.40 o 
  11   2   5       39.33       24.16      8.41 o 
 -12   3   5       45.70       34.42      9.75 o 
 -11   3   5       48.79       58.00      8.16 o 
 -10   3   5        0.02       -3.00      4.88 o 
  -9   3   5     1430.49     1367.45     22.73 o 
  -8   3   5       51.20       58.31      6.52 o 
  -7   3   5      447.05      440.36     11.62 o 
  -6   3   5      215.17      214.90      7.88 o 
  -5   3   5       37.70       53.54      4.66 o 
  -4   3   5      771.51      931.35     11.88 o 
  -3   3   5        3.00        8.58      3.43 o 
  -2   3   5     7575.45     7931.60     57.40 o 
  -1   3   5      167.49      170.95      6.95 o 
   0   3   5       10.95       31.74      2.26 o 
   1   3   5       60.77       60.95      3.92 o 
   2   3   5       29.60       51.06      3.56 o 
   3   3   5        4.78        0.44      2.85 o 
   4   3   5     1176.55     1155.19     15.55 o 
   5   3   5       11.44       10.84      3.76 o 
   6   3   5      531.42      498.71     13.88 o 
   7   3   5      822.71      795.47     18.68 o 
   8   3   5       87.88       74.96      8.64 o 
   9   3   5        5.16       -7.33      7.33 o 
  10   3   5        5.89        5.61      7.69 o 
  11   3   5       14.10       16.33      8.08 o 
 -12   4   5       46.01       58.08     10.06 o 
 -11   4   5        7.39       -2.90      6.94 o 
 -10   4   5       17.37       17.36      8.38 o 
  -9   4   5     1009.68     1121.67     20.60 o 
  -8   4   5        1.23       14.12      5.20 o 
  -7   4   5      689.50      695.92     14.29 o 
  -6   4   5      147.24      157.21      7.50 o 
  -5   4   5       31.64       28.46      3.33 o 
  -4   4   5      124.64      132.99      4.41 o 
  -3   4   5     2779.70     2959.27     24.42 o 
  -2   4   5      272.64      267.18      4.98 o 
  -1   4   5      276.31      296.97      4.83 o 
   0   4   5      380.77      415.75      5.45 o 
   1   4   5      262.43      234.96      6.33 o 
   2   4   5       28.36       32.20      3.10 o 
   3   4   5      702.30      796.12     11.36 o 
   4   4   5      242.63      232.48      6.71 o 
   5   4   5        1.61        2.95      4.18 o 
   6   4   5      299.31      267.08     10.63 o 
   7   4   5       36.10       39.41      8.18 o 
   8   4   5      128.28      131.91     10.34 o 
   9   4   5      132.99      113.37     10.60 o 
  10   4   5        0.00        3.46      8.42 o 
  11   4   5       65.38       78.67     18.64 o 
 -12   5   5        9.92       19.75     16.23 o 
 -11   5   5      206.24      211.84     14.87 o 
 -10   5   5      270.52      306.20     14.91 o 
  -9   5   5      776.31      763.92     19.39 o 
  -8   5   5     1804.39     1777.01     25.99 o 
  -7   5   5       86.12       95.46      7.00 o 
  -6   5   5        0.32        1.15      3.58 o 
  -5   5   5      194.95      171.23      5.31 o 
  -4   5   5     1320.34     1332.97     13.86 o 
  -3   5   5      843.79      902.67     11.09 o 
  -2   5   5       43.66       33.06      2.33 o 
  -1   5   5      205.98      209.72      2.94 o 
   0   5   5      723.81      740.84      7.03 o 
   1   5   5      252.92      285.63      6.39 o 
   2   5   5     1785.59     1680.31     20.17 o 
   3   5   5       87.49      110.44      4.67 o 
   4   5   5      237.40      241.54      6.67 o 
   5   5   5       31.91       32.25      5.35 o 
   6   5   5       50.15       31.88      6.39 o 
   7   5   5       53.88       22.49      6.86 o 
   8   5   5        2.30      -13.55     13.55 o 
   9   5   5        2.91        5.89      7.15 o 
  10   5   5       59.47       59.13      9.48 o 
  11   5   5        8.56       16.74      9.09 o 
 -11   6   5       11.56        9.94      8.13 o 
 -10   6   5      183.86      190.31     14.10 o 
  -9   6   5       30.52       17.89      7.28 o 
  -8   6   5       84.47      100.57      7.76 o 
  -7   6   5      346.66      297.05     10.23 o 
  -6   6   5      701.90      698.40     13.40 o 
  -5   6   5       55.02       63.37      4.20 o 
  -4   6   5       94.99      109.58      4.62 o 
  -3   6   5      181.70      198.29      5.52 o 
  -2   6   5     2515.90     2563.56     20.73 o 
  -1   6   5       35.64       39.89      2.06 o 
   0   6   5      511.33      496.71      6.19 o 
   1   6   5       22.29       18.68      2.49 o 
   2   6   5        0.98       -0.48      1.57 o 
   3   6   5       34.25       29.19      3.20 o 
   4   6   5      190.32      176.29      6.04 o 
   5   6   5       60.90       67.91      6.62 o 
   6   6   5        2.35       -3.93      4.62 o 
   7   6   5      159.96      148.01     10.49 o 
   8   6   5        6.94        4.69      6.32 o 
   9   6   5       27.14       22.34      7.43 o 
  10   6   5        0.67        7.57     10.39 o 
  11   6   5        4.79       -5.99      8.87 o 
 -11   7   5        1.79       10.66      7.88 o 
 -10   7   5      358.82      365.65     16.87 o 
  -9   7   5      191.30      190.54     13.21 o 
  -8   7   5      215.96      251.33     13.87 o 
  -7   7   5       37.49       39.99      5.82 o 
  -6   7   5      587.30      613.68     11.85 o 
  -5   7   5      159.07      161.04      5.96 o 
  -4   7   5      260.89      277.41      6.33 o 
  -3   7   5      838.68      888.68     11.61 o 
  -2   7   5     1488.00     1572.94     14.69 o 
  -1   7   5      391.30      381.80      6.57 o 
   0   7   5      278.04      221.84      9.10 o 
   1   7   5       51.13       42.36      4.43 o 
   2   7   5      175.06      163.17      9.23 o 
   3   7   5      137.13      140.03      5.59 o 
   4   7   5       42.74       54.13      4.15 o 
   5   7   5       79.77       73.19      5.05 o 
   6   7   5      221.72      227.62     10.65 o 
   7   7   5      419.04      389.50     14.37 o 
   8   7   5       71.99       61.23      8.65 o 
   9   7   5        0.20       -7.10      9.16 o 
  10   7   5       71.77       71.24     12.12 o 
  11   7   5        6.88       11.27     11.34 o 
 -11   8   5      107.27       98.35     11.40 o 
 -10   8   5       44.51       68.97     10.72 o 
  -9   8   5       15.54       29.17      8.77 o 
  -8   8   5     1763.04     1703.54     37.35 o 
  -7   8   5      183.96      174.13     11.90 o 
  -6   8   5      200.06      215.02      8.90 o 
  -5   8   5      154.75      140.60      5.98 o 
  -4   8   5       14.23       31.61      8.17 o 
  -3   8   5     1529.20     1498.50     19.57 o 
  -2   8   5       15.90       21.48      3.20 o 
  -1   8   5      293.57      298.53     10.73 o 
   0   8   5       54.79       56.43      6.11 o 
   1   8   5       41.75       37.47      3.04 o 
   2   8   5      119.15      113.64      3.49 o 
   3   8   5      144.37      133.67      5.62 o 
   4   8   5        6.98        5.83      3.14 o 
   5   8   5       64.25       66.90      5.57 o 
   6   8   5     1282.86     1274.51     23.53 o 
   7   8   5      423.15      439.45     14.95 o 
   8   8   5       37.50       24.70      8.81 o 
   9   8   5        0.41        8.03      8.63 o 
  10   8   5       15.29       31.10     10.67 o 
  11   8   5        1.38       28.07     10.95 o 
 -11   9   5       22.89        7.65      9.86 o 
 -10   9   5      384.40      354.15     18.09 o 
  -9   9   5       27.31       15.41     14.65 o 
  -8   9   5      416.53      391.04     17.33 o 
  -7   9   5        0.43       -6.23      6.23 o 
  -6   9   5        2.16       -4.52      4.52 o 
  -5   9   5       32.19       21.13      4.59 o 
  -4   9   5      899.43      892.00     12.55 o 
  -3   9   5     1019.18     1084.98     13.14 o 
  -2   9   5     1026.95      983.42     12.99 o 
  -1   9   5     1208.07     1204.34     22.14 o 
   0   9   5       67.96       71.07      6.91 o 
   1   9   5      604.18      530.04      7.07 o 
   2   9   5      289.02      269.69      4.81 o 
   3   9   5        3.17        2.79      2.37 o 
   4   9   5       68.61       67.99      4.60 o 
   5   9   5        0.02        0.70      4.40 o 
   6   9   5      358.69      328.07     15.38 o 
   7   9   5       57.49       42.92      9.99 o 
   8   9   5       13.88       17.98      8.16 o 
   9   9   5        0.85       -0.37      8.06 o 
  10   9   5       14.09       17.67      9.85 o 
 -10  10   5      214.84      225.20     14.87 o 
  -9  10   5       73.38       66.97      9.26 o 
  -8  10   5      642.92      627.29     19.16 o 
  -7  10   5        3.54       -4.46      6.14 o 
  -6  10   5      128.45      124.23      9.22 o 
  -5  10   5       19.05       18.47      5.67 o 
  -4  10   5       24.21       24.12      7.06 o 
  -3  10   5      482.87      473.91      7.80 o 
  -2  10   5      636.89      615.99      9.47 o 
  -1  10   5       90.40       62.05      7.24 o 
   0  10   5      745.19      734.89     16.90 o 
   1  10   5       43.93       50.87      2.24 o 
   2  10   5      494.12      466.22      8.23 o 
   3  10   5       56.06       49.91      3.94 o 
   4  10   5      430.05      419.24     14.67 o 
   5  10   5      499.99      499.71     17.17 o 
   6  10   5      195.81      193.98     19.31 o 
   7  10   5       30.74       32.36      8.62 o 
   8  10   5       58.41       38.10     10.18 o 
   9  10   5        0.21        2.31      9.13 o 
  10  10   5        8.61       13.46     10.42 o 
 -10  11   5      147.45      168.83     14.45 o 
  -9  11   5       87.42      118.46     18.64 o 
  -8  11   5       21.25       22.92      7.69 o 
  -7  11   5       62.79       43.61      7.03 o 
  -6  11   5      341.36      354.08     12.30 o 
  -5  11   5     2263.71     2194.50     30.89 o 
  -4  11   5      120.55      100.66      7.57 o 
  -3  11   5       11.37       10.14      3.12 o 
  -2  11   5      249.93      247.55      4.86 o 
  -1  11   5      647.00      608.60     15.88 o 
   0  11   5        6.50       10.65      5.13 o 
   1  11   5        2.04        7.30      5.47 o 
   2  11   5       14.03       16.24      2.81 o 
   3  11   5      125.15      117.16      8.59 o 
   4  11   5      125.02      123.90      9.59 o 
   5  11   5      451.25      402.98     15.91 o 
   6  11   5      140.13      139.73     12.48 o 
   7  11   5      108.19      101.41     11.90 o 
   8  11   5       99.85      101.76     11.53 o 
   9  11   5       48.78       56.20     12.01 o 
  10  11   5       18.53       23.71      9.33 o 
 -10  12   5       47.88       56.36     10.67 o 
  -9  12   5      327.34      349.83     17.88 o 
  -8  12   5      162.49      154.71     11.81 o 
  -7  12   5        0.12        1.18      6.05 o 
  -6  12   5       68.34       61.07      7.37 o 
  -5  12   5     1924.57     1817.29     27.63 o 
  -4  12   5     1951.58     1837.99     32.64 o 
  -3  12   5      449.52      434.53      9.41 o 
  -2  12   5        3.91        2.86      2.89 o 
  -1  12   5        1.91       -0.33      1.79 o 
   0  12   5       56.61       55.16      6.82 o 
   1  12   5       18.11       16.42      3.55 o 
   2  12   5      205.77      195.84      6.36 o 
   3  12   5       86.04       89.27      8.02 o 
   4  12   5        0.54       -3.18      5.58 o 
   5  12   5        0.91       -5.64      6.42 o 
   6  12   5      346.95      386.25     17.30 o 
   7  12   5        8.03        9.46      8.20 o 
   8  12   5       82.65       97.44     12.18 o 
   9  12   5       37.78       53.88     11.04 o 
  -9  13   5       84.29       94.23     10.95 o 
  -8  13   5       61.42       82.95      9.46 o 
  -7  13   5        0.05       -5.98      5.98 o 
  -6  13   5      187.63      194.61     10.68 o 
  -5  13   5        9.82       11.94      5.47 o 
  -4  13   5     5838.86     5584.74     62.52 o 
  -3  13   5      142.59      120.00      8.00 o 
  -2  13   5      467.98      462.83      7.32 o 
  -1  13   5        0.15       -8.59      8.62 o 
   0  13   5      235.64      227.31     11.53 o 
   1  13   5     1102.81     1080.97     14.69 o 
   2  13   5      264.11      270.71      9.58 o 
   3  13   5      419.37      393.41     14.31 o 
   4  13   5       49.19       18.60      7.64 o 
   5  13   5       33.43       24.85      8.32 o 
   6  13   5        0.99        5.17      6.87 o 
   7  13   5        0.01        1.99      8.78 o 
   8  13   5        5.13       14.35      9.24 o 
   9  13   5        0.75       17.06      9.75 o 
  -9  14   5       74.06       86.23     16.71 o 
  -8  14   5       14.17       18.22      8.22 o 
  -7  14   5        5.85       -4.65      6.71 o 
  -6  14   5      652.23      656.87     17.74 o 
  -5  14   5      394.10      396.47     12.60 o 
  -4  14   5      175.02      172.87      8.98 o 
  -3  14   5        2.46        2.93      6.32 o 
  -2  14   5       38.17       38.22      3.80 o 
  -1  14   5       10.76        7.97      1.50 o 
   0  14   5      351.78      335.42      6.07 o 
   1  14   5       18.75       19.55      3.76 o 
   2  14   5       32.39       36.80      7.04 o 
   3  14   5      349.91      349.85     11.17 o 
   4  14   5        0.19       -7.55      7.55 o 
   5  14   5        1.05       -5.81      5.81 o 
   6  14   5       67.89       71.75     10.50 o 
   7  14   5       64.95       52.16     12.85 o 
   8  14   5       29.33       40.34     10.82 o 
  -8  15   5       43.63       42.68      9.27 o 
  -7  15   5        4.55        2.56      6.26 o 
  -6  15   5     1156.15     1171.85     22.63 o 
  -5  15   5       34.45       23.42      6.58 o 
  -4  15   5       38.72       30.98      6.19 o 
  -3  15   5       10.90        3.90      3.78 o 
  -2  15   5     1213.18     1196.86     27.96 o 
  -1  15   5      201.68      184.93      5.89 o 
   0  15   5      294.82      276.69      7.77 o 
   1  15   5       93.26      105.96      7.59 o 
   2  15   5      125.89      124.62      7.66 o 
   3  15   5      134.08      154.07      9.00 o 
   4  15   5       74.30       69.98      8.07 o 
   5  15   5       24.20       12.17      7.83 o 
   6  15   5      140.55      147.90     12.33 o 
   7  15   5        8.12        5.17      7.62 o 
   8  15   5       55.27       55.19     11.48 o 
  -8  16   5       40.07       44.09      9.57 o 
  -7  16   5       29.83       25.35      7.76 o 
  -6  16   5      171.45      192.19     11.23 o 
  -5  16   5      187.80      186.30     10.61 o 
  -4  16   5      110.85      105.61      8.07 o 
  -3  16   5      383.44      374.84      9.58 o 
  -2  16   5       34.15       34.28      4.02 o 
  -1  16   5       11.25        9.92      3.30 o 
   0  16   5       12.75       17.62      3.64 o 
   1  16   5      883.86      854.37     16.44 o 
   2  16   5      175.20      197.41     10.97 o 
   3  16   5       45.13       59.74      6.77 o 
   4  16   5      594.52      611.21     20.09 o 
   5  16   5       59.32       67.36      9.49 o 
   6  16   5      116.63      148.20     13.16 o 
   7  16   5       97.20       99.73     12.16 o 
  -7  17   5       97.78      100.62     11.25 o 
  -6  17   5       36.83       57.21     10.34 o 
  -5  17   5      227.79      218.73     11.06 o 
  -4  17   5        5.97        5.22      5.75 o 
  -3  17   5      139.70      134.99      7.03 o 
  -2  17   5      213.59      221.59     11.25 o 
  -1  17   5       89.57       87.97      6.32 o 
   0  17   5       21.15        9.99      6.07 o 
   1  17   5       45.96       36.44      5.28 o 
   2  17   5      495.77      516.32     13.65 o 
   3  17   5     1233.48     1239.03     22.79 o 
   4  17   5       20.11       33.01      9.21 o 
   5  17   5      517.09      558.42     20.03 o 
   6  17   5        7.78        8.21      7.96 o 
   7  17   5      132.38      120.12     15.06 o 
  -6  18   5       13.48        8.19      6.85 o 
  -5  18   5       53.73       40.90      7.66 o 
  -4  18   5       20.02       15.03      4.98 o 
  -3  18   5       40.37       21.52      8.09 o 
  -2  18   5      324.78      329.01     16.61 o 
  -1  18   5        1.73        8.48      7.45 o 
   0  18   5       52.54       57.11      8.39 o 
   1  18   5       41.10       32.36      9.24 o 
   2  18   5        2.46       -5.04      6.16 o 
   3  18   5      241.32      259.60     11.54 o 
   4  18   5      272.58      280.09     12.68 o 
   5  18   5       21.48       39.22     10.41 o 
   6  18   5       34.12       50.08     11.81 o 
  -5  19   5       12.32      -12.14     12.21 o 
  -4  19   5        3.34       11.43     12.79 o 
  -3  19   5        5.85       18.08     12.75 o 
  -2  19   5       42.94       46.04     11.87 o 
  -1  19   5      188.88      176.34     30.02 o 
   0  19   5       29.08       10.44     22.40 o 
   1  19   5        4.53      -14.77     14.77 o 
   2  19   5        0.64      -18.18     18.82 o 
   3  19   5       38.55       34.47     14.06 o 
   4  19   5      106.37      109.87     16.90 o 
   5  19   5        0.80        2.33      8.38 o 
  -4  20   5       42.47       60.44     23.35 o 
  -3  20   5        1.33        2.86     23.35 o 
  -2  20   5       28.01       52.03     15.40 o 
  -1  20   5      109.58      133.12     18.16 o 
   0  20   5      107.78      114.35     17.43 o 
   1  20   5       40.16       28.69     13.62 o 
   2  20   5        0.00       -5.91     12.55 o 
   3  20   5       16.87        7.46     31.45 o 
  -1  21   5       32.20       -2.03     18.58 o 
   0  21   5      126.22      141.38     22.87 o 
   1  21   5        9.74       17.54     13.84 o 
 -12   0   6        3.18        1.05      9.77 o 
 -10   0   6     2406.49     2464.34     54.20 o 
  -8   0   6      377.74      346.03     16.58 o 
  -6   0   6      792.23      786.74     20.81 o 
  -4   0   6     8671.04     8793.55    113.90 o 
  -2   0   6     1134.81     1209.30     15.07 o 
   0   0   6      389.53      403.63      8.13 o 
   2   0   6     1629.79     2009.46     30.88 o 
   4   0   6        0.53       10.93      5.61 o 
   6   0   6      157.39      160.75     13.47 o 
   8   0   6      323.37      299.18     20.97 o 
  10   0   6       34.98       28.07     11.78 o 
 -12   1   6        9.65       10.58      8.12 o 
 -11   1   6       84.81       92.17      9.38 o 
 -10   1   6        0.27       20.44      6.41 o 
  -9   1   6     2049.22     2016.91     29.32 o 
  -8   1   6      246.01      254.63     10.65 o 
  -7   1   6      105.60      101.14      7.57 o 
  -6   1   6       16.53       14.61      4.32 o 
  -5   1   6      616.15      547.93     11.77 o 
  -4   1   6        0.39       11.78      2.98 o 
  -3   1   6        0.13        0.65      2.02 o 
  -2   1   6      114.55      122.85      3.49 o 
  -1   1   6       75.17       87.70      2.95 o 
   0   1   6      121.10      132.36      3.50 o 
   1   1   6        0.12        0.09      2.12 o 
   2   1   6      668.56      738.80     11.95 o 
   3   1   6      238.91      252.97     12.70 o 
   4   1   6       41.64       24.88      4.74 o 
   5   1   6     1237.88     1267.32     22.11 o 
   6   1   6       31.94       20.13      6.45 o 
   7   1   6      676.76      588.07     20.84 o 
   8   1   6      145.72      135.39     10.89 o 
   9   1   6       28.68       28.80      7.35 o 
  10   1   6        7.83       -4.21      9.29 o 
  11   1   6       51.67       36.50      9.63 o 
 -12   2   6       11.45        7.49      8.03 o 
 -11   2   6      118.47      110.52     11.22 o 
 -10   2   6        1.13        0.97      6.75 o 
  -9   2   6       41.50       56.87      6.83 o 
  -8   2   6       35.47       32.92      5.70 o 
  -7   2   6        5.11       -2.37      4.60 o 
  -6   2   6      629.36      628.75     20.64 o 
  -5   2   6       70.10       69.57      7.60 o 
  -4   2   6      198.28      165.33      5.04 o 
  -3   2   6        5.60        8.85      2.26 o 
  -2   2   6       32.43       48.07      2.77 o 
  -1   2   6       53.19       64.93      2.82 o 
   0   2   6     1014.71      996.05     10.31 o 
   1   2   6      148.20      119.38      8.30 o 
   2   2   6      194.50      205.08      6.00 o 
   3   2   6      339.19      357.35     11.01 o 
   4   2   6      163.48      165.50      9.15 o 
   5   2   6      166.92      167.15     13.00 o 
   6   2   6      818.60      743.59     17.16 o 
   7   2   6       70.24       77.54     11.14 o 
   8   2   6      744.74      667.74     26.11 o 
   9   2   6       33.28       15.07      6.82 o 
  10   2   6      140.66      138.87     12.43 o 
  11   2   6        2.97        6.81      9.99 o 
 -11   3   6       43.83       45.91      8.94 o 
 -10   3   6       48.15       41.16      8.89 o 
  -9   3   6       26.26       32.89      6.20 o 
  -8   3   6      547.41      539.91     14.88 o 
  -7   3   6      943.64      912.74     16.52 o 
  -6   3   6     1513.81     1464.14     20.71 o 
  -5   3   6      412.91      424.41      9.12 o 
  -4   3   6      562.44      568.23     12.61 o 
  -3   3   6      799.43      844.35     10.02 o 
  -2   3   6      847.64      847.41      9.53 o 
  -1   3   6       86.40      109.55      3.75 o 
   0   3   6      975.41     1091.78     11.72 o 
   1   3   6     4454.46     4383.22     38.05 o 
   2   3   6      677.71      715.14     11.35 o 
   3   3   6      466.19      500.92     10.00 o 
   4   3   6      584.79      567.35     12.88 o 
   5   3   6      228.68      213.41      9.01 o 
   6   3   6      185.55      185.21     10.36 o 
   7   3   6     1455.80     1424.46     34.53 o 
   8   3   6      376.67      383.36     14.55 o 
   9   3   6       80.92       77.60      9.70 o 
  10   3   6       50.49       37.25      9.22 o 
  11   3   6       16.74       21.04     10.09 o 
 -11   4   6        0.49       -0.30      6.09 o 
 -10   4   6        2.91       -2.27      5.94 o 
  -9   4   6      198.13      194.13     10.43 o 
  -8   4   6     1825.41     1817.61     26.32 o 
  -7   4   6      212.80      229.11      9.60 o 
  -6   4   6      831.33      867.29     15.47 o 
  -5   4   6      681.43      691.70      9.96 o 
  -4   4   6     1698.99     1760.48     17.21 o 
  -3   4   6       22.07       17.59      2.51 o 
  -2   4   6       13.47       13.35      2.09 o 
  -1   4   6     6373.72     6487.51     47.57 o 
   0   4   6      732.07      741.37      8.15 o 
   1   4   6      633.30      643.84      9.64 o 
   2   4   6        8.38        2.16      2.70 o 
   3   4   6        6.90        2.07      3.37 o 
   4   4   6      384.19      380.85      8.63 o 
   5   4   6        5.31       15.26      4.89 o 
   6   4   6      687.28      691.47     16.97 o 
   7   4   6     1029.91     1052.24     22.68 o 
   8   4   6       23.31       15.60      6.99 o 
   9   4   6       46.38       45.51      9.11 o 
  10   4   6       32.34       36.90     10.64 o 
  11   4   6       14.70       37.80     10.46 o 
 -11   5   6      313.62      330.00     16.41 o 
 -10   5   6       77.41       83.02      9.38 o 
  -9   5   6       34.34       40.21      7.23 o 
  -8   5   6      103.04      103.34      7.69 o 
  -7   5   6      133.36      125.57      7.79 o 
  -6   5   6      339.94      300.26      9.63 o 
  -5   5   6      653.04      632.86      9.44 o 
  -4   5   6      329.41      303.30      6.02 o 
  -3   5   6      136.05      130.29      4.11 o 
  -2   5   6       93.17       83.56      3.36 o 
  -1   5   6       24.93       26.23      2.07 o 
   0   5   6      888.14      933.31      9.11 o 
   1   5   6      133.84      129.61      3.64 o 
   2   5   6      122.74      138.02      5.92 o 
   3   5   6        5.32       -2.52      2.52 o 
   4   5   6      149.13      144.55      5.99 o 
   5   5   6       16.74       11.69      5.57 o 
   6   5   6      104.86       94.28     11.35 o 
   7   5   6       48.94       54.92      7.99 o 
   8   5   6       12.00       -1.95      6.62 o 
   9   5   6       62.71       32.77      9.73 o 
  10   5   6       49.70       47.20     13.02 o 
  11   5   6        1.14       -0.22      9.56 o 
 -11   6   6       47.88       69.61     11.20 o 
 -10   6   6        5.39        1.07      6.11 o 
  -9   6   6        5.72        7.33      6.39 o 
  -8   6   6      146.33      145.62     10.27 o 
  -7   6   6       81.07       79.36      6.81 o 
  -6   6   6       29.40       20.50      4.22 o 
  -5   6   6     1070.51     1067.79     12.97 o 
  -4   6   6       93.48       98.16      4.16 o 
  -3   6   6      156.15      137.10      4.48 o 
  -2   6   6       71.09       59.54      2.94 o 
  -1   6   6      259.33      262.18      7.30 o 
   0   6   6      651.52      690.89      8.76 o 
   1   6   6      605.86      598.04      7.37 o 
   2   6   6      605.54      638.27     10.11 o 
   3   6   6      309.16      242.38      7.16 o 
   4   6   6       93.72       95.80      5.16 o 
   5   6   6      175.41      183.45      9.16 o 
   6   6   6       37.63       31.94      6.79 o 
   7   6   6        0.70       -5.47      5.85 o 
   8   6   6      252.52      252.59     16.52 o 
   9   6   6      142.28      141.54     17.97 o 
  10   6   6       42.35       43.69     10.39 o 
  11   6   6       11.24       25.65     12.56 o 
 -11   7   6        0.31       -7.56      7.56 o 
 -10   7   6      108.57      106.40     11.32 o 
  -9   7   6       54.84       57.14      8.21 o 
  -8   7   6       97.81      122.99      9.52 o 
  -7   7   6       10.50        5.19      5.52 o 
  -6   7   6      422.11      412.94     10.14 o 
  -5   7   6      122.89      161.54      5.92 o 
  -4   7   6      314.97      305.86      6.10 o 
  -3   7   6        8.69        0.07      1.77 o 
  -2   7   6      391.09      384.53      5.77 o 
  -1   7   6       23.71       23.28      1.75 o 
   0   7   6      641.38      592.03      6.42 o 
   1   7   6       82.69       83.72      3.25 o 
   2   7   6       10.49        8.94      1.94 o 
   3   7   6      223.89      237.80      7.39 o 
   4   7   6        3.23       -2.93      2.93 o 
   5   7   6       42.15       46.07      6.22 o 
   6   7   6     2125.80     2140.07     33.11 o 
   7   7   6       93.37      105.08     11.89 o 
   8   7   6        0.42        5.59      6.84 o 
   9   7   6       17.09       15.14     11.14 o 
  10   7   6       10.76       11.62      9.02 o 
 -11   8   6        3.87       -6.21      8.48 o 
 -10   8   6        0.08        0.22      9.49 o 
  -9   8   6       13.02        8.91      7.79 o 
  -8   8   6        0.92       -4.98      6.31 o 
  -7   8   6        6.12       -6.62      6.62 o 
  -6   8   6      574.16      571.06     14.84 o 
  -5   8   6     2078.44     2056.99     26.08 o 
  -4   8   6      537.46      525.78      9.22 o 
  -3   8   6      134.95      137.77      4.02 o 
  -2   8   6        0.32       -1.63      1.63 o 
  -1   8   6     1490.73     1534.15     32.40 o 
   0   8   6      233.36      255.47     11.37 o 
   1   8   6       32.30       47.00      5.02 o 
   2   8   6       23.52       22.81      1.98 o 
   3   8   6      792.05      699.68     16.92 o 
   4   8   6       12.62        5.65      3.57 o 
   5   8   6      845.81      875.71     26.82 o 
   6   8   6        1.68       33.04      9.30 o 
   7   8   6       79.59       74.98     10.39 o 
   8   8   6      352.02      328.57     20.39 o 
   9   8   6       25.57       18.90      9.35 o 
  10   8   6        7.80       21.15      9.31 o 
 -10   9   6       39.73       33.53      9.62 o 
  -9   9   6       23.16        6.00      7.30 o 
  -8   9   6        0.30       -6.52      6.52 o 
  -7   9   6        3.89       -5.39      5.39 o 
  -6   9   6      784.25      769.44     17.47 o 
  -5   9   6      643.38      634.17     21.83 o 
  -4   9   6       24.48       22.44      8.67 o 
  -3   9   6      563.73      579.71      8.92 o 
  -2   9   6      357.47      355.72      6.96 o 
  -1   9   6       24.72       24.48      5.88 o 
   0   9   6       22.98       23.31      6.11 o 
   1   9   6       63.46       51.42      3.37 o 
   2   9   6      218.90      219.44      5.64 o 
   3   9   6       61.76       71.82      4.41 o 
   4   9   6      286.17      295.01     14.72 o 
   5   9   6      180.54      168.30     13.80 o 
   6   9   6     1434.89     1411.37     37.94 o 
   7   9   6      515.82      463.11     18.69 o 
   8   9   6       48.82       56.02      9.99 o 
   9   9   6       24.08       27.47     10.73 o 
  10   9   6       14.60       20.27     10.28 o 
 -10  10   6       12.08       18.26      9.81 o 
  -9  10   6       11.41       -4.10      9.61 o 
  -8  10   6       64.23       54.49      9.09 o 
  -7  10   6        0.59       -5.35      5.35 o 
  -6  10   6        0.43       -2.00      5.19 o 
  -5  10   6       19.85       17.30      6.90 o 
  -4  10   6     1073.22     1057.23     18.92 o 
  -3  10   6      270.16      266.20      5.91 o 
  -2  10   6      517.94      477.04     10.66 o 
  -1  10   6        6.57       -4.06      4.59 o 
   0  10   6        3.64        0.56      5.09 o 
   1  10   6      178.81      164.63      5.03 o 
   2  10   6       11.22        9.68      2.50 o 
   3  10   6      305.61      298.11     11.97 o 
   4  10   6      558.11      544.04     24.67 o 
   5  10   6        5.63       -4.49     10.72 o 
   6  10   6       39.18       53.79      8.66 o 
   7  10   6      213.87      176.26     13.09 o 
   8  10   6       27.85       33.46     12.78 o 
   9  10   6       77.73      107.58     12.85 o 
  10  10   6        0.24        5.69     20.90 o 
 -10  11   6       73.38       57.45     10.04 o 
  -9  11   6        0.38       -1.86      7.44 o 
  -8  11   6       30.33       16.71      6.96 o 
  -7  11   6       10.46        2.02      6.37 o 
  -6  11   6       27.72       24.70      6.71 o 
  -5  11   6        1.88       -5.40      5.40 o 
  -4  11   6      538.99      503.82     18.48 o 
  -3  11   6      169.57      187.78      7.42 o 
  -2  11   6        4.50       -4.19      6.20 o 
  -1  11   6       20.92       15.36      6.10 o 
   0  11   6       90.50       89.20      8.46 o 
   1  11   6        0.02       -1.25      6.15 o 
   2  11   6        2.72       -1.10      2.29 o 
   3  11   6       53.63       42.87      6.28 o 
   4  11   6      153.83      156.62     10.84 o 
   5  11   6        3.45       -0.98      7.32 o 
   6  11   6      190.13      166.93     16.99 o 
   7  11   6      173.29      170.29     14.07 o 
   8  11   6        1.16       -4.55      9.04 o 
   9  11   6        0.08        5.30      9.83 o 
  -9  12   6      112.91      105.91     11.24 o 
  -8  12   6       15.82       29.94      8.88 o 
  -7  12   6        6.57       -1.01      6.49 o 
  -6  12   6       25.32       34.63      6.95 o 
  -5  12   6      445.44      451.63     17.74 o 
  -4  12   6      762.44      753.41     16.11 o 
  -3  12   6       57.48       46.67     10.10 o 
  -2  12   6       10.00        5.58      6.05 o 
  -1  12   6       46.14       43.70      9.01 o 
   0  12   6      753.29      755.50     19.04 o 
   1  12   6        0.76       -3.71      5.98 o 
   2  12   6      100.94       85.98      6.07 o 
   3  12   6     1195.96     1182.70     22.05 o 
   4  12   6       86.81       93.79      9.10 o 
   5  12   6       27.48       23.30      7.22 o 
   6  12   6        0.05       -6.43      6.71 o 
   7  12   6        0.10        1.68     10.17 o 
   8  12   6        0.28       12.54     11.20 o 
   9  12   6      142.78      153.43     17.63 o 
  -9  13   6        0.22        0.60      7.87 o 
  -8  13   6      143.43      159.15     12.85 o 
  -7  13   6       18.30       14.04      6.25 o 
  -6  13   6      124.64      164.32     10.36 o 
  -5  13   6      470.40      451.49     17.80 o 
  -4  13   6      392.12      350.73     11.24 o 
  -3  13   6       46.86       55.30      5.62 o 
  -2  13   6        8.02       -6.59      6.59 o 
  -1  13   6        0.26       -5.24      9.49 o 
   0  13   6      418.53      373.23     14.45 o 
   1  13   6       37.69       28.23      7.69 o 
   2  13   6     1068.26      979.86     24.22 o 
   3  13   6       26.16       18.52      5.54 o 
   4  13   6        7.71        0.18      6.09 o 
   5  13   6        0.54       -1.30      7.02 o 
   6  13   6       94.26      100.82     10.95 o 
   7  13   6       21.29       20.51     10.00 o 
   8  13   6       99.76      125.32     13.45 o 
  -8  14   6       41.42       69.25     10.43 o 
  -7  14   6        2.69       10.88      6.64 o 
  -6  14   6        2.69        1.44      6.08 o 
  -5  14   6       10.67       23.51      5.88 o 
  -4  14   6      296.34      321.75     10.63 o 
  -3  14   6      150.38      135.19      7.09 o 
  -2  14   6       42.63       27.62      7.72 o 
  -1  14   6       62.24       49.08      8.09 o 
   0  14   6      179.17      187.06     12.01 o 
   1  14   6        0.07       -2.01      6.28 o 
   2  14   6      722.54      728.80     14.33 o 
   3  14   6      249.62      246.89     12.00 o 
   4  14   6        0.09       -2.34      5.03 o 
   5  14   6      120.25      131.40     22.55 o 
   6  14   6        0.16      -10.28     10.28 o 
   7  14   6        0.60       11.17      8.05 o 
   8  14   6       52.49       48.74     10.15 o 
  -8  15   6       26.85       40.91      9.73 o 
  -7  15   6       35.11       34.94      7.31 o 
  -6  15   6      647.09      597.13     18.96 o 
  -5  15   6       46.16       51.36      6.81 o 
  -4  15   6      138.26      127.02      8.75 o 
  -3  15   6       14.95       -0.15      4.10 o 
  -2  15   6      601.92      577.43     19.31 o 
  -1  15   6       21.00       10.14      8.31 o 
   0  15   6        0.01       -6.47      6.47 o 
   1  15   6      265.44      244.43     13.19 o 
   2  15   6       22.93       29.32      9.12 o 
   3  15   6      429.17      451.65     12.52 o 
   4  15   6      527.56      504.40     15.42 o 
   5  15   6       76.61       83.90     11.13 o 
   6  15   6        6.46        6.87     12.07 o 
   7  15   6        1.55        5.37      8.72 o 
  -7  16   6       34.66       37.10      9.33 o 
  -6  16   6       50.24       41.40      7.22 o 
  -5  16   6      357.14      356.16     13.04 o 
  -4  16   6      262.37      283.46     11.84 o 
  -3  16   6       15.01        8.36      6.80 o 
  -2  16   6      379.55      360.89     15.98 o 
  -1  16   6      113.68      101.84     10.99 o 
   0  16   6      382.86      424.94     17.42 o 
   1  16   6        0.85        3.02      6.37 o 
   2  16   6       28.24       34.90     10.80 o 
   3  16   6       13.24        6.38      5.33 o 
   4  16   6      148.62      168.00     10.40 o 
   5  16   6        4.77        4.83      7.09 o 
   6  16   6        1.03        4.04      6.93 o 
   7  16   6        0.83       17.82      8.38 o 
  -6  17   6       82.98       83.26      8.26 o 
  -5  17   6       97.79       85.74     12.03 o 
  -4  17   6       31.56       27.45      8.24 o 
  -3  17   6      512.35      498.63     19.04 o 
  -2  17   6        1.69       -2.88      7.13 o 
  -1  17   6       31.97       33.42      8.86 o 
   0  17   6      408.13      378.76     16.98 o 
   1  17   6        0.61       10.78      7.64 o 
   2  17   6      115.65      104.95     10.98 o 
   3  17   6       83.82       77.29     11.10 o 
   4  17   6        7.24       14.21      6.00 o 
   5  17   6        1.24        5.73      7.10 o 
   6  17   6       46.64       41.39      9.91 o 
  -5  18   6      115.11      106.74     12.53 o 
  -4  18   6      333.20      332.99     17.99 o 
  -3  18   6        8.05        2.17      8.93 o 
  -2  18   6       13.24        2.60      8.06 o 
  -1  18   6        7.04       -4.34      9.42 o 
   0  18   6       40.20       46.09      9.59 o 
   1  18   6       23.81       24.77      9.47 o 
   2  18   6       12.76        3.15     11.49 o 
   3  18   6        0.29       -7.76      7.76 o 
   4  18   6       16.17        2.01     14.07 o 
   5  18   6        4.09        2.71      8.31 o 
  -4  19   6        3.05        0.82     24.30 o 
  -3  19   6      219.67      215.44     15.15 o 
  -2  19   6       14.80        0.47      9.05 o 
  -1  19   6      137.99      149.07     13.13 o 
   0  19   6       11.72        0.25      7.47 o 
   1  19   6       49.92       61.22     11.02 o 
   2  19   6      108.60      105.31     17.41 o 
   3  19   6        1.45        2.71     15.73 o 
   4  19   6       22.15       31.93     15.73 o 
  -3  20   6       28.36       15.48     13.70 o 
  -2  20   6       79.40       71.28     31.69 o 
  -1  20   6       64.85       78.21     14.64 o 
   0  20   6      124.50      126.95     17.54 o 
   1  20   6       44.12       40.31     15.11 o 
   2  20   6       24.82       16.49     14.54 o 
 -11   0   7       48.85      104.73     18.20 o 
  -9   0   7      427.28      400.94     18.32 o 
  -7   0   7       45.04       44.02      8.77 o 
  -5   0   7       94.70       92.80      8.36 o 
  -3   0   7     2309.93     2478.89     33.45 o 
  -1   0   7      578.13      613.78     11.02 o 
   1   0   7      106.93      113.93      6.24 o 
   3   0   7      263.96      250.64     12.55 o 
   5   0   7      163.70      133.10     12.63 o 
   7   0   7      368.74      311.38     33.12 o 
   9   0   7       64.44       66.81     13.80 o 
  11   0   7       13.57        8.58     19.54 o 
 -11   1   7      289.19      287.38     15.61 o 
 -10   1   7       52.85       80.40      9.67 o 
  -9   1   7      951.13      964.86     19.67 o 
  -8   1   7      250.80      250.30     13.09 o 
  -7   1   7       47.18       50.87      5.91 o 
  -6   1   7     1891.87     1783.17     24.11 o 
  -5   1   7      581.50      589.32     12.03 o 
  -4   1   7     1273.31     1283.55     16.45 o 
  -3   1   7      755.10      870.62     10.19 o 
  -2   1   7     2652.84     2688.54     21.96 o 
  -1   1   7       53.66       66.14      3.35 o 
   0   1   7      277.72      275.46      5.49 o 
   1   1   7      232.78      250.36      6.03 o 
   2   1   7      214.91      214.57      7.35 o 
   3   1   7       23.79       20.83      4.06 o 
   4   1   7      348.86      378.93     11.36 o 
   5   1   7      100.22       97.65      7.84 o 
   6   1   7      262.18      286.78     11.94 o 
   7   1   7        3.14       -6.24      6.24 o 
   8   1   7       89.38      102.60     10.39 o 
   9   1   7       13.76       11.49      7.44 o 
  10   1   7        8.51        1.87      7.02 o 
  11   1   7       11.84       34.14     11.01 o 
 -11   2   7       68.31       92.81     10.65 o 
 -10   2   7      129.99      141.94     10.82 o 
  -9   2   7       36.18       54.91      9.45 o 
  -8   2   7       17.45        9.27      5.39 o 
  -7   2   7      149.09      126.92      8.28 o 
  -6   2   7       68.41       72.41      6.20 o 
  -5   2   7      143.90      142.94      6.52 o 
  -4   2   7        0.03       -1.58      2.51 o 
  -3   2   7      366.71      365.03      6.84 o 
  -2   2   7       36.39       43.32      3.07 o 
  -1   2   7      500.20      489.99      7.13 o 
   0   2   7       46.29       69.34      3.38 o 
   1   2   7     1279.20     1300.62     14.87 o 
   2   2   7      118.38      121.07      5.33 o 
   3   2   7        0.29       -1.30      3.02 o 
   4   2   7       16.10       18.64      4.86 o 
   5   2   7      185.24      163.32      8.95 o 
   6   2   7      112.74      112.98      9.34 o 
   7   2   7       90.79       91.22      9.38 o 
   8   2   7        3.26        4.75      8.53 o 
   9   2   7        0.01       -1.05      6.50 o 
  10   2   7       20.73       17.77      9.87 o 
 -11   3   7       41.84       55.35      9.48 o 
 -10   3   7      444.74      470.09     16.81 o 
  -9   3   7      156.76      169.73     12.30 o 
  -8   3   7       80.14       72.63      7.50 o 
  -7   3   7      262.12      248.02     10.09 o 
  -6   3   7      701.07      678.75     13.65 o 
  -5   3   7      569.89      523.73     10.67 o 
  -4   3   7        9.07        5.57      2.88 o 
  -3   3   7      204.74      202.89      5.19 o 
  -2   3   7       21.36       26.85      2.53 o 
  -1   3   7      529.60      545.96      8.11 o 
   0   3   7       38.22       53.76      3.20 o 
   1   3   7      563.73      661.25      9.46 o 
   2   3   7       56.02       95.47      5.17 o 
   3   3   7        1.21        0.38      3.20 o 
   4   3   7        0.05       -3.92      3.92 o 
   5   3   7       50.40       50.48      6.18 o 
   6   3   7       54.52       44.09      7.29 o 
   7   3   7      473.42      454.82     15.30 o 
   8   3   7      128.79      126.14     10.59 o 
   9   3   7       31.23       28.09      8.23 o 
  10   3   7       33.95       42.13     11.65 o 
 -11   4   7       71.85       65.88      9.96 o 
 -10   4   7       29.14       24.28      7.47 o 
  -9   4   7        1.12       -1.62      6.06 o 
  -8   4   7       13.48        4.74      5.53 o 
  -7   4   7      180.30      177.29      9.02 o 
  -6   4   7       27.63       23.72      4.84 o 
  -5   4   7      529.60      527.52      9.89 o 
  -4   4   7        9.36        1.43      2.94 o 
  -3   4   7      287.68      284.71      5.79 o 
  -2   4   7      110.17      121.08      3.92 o 
  -1   4   7       18.34       14.84      2.13 o 
   0   4   7      269.79      276.22      7.10 o 
   1   4   7     1422.53     1390.66     16.96 o 
   2   4   7      361.54      368.06      9.02 o 
   3   4   7      195.23      199.22      7.13 o 
   4   4   7       30.85       22.99      3.91 o 
   5   4   7       31.34       34.95      8.18 o 
   6   4   7      613.83      615.07     16.43 o 
   7   4   7      809.57      772.50     19.60 o 
   8   4   7       23.59       35.92      8.62 o 
   9   4   7        0.68       -5.97     10.61 o 
  10   4   7       11.53        9.28     10.28 o 
 -11   5   7        0.45       16.62      8.69 o 
 -10   5   7      120.59      124.42     10.99 o 
  -9   5   7       33.71       33.20      7.53 o 
  -8   5   7       13.74       -6.14      6.14 o 
  -7   5   7        9.09       12.78      5.68 o 
  -6   5   7       34.74       33.30      4.68 o 
  -5   5   7      581.36      554.47     10.76 o 
  -4   5   7      458.60      454.91      7.75 o 
  -3   5   7       61.77       57.11      3.32 o 
  -2   5   7     1181.47     1243.07     13.48 o 
  -1   5   7      105.17      102.87      4.18 o 
   0   5   7     1660.45     1688.84     15.21 o 
   1   5   7       33.42       45.74      2.94 o 
   2   5   7      574.10      532.77     11.60 o 
   3   5   7      191.92      201.23      6.29 o 
   4   5   7      182.14      203.30      7.90 o 
   5   5   7     2679.61     2533.17     36.25 o 
   6   5   7     1266.75     1307.77     24.74 o 
   7   5   7       13.19        6.34      7.98 o 
   8   5   7      149.48      146.87     13.90 o 
   9   5   7        2.39       -1.59     11.87 o 
  10   5   7        7.21       18.61     10.57 o 
 -11   6   7       57.06       58.79      9.91 o 
 -10   6   7       13.30        4.15      7.16 o 
  -9   6   7       85.95       96.23      9.37 o 
  -8   6   7        0.48       -5.34      5.34 o 
  -7   6   7       23.34       15.76      5.98 o 
  -6   6   7      329.38      353.03     10.86 o 
  -5   6   7     1234.51     1198.76     16.83 o 
  -4   6   7       87.19       95.45      4.25 o 
  -3   6   7      312.26      303.43      6.08 o 
  -2   6   7       46.31       41.67      2.97 o 
  -1   6   7     1319.37     1336.67     13.40 o 
   0   6   7       18.31       19.26      2.06 o 
   1   6   7      702.59      681.19      8.37 o 
   2   6   7      668.97      657.02     10.23 o 
   3   6   7       43.04       29.34      3.91 o 
   4   6   7      127.51      106.96      7.17 o 
   5   6   7        0.32       19.91      5.53 o 
   6   6   7       49.89       71.63      9.69 o 
   7   6   7      240.59      260.73     15.68 o 
   8   6   7        8.55        9.73      8.67 o 
   9   6   7        3.17       -4.36      8.54 o 
  10   6   7       35.35       71.14     11.29 o 
 -10   7   7       41.17       42.02      8.34 o 
  -9   7   7       24.93       10.64      6.82 o 
  -8   7   7       18.54       14.22      6.73 o 
  -7   7   7      120.88      100.53      8.46 o 
  -6   7   7        7.01        2.12      4.44 o 
  -5   7   7      205.01      188.48      8.25 o 
  -4   7   7      187.46      167.31      6.57 o 
  -3   7   7      164.79      143.82      5.69 o 
  -2   7   7      873.89      884.42     10.33 o 
  -1   7   7      326.18      338.69      6.33 o 
   0   7   7      217.77      218.84      5.45 o 
   1   7   7      403.32      449.48      6.18 o 
   2   7   7       36.06       29.95      2.93 o 
   3   7   7      633.19      593.22     17.60 o 
   4   7   7     2439.03     2388.70     34.05 o 
   5   7   7      132.65      141.82     16.80 o 
   6   7   7      643.99      599.37     20.47 o 
   7   7   7        0.32        0.10      7.32 o 
   8   7   7       23.68       14.57      8.82 o 
   9   7   7       86.11       99.75     20.70 o 
  10   7   7        4.54       20.37     10.95 o 
 -10   8   7        6.85        3.62      8.43 o 
  -9   8   7      115.47       96.08     10.74 o 
  -8   8   7      107.02      103.15      9.15 o 
  -7   8   7        5.13       -4.63      4.63 o 
  -6   8   7       16.59       10.53      4.98 o 
  -5   8   7       21.03       17.99      4.70 o 
  -4   8   7        7.33        3.68      3.80 o 
  -3   8   7       48.34       41.66      3.03 o 
  -2   8   7      375.79      376.83      6.25 o 
  -1   8   7       62.25       57.66      2.88 o 
   0   8   7      336.63      312.15      5.51 o 
   1   8   7        8.72        7.55      2.01 o 
   2   8   7      694.05      686.39     10.81 o 
   3   8   7       21.73       16.52      5.41 o 
   4   8   7      117.71      100.01      9.43 o 
   5   8   7     2790.93     2870.16     52.12 o 
   6   8   7      487.09      522.51     18.32 o 
   7   8   7      106.57       93.04     11.03 o 
   8   8   7       14.66       19.73      9.80 o 
   9   8   7       50.77       58.94     12.11 o 
  10   8   7       48.01       62.35     13.03 o 
 -10   9   7       11.32       18.95      9.42 o 
  -9   9   7       64.20       57.80     10.15 o 
  -8   9   7       36.71       39.27      8.87 o 
  -7   9   7      202.49      176.99     11.13 o 
  -6   9   7      654.77      612.62     15.97 o 
  -5   9   7        0.12       -4.88      4.88 o 
  -4   9   7      602.19      568.16     16.57 o 
  -3   9   7     1349.29     1305.26     15.48 o 
  -2   9   7       41.14       41.10      3.07 o 
  -1   9   7      128.36      142.86      9.62 o 
   0   9   7      592.29      590.83     16.37 o 
   1   9   7     1639.28     1577.66     28.13 o 
   2   9   7       31.87       31.12      4.34 o 
   3   9   7       98.15       98.75     12.78 o 
   4   9   7        0.52       -5.28      6.31 o 
   5   9   7      219.54      233.47     14.10 o 
   6   9   7      676.40      672.43     26.16 o 
   7   9   7        0.37        1.26      7.28 o 
   8   9   7      126.75      101.41     12.31 o 
   9   9   7       18.71       27.13     10.58 o 
 -10  10   7       14.94       20.19      9.67 o 
  -9  10   7        0.22        2.42      7.31 o 
  -8  10   7        2.73       -2.73      6.75 o 
  -7  10   7        0.48       -5.66      5.66 o 
  -6  10   7      116.33      137.16      9.31 o 
  -5  10   7      977.88      955.99     18.74 o 
  -4  10   7       84.42       87.80      8.18 o 
  -3  10   7      355.57      327.82      7.61 o 
  -2  10   7      902.37      862.10     20.69 o 
  -1  10   7       93.90       80.69      8.71 o 
   0  10   7       64.02       66.33      8.37 o 
   1  10   7      438.17      411.52     15.25 o 
   2  10   7      116.30      115.50      7.93 o 
   3  10   7      113.62      101.98      7.73 o 
   4  10   7      301.41      333.39     14.57 o 
   5  10   7       61.98       52.80      8.77 o 
   6  10   7      554.57      623.29     20.84 o 
   7  10   7       67.41       71.93     11.69 o 
   8  10   7       42.33       61.48     10.30 o 
   9  10   7       41.05       47.93     10.88 o 
  -9  11   7        0.72        3.96      6.91 o 
  -8  11   7        7.04        0.12      7.05 o 
  -7  11   7      481.33      471.82     15.26 o 
  -6  11   7       87.85       90.14      8.28 o 
  -5  11   7       10.06        5.51      5.34 o 
  -4  11   7        0.50       -4.30      4.30 o 
  -3  11   7      481.12      452.27      8.49 o 
  -2  11   7      112.89       97.73      9.52 o 
  -1  11   7      125.04      113.34     10.00 o 
   0  11   7        1.25       -2.68      6.52 o 
   1  11   7      172.02      169.20     11.58 o 
   2  11   7      749.62      743.05     23.62 o 
   3  11   7      735.58      737.43     26.41 o 
   4  11   7        0.46       -8.56      9.10 o 
   5  11   7      854.07      853.45     27.63 o 
   6  11   7       10.14       21.92      8.65 o 
   7  11   7       98.58       93.10     11.66 o 
   8  11   7      120.90      130.44     19.06 o 
   9  11   7      118.14      150.97     15.07 o 
  -9  12   7       62.92       73.79     11.05 o 
  -8  12   7       26.23       28.94      8.69 o 
  -7  12   7       14.23       11.45      6.13 o 
  -6  12   7      241.59      237.49     17.57 o 
  -5  12   7      107.66       90.25      7.89 o 
  -4  12   7      157.38      168.51      8.78 o 
  -3  12   7       10.37        4.85      3.42 o 
  -2  12   7      914.69      891.39     22.41 o 
  -1  12   7      150.89      150.13     11.54 o 
   0  12   7        0.02       -6.31      6.31 o 
   1  12   7     1009.77     1121.98     25.06 o 
   2  12   7      758.92      746.93     28.15 o 
   3  12   7      918.07      932.10     19.67 o 
   4  12   7      331.87      305.53     13.99 o 
   5  12   7        7.35       12.98      6.90 o 
   6  12   7       89.21       95.70     11.33 o 
   7  12   7       30.00       37.74     11.14 o 
   8  12   7        6.77       29.89      9.32 o 
  -8  13   7        8.41        9.76      7.93 o 
  -7  13   7        0.13       -5.95      5.95 o 
  -6  13   7       43.80       45.98      7.35 o 
  -5  13   7       10.04       -1.60      5.09 o 
  -4  13   7        0.01       -2.92      4.01 o 
  -3  13   7      799.90      783.00     25.02 o 
  -2  13   7      759.52      709.17     26.00 o 
  -1  13   7       68.19       67.95      8.77 o 
   0  13   7       10.64       -6.07      6.07 o 
   1  13   7      152.32      131.68     11.35 o 
   2  13   7     1953.76     1972.08     55.37 o 
   3  13   7       19.24       36.92      6.84 o 
   4  13   7      149.22      152.47     10.05 o 
   5  13   7       15.05       15.47      6.63 o 
   6  13   7       41.82       71.25     10.20 o 
   7  13   7       15.54       25.82      7.99 o 
   8  13   7       13.97       18.96      9.09 o 
  -8  14   7       13.81        6.25      7.42 o 
  -7  14   7        7.51       12.06      8.09 o 
  -6  14   7       90.91       85.53      8.84 o 
  -5  14   7      336.42      349.59     13.41 o 
  -4  14   7       61.58       44.26      9.48 o 
  -3  14   7       36.62       28.28      8.94 o 
  -2  14   7      113.64      135.72     18.20 o 
  -1  14   7      382.83      371.85     23.80 o 
   0  14   7       37.08       29.32      8.26 o 
   1  14   7       11.80       27.72      8.58 o 
   2  14   7      409.08      433.94     17.06 o 
   3  14   7       59.12       62.24      7.18 o 
   4  14   7       21.59       31.71      6.50 o 
   5  14   7      100.35       99.75     10.16 o 
   6  14   7      129.66      128.41     11.56 o 
   7  14   7        3.18        5.66      8.12 o 
  -7  15   7       70.36       81.42      8.74 o 
  -6  15   7        0.37        8.22      6.33 o 
  -5  15   7      188.34      174.21     13.29 o 
  -4  15   7       28.49       16.06      9.24 o 
  -3  15   7      156.14      143.87     12.08 o 
  -2  15   7       15.52       20.54      7.57 o 
  -1  15   7       27.67       36.50      9.09 o 
   0  15   7       58.51       57.34      9.18 o 
   1  15   7       62.42       48.45      9.48 o 
   2  15   7       31.63       27.82      8.15 o 
   3  15   7      113.02      121.19     11.44 o 
   4  15   7      423.99      451.72     13.77 o 
   5  15   7       40.37       28.41      7.36 o 
   6  15   7        5.61       13.30      7.72 o 
   7  15   7        2.44        7.11     11.34 o 
  -7  16   7       93.21       97.39      9.59 o 
  -6  16   7      255.13      256.75     16.21 o 
  -5  16   7       56.82       52.16     10.68 o 
  -4  16   7       99.46       78.17     10.39 o 
  -3  16   7      157.56      165.08     13.70 o 
  -2  16   7       23.40       17.99      7.84 o 
  -1  16   7      102.57       92.63     11.43 o 
   0  16   7       19.69       16.47      8.56 o 
   1  16   7      175.66      186.38     14.27 o 
   2  16   7       48.63       54.44      9.21 o 
   3  16   7      113.97      111.52     11.49 o 
   4  16   7        6.62        9.79      8.88 o 
   5  16   7       49.90       64.01      9.26 o 
   6  16   7        0.21       11.30      7.77 o 
  -6  17   7       78.52       90.61     11.52 o 
  -5  17   7      220.31      164.23     13.75 o 
  -4  17   7       46.43       45.88     10.87 o 
  -3  17   7        0.61        4.63      7.20 o 
  -2  17   7      206.90      208.10     20.36 o 
  -1  17   7       24.02       25.43      8.72 o 
   0  17   7        0.77       -3.79      8.22 o 
   1  17   7       97.41       69.72     11.83 o 
   2  17   7        0.21       -7.54      7.54 o 
   3  17   7       18.05       16.20     11.42 o 
   4  17   7        5.30        5.33      9.22 o 
   5  17   7        1.85       -0.61     11.31 o 
  -5  18   7        9.38       27.44      9.63 o 
  -4  18   7        9.63        4.88      7.84 o 
  -3  18   7       17.79       10.64      9.71 o 
  -2  18   7       10.52       14.85      8.40 o 
  -1  18   7       33.85       40.46      9.35 o 
   0  18   7       87.65       86.72     12.12 o 
   1  18   7       10.58        2.64      8.87 o 
   2  18   7       15.04       22.72     13.02 o 
   3  18   7        2.15       -8.38      9.33 o 
   4  18   7        1.82        5.17      7.72 o 
  -3  19   7        1.37       -0.77      7.36 o 
  -2  19   7       19.46       17.30      9.03 o 
  -1  19   7      330.26      295.84     17.98 o 
   0  19   7        0.90       -8.27      8.27 o 
   1  19   7       18.36       12.19      9.40 o 
   2  19   7        0.88       -8.26      8.26 o 
 -10   0   8       81.44       76.49     16.17 o 
  -8   0   8      499.98      473.10     19.68 o 
  -6   0   8       46.22       45.39      7.85 o 
  -4   0   8        0.01       -1.50      4.25 o 
  -2   0   8        7.07       12.39     10.39 o 
   0   0   8      247.70      258.12      7.87 o 
   2   0   8      216.57      200.02     10.77 o 
   4   0   8      772.99      746.65     23.13 o 
   6   0   8       35.00       35.21      9.36 o 
   8   0   8      224.44      209.15     40.03 o 
  10   0   8      129.36      149.63     27.16 o 
 -11   1   8      258.32      235.16     16.00 o 
 -10   1   8      176.13      187.25     15.34 o 
  -9   1   8       18.57       16.79      7.70 o 
  -8   1   8        3.46       10.89      5.63 o 
  -7   1   8       42.22       41.86      7.84 o 
  -6   1   8       64.80       75.09      6.49 o 
  -5   1   8      200.37      196.25      8.20 o 
  -4   1   8      109.56      112.59      5.97 o 
  -3   1   8      398.85      361.81      6.85 o 
  -2   1   8      538.86      568.29      8.15 o 
  -1   1   8      344.77      277.03      5.96 o 
   0   1   8       16.53       15.37      2.80 o 
   1   1   8      951.54      962.26     14.27 o 
   2   1   8       24.11       27.15      4.22 o 
   3   1   8       17.61       16.58      4.68 o 
   4   1   8       19.60       27.40      6.81 o 
   5   1   8        4.03       -4.95      4.95 o 
   6   1   8        6.16       -0.53      5.40 o 
   7   1   8      249.92      239.22     12.73 o 
   8   1   8      115.12      109.89     10.06 o 
   9   1   8       41.07       22.18      9.16 o 
  10   1   8       27.79       52.00     29.54 o 
 -11   2   8      275.93      298.91     17.35 o 
 -10   2   8      328.83      334.48     15.78 o 
  -9   2   8      120.07      139.90     10.41 o 
  -8   2   8     1121.22     1125.09     22.88 o 
  -7   2   8      222.84      202.14      9.77 o 
  -6   2   8      101.40      105.24      7.04 o 
  -5   2   8      567.58      589.28     11.61 o 
  -4   2   8      434.82      418.64     12.74 o 
  -3   2   8        6.01        9.43      2.58 o 
  -2   2   8      775.16      784.91      9.54 o 
  -1   2   8       85.27       80.29      3.99 o 
   0   2   8        9.99       15.78      2.61 o 
   1   2   8      240.26      230.04      6.19 o 
   2   2   8      281.58      297.47      7.74 o 
   3   2   8      260.91      230.63      8.68 o 
   4   2   8       98.52       77.04      6.81 o 
   5   2   8        0.95        0.17      5.15 o 
   6   2   8       58.41       44.07      7.75 o 
   7   2   8      187.37      154.62     10.85 o 
   8   2   8      350.99      371.31     18.48 o 
   9   2   8       13.37       17.80      7.90 o 
  10   2   8        8.64        8.71     10.36 o 
 -11   3   8        1.61       21.88      8.03 o 
 -10   3   8      221.82      252.56     14.37 o 
  -9   3   8        9.04       -5.11      6.99 o 
  -8   3   8      128.92      131.39     10.19 o 
  -7   3   8        6.26       -5.02      5.02 o 
  -6   3   8        0.99       -3.51      4.07 o 
  -5   3   8      426.74      443.81     10.17 o 
  -4   3   8      776.95      764.52     11.69 o 
  -3   3   8     1145.47     1159.01     13.21 o 
  -2   3   8        3.02        6.57      2.36 o 
  -1   3   8      433.52      427.92      7.01 o 
   0   3   8      938.20      882.20     10.53 o 
   1   3   8      452.46      460.49      8.32 o 
   2   3   8      116.07       97.59      5.06 o 
   3   3   8      185.48      216.52      8.78 o 
   4   3   8        6.96        9.90      6.74 o 
   5   3   8        3.19       -4.83      4.88 o 
   6   3   8       36.88       37.25      7.32 o 
   7   3   8       52.00       52.38      9.43 o 
   8   3   8       11.74        2.12      7.61 o 
   9   3   8        0.01       -2.93     10.46 o 
  10   3   8       10.29       34.24     11.43 o 
 -10   4   8      168.79      183.95     14.73 o 
  -9   4   8      117.30      126.43     10.61 o 
  -8   4   8       11.91       13.46      6.50 o 
  -7   4   8      165.26      170.36     10.25 o 
  -6   4   8      100.43      109.14      7.63 o 
  -5   4   8       99.45       89.00      6.10 o 
  -4   4   8      292.85      291.70     11.04 o 
  -3   4   8       75.15       67.65      3.90 o 
  -2   4   8       33.02       37.72      3.06 o 
  -1   4   8     1092.15     1074.16     12.75 o 
   0   4   8      212.79      241.07      7.49 o 
   1   4   8      286.90      319.61      7.26 o 
   2   4   8       58.01       71.82      4.28 o 
   3   4   8        0.01       -1.46      3.80 o 
   4   4   8      746.09      697.31     15.81 o 
   5   4   8        5.42       -3.40      6.40 o 
   6   4   8       54.18       48.71      8.99 o 
   7   4   8        0.36       -5.17      7.09 o 
   8   4   8       77.78       79.24     11.54 o 
   9   4   8        2.64        5.21      8.75 o 
  10   4   8       79.37      108.61     12.61 o 
 -10   5   8       30.94       17.96      7.45 o 
  -9   5   8       12.75        8.76      6.64 o 
  -8   5   8        4.03       -6.06      6.06 o 
  -7   5   8       25.70       41.24      6.67 o 
  -6   5   8     1791.55     1710.18     24.41 o 
  -5   5   8       67.70       73.16      6.42 o 
  -4   5   8      506.31      497.34     11.19 o 
  -3   5   8        0.20       -2.35      2.35 o 
  -2   5   8       69.08       70.57      3.87 o 
  -1   5   8      613.35      614.16      9.16 o 
   0   5   8     3173.29     3141.39     26.00 o 
   1   5   8      959.70      970.03     11.79 o 
   2   5   8       80.10       85.45      5.05 o 
   3   5   8       21.52       24.07      4.68 o 
   4   5   8       41.02       45.72      6.24 o 
   5   5   8      208.99      194.48     12.80 o 
   6   5   8      489.20      432.86     21.07 o 
   7   5   8        5.48        5.88      8.58 o 
   8   5   8        0.28        7.17      7.59 o 
   9   5   8       35.82       24.13     10.31 o 
  10   5   8        0.68       11.56      8.54 o 
 -10   6   8       51.05       40.07      8.30 o 
  -9   6   8       36.29       40.18      8.00 o 
  -8   6   8       14.57        4.24      7.48 o 
  -7   6   8       33.19       18.27      9.90 o 
  -6   6   8      346.47      378.68     11.40 o 
  -5   6   8     2682.72     2617.23     31.56 o 
  -4   6   8       13.43       17.22      4.71 o 
  -3   6   8      175.82      169.11      6.94 o 
  -2   6   8       96.46      101.03      4.67 o 
  -1   6   8      123.93      129.98      4.10 o 
   0   6   8        0.45        7.66      2.34 o 
   1   6   8       29.90       45.49      3.31 o 
   2   6   8      184.91      228.00     16.98 o 
   3   6   8     1504.28     1502.75     28.81 o 
   4   6   8      101.95       89.94      9.91 o 
   5   6   8      237.42      237.10     13.28 o 
   6   6   8        0.61       -2.58     10.27 o 
   7   6   8       64.27       80.52     11.06 o 
   8   6   8        0.14       -3.41      6.92 o 
   9   6   8        8.41       13.57      9.43 o 
 -10   7   8        2.85       -1.93      6.82 o 
  -9   7   8       30.11       33.32      7.67 o 
  -8   7   8        6.18        0.16      6.38 o 
  -7   7   8      251.96      229.07     10.18 o 
  -6   7   8       31.15       26.82      6.03 o 
  -5   7   8       97.23      103.04      7.21 o 
  -4   7   8      899.09      907.63     15.21 o 
  -3   7   8      331.22      354.99      9.07 o 
  -2   7   8      736.70      718.30     10.52 o 
  -1   7   8      268.55      261.51      6.90 o 
   0   7   8        4.70        5.67      2.42 o 
   1   7   8     1655.96     1620.76     20.27 o 
   2   7   8       12.10        6.44      2.74 o 
   3   7   8      871.11      871.37     20.59 o 
   4   7   8       17.07        8.87      9.37 o 
   5   7   8        2.35        9.59     10.10 o 
   6   7   8      197.99      179.49     23.10 o 
   7   7   8      163.40      125.58     16.00 o 
   8   7   8        0.33        6.95      9.61 o 
   9   7   8        1.12       16.54     11.20 o 
 -10   8   8       21.51       25.94      9.69 o 
  -9   8   8        0.76        8.68      6.46 o 
  -8   8   8        6.47        7.97      6.12 o 
  -7   8   8      239.99      270.73     12.43 o 
  -6   8   8      186.40      167.68      9.01 o 
  -5   8   8      741.60      769.31     17.55 o 
  -4   8   8       48.40       50.91      5.72 o 
  -3   8   8        7.69       10.94      3.53 o 
  -2   8   8       14.55       12.12      2.51 o 
  -1   8   8     1974.99     1912.65     19.61 o 
   0   8   8       45.08       45.68      2.26 o 
   1   8   8       20.09       28.27      4.57 o 
   2   8   8     2096.85     2108.89     31.82 o 
   3   8   8      188.65      190.61     10.34 o 
   4   8   8      577.17      591.69     18.19 o 
   5   8   8      656.01      646.76     19.98 o 
   6   8   8        0.48        4.53      7.35 o 
   7   8   8       68.10       68.46     10.23 o 
   8   8   8       17.44       12.12      8.77 o 
   9   8   8        7.34        6.70      9.47 o 
  -9   9   8       95.86      107.67     11.71 o 
  -8   9   8      121.67      145.47     13.72 o 
  -7   9   8       46.62       49.00      7.69 o 
  -6   9   8      293.82      292.38     10.61 o 
  -5   9   8        5.34       -3.95      3.95 o 
  -4   9   8      360.92      334.59     18.15 o 
  -3   9   8       37.24       37.68      6.90 o 
  -2   9   8      129.90      115.74      5.52 o 
  -1   9   8       66.48       71.05      8.61 o 
   0   9   8       25.76       19.10      9.01 o 
   1   9   8     1780.01     1754.26     18.47 o 
   2   9   8        3.05        9.49      7.20 o 
   3   9   8        0.16       -5.36      5.36 o 
   4   9   8     1353.60     1370.31     28.67 o 
   5   9   8      199.34      221.45     13.92 o 
   6   9   8        5.07       10.12      8.28 o 
   7   9   8        0.34       -7.87      7.87 o 
   8   9   8      150.37      162.59     14.08 o 
   9   9   8        1.54       19.20     10.56 o 
  -9  10   8      101.11       95.56     11.23 o 
  -8  10   8       24.63       31.52     14.17 o 
  -7  10   8       32.26       38.49      7.25 o 
  -6  10   8      247.69      241.30     17.28 o 
  -5  10   8       68.38       79.38      7.77 o 
  -4  10   8      197.65      145.20     12.71 o 
  -3  10   8        1.55        1.27      4.26 o 
  -2  10   8      156.49      136.94     10.68 o 
  -1  10   8       63.76       53.43      7.79 o 
   0  10   8        8.13       18.34      7.10 o 
   1  10   8     1027.94     1105.26     25.10 o 
   2  10   8      377.39      386.40     10.33 o 
   3  10   8       99.07      107.80     12.31 o 
   4  10   8      465.30      478.60     18.72 o 
   5  10   8       99.96       93.66     11.63 o 
   6  10   8      225.82      245.52     15.40 o 
   7  10   8       15.56        9.15      8.68 o 
   8  10   8       44.75       35.95      9.60 o 
  -9  11   8      124.07      158.05     13.58 o 
  -8  11   8      213.45      228.54     14.45 o 
  -7  11   8        8.02        5.75      6.61 o 
  -6  11   8       26.90       27.85      9.04 o 
  -5  11   8        0.00       -4.67      4.67 o 
  -4  11   8      217.65      217.90      9.29 o 
  -3  11   8      674.28      609.59     12.41 o 
  -2  11   8       43.67       48.16      8.02 o 
  -1  11   8       19.03       16.51      6.91 o 
   0  11   8      332.45      347.21     14.88 o 
   1  11   8       34.24       36.11      8.70 o 
   2  11   8     1198.95     1199.54     41.45 o 
   3  11   8      192.13      207.41     13.86 o 
   4  11   8      391.09      411.69     19.54 o 
   5  11   8      340.47      326.46     20.66 o 
   6  11   8       25.25       26.18      9.89 o 
   7  11   8       13.59       23.47      9.12 o 
   8  11   8       42.14       45.01     11.52 o 
  -8  12   8       43.07       51.35     10.03 o 
  -7  12   8        7.00        3.68      6.49 o 
  -6  12   8       51.81       46.19      7.49 o 
  -5  12   8      242.43      203.33      9.85 o 
  -4  12   8      539.20      518.60     18.36 o 
  -3  12   8      251.31      233.99     14.80 o 
  -2  12   8      127.31      122.31     12.02 o 
  -1  12   8       11.13       -2.35      7.91 o 
   0  12   8      328.77      324.25     19.46 o 
   1  12   8      210.87      209.80     13.28 o 
   2  12   8        6.39       18.83      9.21 o 
   3  12   8       27.65       30.12      5.03 o 
   4  12   8       66.88       80.12      8.23 o 
   5  12   8       49.17       53.35      8.98 o 
   6  12   8      104.81       97.72     10.95 o 
   7  12   8      212.66      251.39     15.68 o 
  -8  13   8       77.56       67.02     10.02 o 
  -7  13   8        0.12       -1.58      5.59 o 
  -6  13   8       34.83       17.98      8.54 o 
  -5  13   8      156.07      150.13      8.96 o 
  -4  13   8      124.87      108.82     11.73 o 
  -3  13   8        0.01       -5.71      7.35 o 
  -2  13   8        4.72        9.74      7.27 o 
  -1  13   8      527.98      499.08     17.98 o 
   0  13   8     1018.85      990.49     48.97 o 
   1  13   8       65.99       53.54      9.20 o 
   2  13   8        1.36       -5.95      8.87 o 
   3  13   8      175.46      199.56     19.44 o 
   4  13   8        7.10       14.37      5.78 o 
   5  13   8      102.43      112.93     10.79 o 
   6  13   8       19.71       26.58      8.30 o 
   7  13   8       25.31       20.79      9.87 o 
  -7  14   8       15.37        5.04      6.41 o 
  -6  14   8       53.61       31.09      9.58 o 
  -5  14   8        8.25       13.95      9.01 o 
  -4  14   8       91.20       99.55     11.35 o 
  -3  14   8        4.94        8.72      7.21 o 
  -2  14   8       52.53       61.78     10.05 o 
  -1  14   8       58.74       76.82     10.09 o 
   0  14   8       81.02      102.86     10.76 o 
   1  14   8       22.49       17.18      7.92 o 
   2  14   8        3.99       -7.19      7.19 o 
   3  14   8       34.63       11.12      8.59 o 
   4  14   8        0.26        1.22      7.23 o 
   5  14   8      396.08      418.66     15.58 o 
   6  14   8      116.36      139.37     12.45 o 
  -6  15   8        5.10        5.57      7.72 o 
  -5  15   8        0.09        0.46      8.69 o 
  -4  15   8      121.84      129.61     13.00 o 
  -3  15   8       88.87       73.75     11.36 o 
  -2  15   8       54.60       45.01      9.13 o 
  -1  15   8       49.58       54.42     10.18 o 
   0  15   8      227.42      211.61     14.15 o 
   1  15   8       14.61        1.30      8.11 o 
   2  15   8       33.88       26.28     10.18 o 
   3  15   8       21.61       25.81      9.06 o 
   4  15   8      165.87      171.84     13.92 o 
   5  15   8       35.72       47.07     12.33 o 
   6  15   8       40.12       80.70     11.02 o 
  -6  16   8      139.46      116.08     12.42 o 
  -5  16   8       61.96       59.41     12.45 o 
  -4  16   8        1.24       -3.98      8.67 o 
  -3  16   8        7.17        7.33      7.86 o 
  -2  16   8        0.02       -3.56      8.41 o 
  -1  16   8       10.04        2.81      8.89 o 
   0  16   8        7.49        6.45      8.05 o 
   1  16   8        0.15       -7.90      7.90 o 
   2  16   8        0.11       -4.84      8.33 o 
   3  16   8       50.04       44.64      9.68 o 
   4  16   8       40.65       33.91     10.32 o 
   5  16   8        7.21        2.55      8.19 o 
  -5  17   8       73.85       65.60     10.46 o 
  -4  17   8        6.80        0.68      7.74 o 
  -3  17   8       38.51       61.06     11.34 o 
  -2  17   8       21.38       -1.13      8.96 o 
  -1  17   8       38.87       33.93      8.95 o 
   0  17   8       23.00       13.08     14.03 o 
   1  17   8       12.50       12.62      9.46 o 
   2  17   8       12.83        7.73      8.40 o 
   3  17   8      102.62       97.53     11.90 o 
   4  17   8       73.35      107.36     13.05 o 
  -3  18   8       29.18       15.39      9.67 o 
  -2  18   8      112.21      135.14     20.44 o 
  -1  18   8        7.25       -8.27      8.27 o 
   0  18   8       16.89       25.53     12.86 o 
   1  18   8        9.19       -8.27      8.27 o 
   2  18   8       41.51       44.81      9.80 o 
  -9   0   9       49.65       38.26     21.44 o 
  -7   0   9      408.67      430.96     17.91 o 
  -5   0   9       58.47       64.90      8.88 o 
  -3   0   9     2169.28     2160.53     45.13 o 
  -1   0   9      151.27      130.87      7.93 o 
   1   0   9     1071.43     1051.04     19.29 o 
   3   0   9      185.58      182.32     13.34 o 
   5   0   9       11.56       16.23     11.20 o 
   7   0   9      155.64      127.59     17.39 o 
   9   0   9        1.45        8.58     12.87 o 
 -10   1   9       22.33       21.58      8.64 o 
  -9   1   9        0.13       -6.47      6.47 o 
  -8   1   9       10.12       10.84      6.56 o 
  -7   1   9       20.78       12.41      6.39 o 
  -6   1   9      140.87      134.01      8.35 o 
  -5   1   9        6.61       -1.60      3.83 o 
  -4   1   9       35.53       21.07      4.25 o 
  -3   1   9      140.77      147.08      6.13 o 
  -2   1   9      431.37      450.31      8.59 o 
  -1   1   9        0.89       -2.15      2.70 o 
   0   1   9      377.99      372.82      7.31 o 
   1   1   9        6.21        6.92      3.38 o 
   2   1   9      574.34      572.74     11.41 o 
   3   1   9      201.31      201.42      9.40 o 
   4   1   9       16.76       15.51      5.41 o 
   5   1   9        3.20       -5.21      5.21 o 
   6   1   9        5.44       -3.42      6.19 o 
   7   1   9      135.35      134.47     12.79 o 
   8   1   9      266.19      216.02     18.87 o 
   9   1   9        5.31        2.50     13.34 o 
 -10   2   9        7.63       15.66      8.37 o 
  -9   2   9        3.81        2.37      7.11 o 
  -8   2   9       35.12       37.73      7.52 o 
  -7   2   9      155.94      153.96     10.00 o 
  -6   2   9       15.33       10.69      5.33 o 
  -5   2   9       62.03       65.95      6.44 o 
  -4   2   9       73.02       74.95      5.43 o 
  -3   2   9     1093.91     1099.91     14.36 o 
  -2   2   9      109.17      108.94      5.13 o 
  -1   2   9        1.31        1.96      2.93 o 
   0   2   9       41.03       34.20      3.85 o 
   1   2   9      245.41      245.11      7.12 o 
   2   2   9        0.02       -2.20      3.76 o 
   3   2   9       10.10       13.89      4.83 o 
   4   2   9        0.00       -5.02      5.02 o 
   5   2   9       29.67       15.68      6.35 o 
   6   2   9       29.32       11.13      7.08 o 
   7   2   9        1.35       12.63      7.91 o 
   8   2   9        0.31       -0.54     14.84 o 
   9   2   9       39.07       54.10     13.09 o 
 -10   3   9      161.45      149.73     13.57 o 
  -9   3   9      129.93      137.73     13.87 o 
  -8   3   9       16.03        4.24      6.83 o 
  -7   3   9       11.43       12.53      5.71 o 
  -6   3   9       74.48       80.44      7.63 o 
  -5   3   9      580.57      591.62     13.36 o 
  -4   3   9      125.41      124.74      7.15 o 
  -3   3   9        7.20        9.43      4.36 o 
  -2   3   9      479.00      486.61      8.88 o 
  -1   3   9      172.01      163.59      5.72 o 
   0   3   9     1261.04     1199.23     14.54 o 
   1   3   9       52.10       47.71      4.38 o 
   2   3   9       38.38       40.63      4.95 o 
   3   3   9      269.46      274.14     10.58 o 
   4   3   9      412.60      386.02     15.40 o 
   5   3   9       15.36       17.05     11.03 o 
   6   3   9       36.38       25.14     11.48 o 
   7   3   9        0.57        8.83      8.58 o 
   8   3   9        1.15        9.93      7.92 o 
   9   3   9       53.60       64.39     11.08 o 
 -10   4   9       63.09       71.80     10.01 o 
  -9   4   9        0.03       -6.68      6.68 o 
  -8   4   9       59.65       58.65      8.44 o 
  -7   4   9       22.27       21.33      6.54 o 
  -6   4   9        5.00       -3.57      4.56 o 
  -5   4   9       29.18       46.04      6.12 o 
  -4   4   9      349.69      367.83     11.26 o 
  -3   4   9      334.12      318.34     10.05 o 
  -2   4   9      124.55      111.78      6.50 o 
  -1   4   9      994.90     1003.71     15.64 o 
   0   4   9       13.86       32.61      4.46 o 
   1   4   9      183.58      175.41      8.65 o 
   2   4   9      484.00      437.90     13.62 o 
   3   4   9     1176.21     1133.15     41.89 o 
   4   4   9       67.31      106.64      9.77 o 
   5   4   9        1.40       -5.65      5.65 o 
   6   4   9       69.90       74.28     19.87 o 
   7   4   9        0.21        8.05      8.34 o 
   8   4   9       46.59       45.82      9.43 o 
   9   4   9       13.48       21.50      9.67 o 
 -10   5   9       50.36       50.63      9.03 o 
  -9   5   9      131.54      132.97     10.94 o 
  -8   5   9      167.86      169.96     11.33 o 
  -7   5   9      144.06      124.74      9.50 o 
  -6   5   9       52.95       47.84      5.96 o 
  -5   5   9      129.67      132.79      7.86 o 
  -4   5   9       25.49       22.14      7.00 o 
  -3   5   9        3.34        6.60      4.04 o 
  -2   5   9       54.17       52.71      4.82 o 
  -1   5   9      510.49      491.87     10.51 o 
   0   5   9      223.63      247.31      8.05 o 
   1   5   9      131.44      124.77      6.75 o 
   2   5   9      112.99      109.73      8.02 o 
   3   5   9     1293.38     1315.59     24.02 o 
   4   5   9     1342.45     1310.96     28.43 o 
   5   5   9      147.24      129.39     11.29 o 
   6   5   9      369.62      365.31     34.89 o 
   7   5   9        3.02        6.37     11.39 o 
   8   5   9       45.33       56.13     10.78 o 
   9   5   9       72.08       90.99     12.44 o 
 -10   6   9       10.43       12.27      7.71 o 
  -9   6   9        9.85       21.29      7.61 o 
  -8   6   9      470.29      451.76     15.27 o 
  -7   6   9       94.16       93.33      8.86 o 
  -6   6   9        0.16       -0.40      4.86 o 
  -5   6   9       56.84       57.14      6.01 o 
  -4   6   9       39.11       40.57      5.41 o 
  -3   6   9       12.61        5.08      4.08 o 
  -2   6   9        5.78        2.03      3.68 o 
  -1   6   9        1.98       10.49      3.79 o 
   0   6   9     2544.88     2521.77     29.07 o 
   1   6   9     1740.50     1680.85     24.86 o 
   2   6   9       28.41       22.38      6.60 o 
   3   6   9      366.06      389.73     13.52 o 
   4   6   9      358.31      387.42     15.63 o 
   5   6   9      296.91      282.18     26.75 o 
   6   6   9      244.83      198.26     14.02 o 
   7   6   9      114.37      104.53     11.64 o 
   8   6   9       99.74      136.78     20.22 o 
   9   6   9        3.71        4.44      8.65 o 
  -9   7   9      275.66      288.83     15.02 o 
  -8   7   9       20.17       13.52      6.57 o 
  -7   7   9       55.89       54.63      7.21 o 
  -6   7   9      475.47      450.51     12.48 o 
  -5   7   9      198.51      192.31      8.91 o 
  -4   7   9       56.45       40.50      5.33 o 
  -3   7   9       72.12       71.91      5.68 o 
  -2   7   9        8.80        7.87      3.43 o 
  -1   7   9      535.72      511.51     10.42 o 
   0   7   9        8.98       22.26      4.12 o 
   1   7   9      883.74      894.68     14.73 o 
   2   7   9      193.55      209.20     14.17 o 
   3   7   9       13.83       23.97      6.09 o 
   4   7   9      129.45      107.64     10.57 o 
   5   7   9       37.91       39.60     12.79 o 
   6   7   9        5.00        6.92      6.72 o 
   7   7   9       49.98       25.82      8.14 o 
   8   7   9       26.81       32.25      9.92 o 
  -9   8   9       29.69       46.56      8.39 o 
  -8   8   9       17.22       15.30      6.72 o 
  -7   8   9      434.30      442.66     15.10 o 
  -6   8   9      185.50      163.53      9.20 o 
  -5   8   9       25.15       19.31      5.59 o 
  -4   8   9        5.15        4.27      4.34 o 
  -3   8   9       97.97       81.45      5.51 o 
  -2   8   9      252.39      237.53      7.11 o 
  -1   8   9      232.61      226.96     10.30 o 
   0   8   9     1451.43     1416.71     18.59 o 
   1   8   9       65.14       66.26      4.87 o 
   2   8   9      206.31      203.30     12.28 o 
   3   8   9       19.99       24.68     10.84 o 
   4   8   9       25.02       25.45      7.12 o 
   5   8   9       39.92       49.10      7.94 o 
   6   8   9      127.84      141.31     12.24 o 
   7   8   9        0.58       -1.98      7.32 o 
   8   8   9        3.15        7.94     10.63 o 
  -9   9   9      189.95      196.93     14.26 o 
  -8   9   9      100.59      125.32     11.90 o 
  -7   9   9      630.89      668.05     16.05 o 
  -6   9   9        1.30       -2.22      5.02 o 
  -5   9   9      156.74      130.74      8.12 o 
  -4   9   9       19.78       25.62      5.04 o 
  -3   9   9       74.26       82.13      5.58 o 
  -2   9   9        0.04       -2.94      2.94 o 
  -1   9   9      591.31      520.30     13.00 o 
   0   9   9      644.51      600.21     12.28 o 
   1   9   9       99.20       76.51      6.07 o 
   2   9   9       33.96       33.10      8.37 o 
   3   9   9      274.85      292.57     20.97 o 
   4   9   9      314.92      340.39     14.83 o 
   5   9   9      459.31      466.10     17.24 o 
   6   9   9       20.33       19.29      8.38 o 
   7   9   9      202.31      211.67     15.64 o 
   8   9   9       35.85       55.68     11.55 o 
  -8  10   9      110.46      108.76     11.20 o 
  -7  10   9       75.93      104.93      9.73 o 
  -6  10   9      196.60      201.78     11.35 o 
  -5  10   9        3.58        7.82      5.66 o 
  -4  10   9      128.93      107.37      7.84 o 
  -3  10   9      145.48      139.07      6.88 o 
  -2  10   9       40.52       36.21      8.19 o 
  -1  10   9        1.67        9.82      7.00 o 
   0  10   9       97.67       69.21      9.16 o 
   1  10   9       64.83       69.99      9.13 o 
   2  10   9      814.66      822.01     16.12 o 
   3  10   9        2.35       10.85      5.32 o 
   4  10   9      713.18      722.56     18.88 o 
   5  10   9       30.36       33.35      8.94 o 
   6  10   9      195.60      177.24     13.34 o 
   7  10   9        0.21       17.27     11.65 o 
   8  10   9        6.63       -0.04     17.53 o 
  -8  11   9        5.72       11.76      7.66 o 
  -7  11   9        7.61       15.53      6.73 o 
  -6  11   9        9.65        2.63      5.84 o 
  -5  11   9       38.70       38.39      6.35 o 
  -4  11   9      150.01      144.57      8.21 o 
  -3  11   9      389.77      381.14     16.86 o 
  -2  11   9       51.92       40.79      8.85 o 
  -1  11   9       73.04       64.23      9.05 o 
   0  11   9       57.77       56.14      9.56 o 
   1  11   9        1.96       -6.51      7.60 o 
   2  11   9        8.85       12.61      7.43 o 
   3  11   9        7.61        4.76      4.62 o 
   4  11   9       14.84       27.99      7.84 o 
   5  11   9       68.04       70.63      9.90 o 
   6  11   9       14.00       21.38     10.43 o 
   7  11   9       15.18       -3.89      8.62 o 
  -7  12   9       19.15        3.47      7.02 o 
  -6  12   9      344.66      358.99     13.92 o 
  -5  12   9      169.57      137.88     12.20 o 
  -4  12   9        4.60       -1.57      9.08 o 
  -3  12   9       40.33       45.14      9.32 o 
  -2  12   9      530.34      538.60     21.39 o 
  -1  12   9      422.47      455.90     25.66 o 
   0  12   9       10.72       18.69      8.81 o 
   1  12   9       50.24       39.30      8.50 o 
   2  12   9      147.14      166.70     13.55 o 
   3  12   9       84.00      109.88     12.35 o 
   4  12   9      661.74      687.90     17.55 o 
   5  12   9      105.37       91.58     12.90 o 
   6  12   9       33.81       43.83      9.56 o 
   7  12   9        5.91       17.10      9.32 o 
  -7  13   9      151.06      128.48     19.33 o 
  -6  13   9       12.16        5.49      8.17 o 
  -5  13   9      122.58      114.69     12.16 o 
  -4  13   9       27.10       41.59      9.33 o 
  -3  13   9        6.51        2.71      8.03 o 
  -2  13   9        8.74       23.26      8.90 o 
  -1  13   9        4.72       17.50      9.44 o 
   0  13   9       91.76       90.11     10.07 o 
   1  13   9        0.50       -2.41      7.48 o 
   2  13   9        0.52       -6.82     13.55 o 
   3  13   9      573.63      600.72     22.49 o 
   4  13   9       58.04       96.43     11.59 o 
   5  13   9       45.01       28.58      9.97 o 
   6  13   9       52.60       55.84     10.16 o 
  -6  14   9       90.82       77.84     11.77 o 
  -5  14   9      116.62      134.38     13.19 o 
  -4  14   9        2.68       -8.25      8.25 o 
  -3  14   9        1.57       -1.25      7.44 o 
  -2  14   9      261.51      287.45     21.94 o 
  -1  14   9      211.79      227.08     14.85 o 
   0  14   9        0.36       -4.88      8.06 o 
   1  14   9       15.43        6.25      8.79 o 
   2  14   9       24.11       -1.27     10.52 o 
   3  14   9      234.48      279.52     17.60 o 
   4  14   9       66.33       70.46     10.91 o 
   5  14   9        0.59       -1.68     10.69 o 
  -5  15   9       65.60       83.53     18.02 o 
  -4  15   9        4.91       -0.31      8.77 o 
  -3  15   9       16.47       -8.53      8.53 o 
  -2  15   9       37.87       53.47      9.90 o 
  -1  15   9       44.31       40.48     12.31 o 
   0  15   9       58.42       81.76     11.40 o 
   1  15   9        4.61        6.13      8.92 o 
   2  15   9       99.92      119.45     13.00 o 
   3  15   9        2.24       12.53      9.54 o 
   4  15   9        1.48       -4.20      8.91 o 
   5  15   9       28.79       40.64     10.74 o 
  -4  16   9      179.02      174.30     20.77 o 
  -3  16   9       43.86       65.48     14.38 o 
  -2  16   9       56.29       60.05     11.27 o 
  -1  16   9       30.48       18.69      9.86 o 
   0  16   9        0.48       -7.70      7.70 o 
   1  16   9       18.24       13.61      9.18 o 
   2  16   9        0.44       -0.23      9.16 o 
   3  16   9       82.03       81.26     11.87 o 
  -3  17   9       11.55      -10.80     10.80 o 
  -2  17   9        8.33       -7.22     10.09 o 
  -1  17   9        0.27       -7.53      7.53 o 
   0  17   9       16.07       13.50      8.51 o 
   1  17   9        1.89        4.75      8.12 o 
   2  17   9       41.34       28.78     10.99 o 
  -8   0  10        1.27       -5.75     10.43 o 
  -6   0  10      142.02      140.68     18.35 o 
  -4   0  10        0.18       -5.65      5.65 o 
  -2   0  10       43.18       45.04      6.22 o 
   0   0  10      179.15      180.56      9.75 o 
   2   0  10      597.98      581.34     21.00 o 
   4   0  10      402.17      466.56     20.67 o 
   6   0  10       69.84       55.28     18.11 o 
   8   0  10        1.67       16.68     13.82 o 
  -9   1  10      121.09      127.29     12.51 o 
  -8   1  10       78.77       83.88      9.76 o 
  -7   1  10       38.47       66.35      9.37 o 
  -6   1  10        9.68        0.52      6.46 o 
  -5   1  10      173.04      173.89      8.90 o 
  -4   1  10        1.46       -4.45      4.45 o 
  -3   1  10      151.84      136.22      7.58 o 
  -2   1  10      218.54      223.80      7.60 o 
  -1   1  10        5.49        4.81      3.43 o 
   0   1  10        0.09        5.54      3.51 o 
   1   1  10      270.35      311.61      8.13 o 
   2   1  10      336.13      360.60     10.72 o 
   3   1  10      949.64      891.72     25.45 o 
   4   1  10      300.80      284.32     15.68 o 
   5   1  10      414.52      395.09     16.62 o 
   6   1  10       55.68       40.36     11.59 o 
   7   1  10      110.92      129.98     16.13 o 
   8   1  10       38.29       41.00     12.00 o 
  -9   2  10       19.34       11.21      8.01 o 
  -8   2  10      112.78      160.92     12.94 o 
  -7   2  10      125.28      140.20     11.65 o 
  -6   2  10      801.25      814.58     18.47 o 
  -5   2  10      361.08      358.18     13.85 o 
  -4   2  10      262.29      256.36      9.86 o 
  -3   2  10        4.87        4.74      4.28 o 
  -2   2  10       27.88       29.94      4.81 o 
  -1   2  10      242.40      252.95      8.81 o 
   0   2  10      392.54      385.72     10.29 o 
   1   2  10       93.74      107.25      6.78 o 
   2   2  10       35.40       27.43      6.60 o 
   3   2  10      295.59      273.07     11.96 o 
   4   2  10      597.04      555.79     17.98 o 
   5   2  10      151.01      123.64     16.23 o 
   6   2  10      136.81      123.26     11.97 o 
   7   2  10        1.65       -4.37     10.38 o 
   8   2  10       74.46       73.41     24.78 o 
  -9   3  10       75.09      104.32     11.19 o 
  -8   3  10       66.52       50.88      9.58 o 
  -7   3  10      443.85      414.61     14.31 o 
  -6   3  10       45.40       50.81      7.44 o 
  -5   3  10       71.28       71.53      7.07 o 
  -4   3  10      420.76      427.28     11.67 o 
  -3   3  10       18.41       19.18      4.80 o 
  -2   3  10      340.04      342.00      9.89 o 
  -1   3  10       18.49       33.85      4.95 o 
   0   3  10      881.08      837.17     14.95 o 
   1   3  10      156.54      156.95      8.61 o 
   2   3  10       25.30        6.56      5.41 o 
   3   3  10       65.04       69.05      8.05 o 
   4   3  10      106.93       90.85     10.30 o 
   5   3  10      139.71      134.11     20.94 o 
   6   3  10       20.42       12.34      7.50 o 
   7   3  10      157.70      145.85     13.57 o 
   8   3  10        1.77       -1.33     10.96 o 
  -9   4  10       52.59       52.46      9.31 o 
  -8   4  10        2.39       -5.14      6.87 o 
  -7   4  10       97.59       86.79      8.73 o 
  -6   4  10       91.49       98.66      7.92 o 
  -5   4  10     1032.13     1008.36     17.99 o 
  -4   4  10      115.48      107.96      7.33 o 
  -3   4  10        4.30       -2.56      4.45 o 
  -2   4  10      641.72      649.41     13.33 o 
  -1   4  10     1019.51     1052.47     17.02 o 
   0   4  10      156.82      173.89      7.94 o 
   1   4  10      523.20      511.27     12.71 o 
   2   4  10       67.84       58.00      7.37 o 
   3   4  10       94.02      102.13      9.03 o 
   4   4  10      523.59      501.38     17.58 o 
   5   4  10       64.35       63.36      9.59 o 
   6   4  10      261.66      265.67     16.05 o 
   7   4  10        2.00        5.77      8.05 o 
   8   4  10       24.53       28.38     19.30 o 
  -9   5  10       25.35       28.16      8.87 o 
  -8   5  10      114.09       91.83      9.56 o 
  -7   5  10       20.32       25.81      6.56 o 
  -6   5  10       32.88       30.80      6.18 o 
  -5   5  10        0.22        0.58      4.57 o 
  -4   5  10       42.83       49.86      6.33 o 
  -3   5  10        1.65       -3.87      3.87 o 
  -2   5  10       37.67       38.16      5.10 o 
  -1   5  10      855.50      805.10     14.47 o 
   0   5  10      562.91      576.29     12.49 o 
   1   5  10       10.62       11.27      4.25 o 
   2   5  10       59.11       57.74      6.61 o 
   3   5  10      420.41      449.43     18.96 o 
   4   5  10       57.15       46.80     10.13 o 
   5   5  10       63.11       53.01      9.31 o 
   6   5  10        9.14       21.95      9.09 o 
   7   5  10      111.27       95.06     11.11 o 
   8   5  10       48.63       74.49     11.98 o 
  -9   6  10        0.04        3.67      8.47 o 
  -8   6  10        0.64       -3.42      6.87 o 
  -7   6  10       46.03       50.72      7.89 o 
  -6   6  10      552.25      535.25     15.20 o 
  -5   6  10      106.50       98.72      9.09 o 
  -4   6  10       11.17        2.94      4.28 o 
  -3   6  10       15.60       10.26      4.73 o 
  -2   6  10       26.27       20.93      4.39 o 
  -1   6  10       70.68       73.45      5.66 o 
   0   6  10        3.52        8.91      4.38 o 
   1   6  10      314.55      290.76      9.48 o 
   2   6  10       20.73        2.67      9.50 o 
   3   6  10        0.57        2.66      5.34 o 
   4   6  10      110.60      100.13     12.71 o 
   5   6  10        0.65       -4.29      5.75 o 
   6   6  10       26.01       37.88      8.91 o 
   7   6  10        0.38        7.42      7.83 o 
   8   6  10        8.06       16.75      9.39 o 
  -9   7  10       51.48       59.61      8.90 o 
  -8   7  10       11.05        5.66      7.44 o 
  -7   7  10        0.31       -3.53      6.96 o 
  -6   7  10      336.38      332.39     11.66 o 
  -5   7  10       46.20       52.22      6.25 o 
  -4   7  10      165.86      155.46      8.14 o 
  -3   7  10       21.93       14.87      4.44 o 
  -2   7  10       20.08       16.30      3.99 o 
  -1   7  10       71.85       86.63      5.69 o 
   0   7  10        3.86        8.33      6.75 o 
   1   7  10      356.55      353.67      9.89 o 
   2   7  10       63.35       67.87      7.13 o 
   3   7  10        7.88        3.39      6.09 o 
   4   7  10        0.44       -6.48      7.72 o 
   5   7  10      201.70      216.32     14.02 o 
   6   7  10       40.95       33.55      9.21 o 
   7   7  10        1.69       -0.25      7.50 o 
   8   7  10        1.44        9.29      8.58 o 
  -8   8  10       34.09       36.32      7.53 o 
  -7   8  10       57.16       62.09      7.49 o 
  -6   8  10       38.42       34.57      6.23 o 
  -5   8  10       70.38       74.34      6.79 o 
  -4   8  10        7.77        3.53      4.42 o 
  -3   8  10       15.89       17.37      4.44 o 
  -2   8  10      165.70      157.20      7.56 o 
  -1   8  10       59.70       64.33      5.19 o 
   0   8  10       84.94       86.30      5.29 o 
   1   8  10      151.48      152.03      7.04 o 
   2   8  10        3.12        2.18      5.79 o 
   3   8  10       74.19       78.65     10.32 o 
   4   8  10       30.34       34.40      7.09 o 
   5   8  10       54.51       67.24      9.56 o 
   6   8  10        0.05        0.99      6.56 o 
   7   8  10       29.49       32.76      9.75 o 
  -8   9  10        9.22       19.46      7.81 o 
  -7   9  10       31.85       27.16      6.13 o 
  -6   9  10       79.89       95.80      7.80 o 
  -5   9  10       10.42       -0.87      4.55 o 
  -4   9  10      176.57      189.38     11.93 o 
  -3   9  10        0.21       -3.46      3.46 o 
  -2   9  10      187.01      154.75      9.21 o 
  -1   9  10       95.95       92.06     10.78 o 
   0   9  10       29.89       27.02      5.21 o 
   1   9  10        0.60        2.56      3.20 o 
   2   9  10      172.42      187.97      9.27 o 
   3   9  10       15.44       14.55      6.37 o 
   4   9  10       32.55       36.63      7.78 o 
   5   9  10       29.98       22.23      8.01 o 
   6   9  10       66.38       78.48     10.44 o 
   7   9  10       32.23       42.68      9.49 o 
  -7  10  10       14.08        1.21      6.77 o 
  -6  10  10      132.47      112.38      9.02 o 
  -5  10  10        0.74        4.67      5.68 o 
  -4  10  10      257.18      263.92     10.77 o 
  -3  10  10        3.52       -6.57      6.57 o 
  -2  10  10      250.93      258.56     15.19 o 
  -1  10  10       70.77       95.03     10.99 o 
   0  10  10       89.00       89.11     10.02 o 
   1  10  10       65.96       61.83     10.23 o 
   2  10  10       42.19       59.54      9.84 o 
   3  10  10       41.55       60.30      6.61 o 
   4  10  10       94.08      103.52     15.51 o 
   5  10  10       63.83       61.78      8.77 o 
   6  10  10       18.56       36.38      9.04 o 
   7  10  10      116.20      118.79     12.81 o 
  -7  11  10        0.06       -7.81      8.37 o 
  -6  11  10       78.83       96.30      9.12 o 
  -5  11  10        3.36       -4.67      7.17 o 
  -4  11  10        8.93        6.26      8.61 o 
  -3  11  10      230.24      222.88     18.43 o 
  -2  11  10       65.37       71.78     11.05 o 
  -1  11  10      524.42      490.55     23.88 o 
   0  11  10       37.55       23.72      8.35 o 
   1  11  10       29.86       21.52      8.46 o 
   2  11  10      213.11      217.14     21.87 o 
   3  11  10      258.29      236.03     15.79 o 
   4  11  10       25.36       32.68      7.04 o 
   5  11  10        7.90        4.48      6.98 o 
   6  11  10       82.90       90.48     11.16 o 
  -6  12  10       18.29       12.77      9.26 o 
  -5  12  10        1.43       -0.20      7.19 o 
  -4  12  10      136.30      167.35     14.14 o 
  -3  12  10        7.15       -1.94      7.03 o 
  -2  12  10      134.88      119.49     12.42 o 
  -1  12  10       28.50       10.81      7.47 o 
   0  12  10       91.10       89.64     11.15 o 
   1  12  10       79.82       88.82     11.24 o 
   2  12  10       14.65       15.92      9.29 o 
   3  12  10       35.41       43.80     11.21 o 
   4  12  10      685.63      760.71     37.14 o 
   5  12  10        3.14       13.29     15.26 o 
  -6  13  10        8.50        0.89      8.34 o 
  -5  13  10       47.04       44.22     10.76 o 
  -4  13  10        0.03        0.51      8.64 o 
  -3  13  10        9.67       16.58      8.08 o 
  -2  13  10       56.24       37.23      9.45 o 
  -1  13  10       22.01       19.13      8.36 o 
   0  13  10        4.33        5.82      7.44 o 
   1  13  10       26.30       23.48      9.86 o 
   2  13  10        0.35       -7.35      8.31 o 
   3  13  10      323.24      378.85     18.98 o 
   4  13  10       39.49       71.33     13.48 o 
   5  13  10       12.83        6.45     10.25 o 
  -5  14  10       40.43       33.33      9.97 o 
  -4  14  10      424.10      419.72     20.55 o 
  -3  14  10      112.58       94.06     11.46 o 
  -2  14  10        2.54       -2.19     12.67 o 
  -1  14  10       16.90        6.75      9.10 o 
   0  14  10       93.61      104.40     12.50 o 
   1  14  10        0.66       -0.54      8.79 o 
   2  14  10      336.14      383.23     19.73 o 
   3  14  10      458.90      496.80     30.26 o 
   4  14  10       77.03       84.48     12.90 o 
  -4  15  10        1.91        4.64      9.73 o 
  -3  15  10       70.35       62.27     13.46 o 
  -2  15  10      110.37       97.33     12.40 o 
  -1  15  10       76.65       75.24     10.55 o 
   0  15  10       11.03        0.55      8.00 o 
   1  15  10       64.50       42.58     10.04 o 
   2  15  10       26.33       23.88     10.16 o 
   3  15  10       61.29       83.01     15.61 o 
  -2  16  10       83.91       74.19     16.37 o 
  -1  16  10        1.36       -7.74      9.25 o 
   0  16  10      159.52      139.08     14.35 o 
   1  16  10      111.25      120.89     13.37 o 
  -9   0  11      162.66      151.74     27.40 o 
  -7   0  11        0.04      -13.81     15.49 o 
  -5   0  11        2.84        8.92      9.60 o 
  -3   0  11      121.12      131.27     14.29 o 
  -1   0  11       41.88       84.11     12.13 o 
   1   0  11      220.61      226.02     16.81 o 
   3   0  11      193.13      150.11     20.97 o 
   5   0  11        1.32       -8.10     13.34 o 
   7   0  11       60.17       65.28     19.54 o 
  -9   1  11       94.58       83.04     12.55 o 
  -8   1  11      114.67      130.58     12.41 o 
  -7   1  11        1.53        5.40      7.07 o 
  -6   1  11      214.66      257.85     13.98 o 
  -5   1  11        6.85        6.92      6.77 o 
  -4   1  11       29.09       29.80      7.60 o 
  -3   1  11      112.98      130.30      9.77 o 
  -2   1  11     2597.88     2617.97     38.96 o 
  -1   1  11      824.80      862.77     19.49 o 
   0   1  11       36.77       38.87      7.19 o 
   1   1  11      193.19      197.01     12.04 o 
   2   1  11      368.65      367.17     19.17 o 
   3   1  11       64.60       67.32     11.78 o 
   4   1  11       40.09       22.54     11.20 o 
   5   1  11      288.08      258.40     19.36 o 
   6   1  11        2.46       -4.77      9.75 o 
   7   1  11        1.25        4.81     10.77 o 
  -8   2  11      360.64      388.63     17.57 o 
  -7   2  11      412.35      452.18     17.50 o 
  -6   2  11      177.89      194.02     12.30 o 
  -5   2  11       93.19       93.24      9.31 o 
  -4   2  11       37.87       43.83      7.68 o 
  -3   2  11      621.84      627.26     16.81 o 
  -2   2  11       28.21       41.60      7.30 o 
  -1   2  11      905.09      947.40     16.58 o 
   0   2  11      305.19      306.29      9.88 o 
   1   2  11        1.02       -0.35      4.85 o 
   2   2  11      434.59      434.32     15.74 o 
   3   2  11      159.84      147.40     14.30 o 
   4   2  11       30.22       32.62     10.85 o 
   5   2  11       70.08       57.40     13.13 o 
   6   2  11        4.03       -3.74     11.20 o 
   7   2  11       55.58       57.89     12.41 o 
  -8   3  11      170.38      154.44     13.69 o 
  -7   3  11      416.30      447.71     17.28 o 
  -6   3  11      171.58      204.59     12.51 o 
  -5   3  11        7.66       -1.57      5.76 o 
  -4   3  11       15.05       12.56      5.47 o 
  -3   3  11       37.60       35.23      5.71 o 
  -2   3  11        1.32        6.38      5.40 o 
  -1   3  11        9.34       18.64      4.89 o 
   0   3  11      150.94      188.16      8.86 o 
   1   3  11      225.21      222.82      9.24 o 
   2   3  11        9.44        6.32      5.84 o 
   3   3  11      308.30      317.93     13.44 o 
   4   3  11       60.27       55.39     13.82 o 
   5   3  11       64.09       34.03     25.49 o 
   6   3  11        0.01        7.35     10.29 o 
   7   3  11       18.74       33.83     15.25 o 
  -8   4  11      155.20      164.52     13.22 o 
  -7   4  11        4.42       13.05      7.95 o 
  -6   4  11      125.73      131.99     10.47 o 
  -5   4  11       28.83       11.93      6.18 o 
  -4   4  11      369.39      370.67     11.38 o 
  -3   4  11      249.30      267.48     12.25 o 
  -2   4  11       30.80       23.34      6.46 o 
  -1   4  11      204.06      186.60      8.66 o 
   0   4  11        1.08       11.06      4.80 o 
   1   4  11      102.50      104.88      7.37 o 
   2   4  11      111.39      111.32      8.70 o 
   3   4  11       20.83        7.53      6.67 o 
   4   4  11       77.95       90.99     13.82 o 
   5   4  11       24.98       35.58      9.65 o 
   6   4  11       98.36      116.99     15.00 o 
   7   4  11       32.20       39.92     12.89 o 
  -8   5  11       51.84       45.38      9.28 o 
  -7   5  11      218.27      217.56     16.23 o 
  -6   5  11       95.33      100.71      8.69 o 
  -5   5  11        1.38       -4.86      4.86 o 
  -4   5  11        0.06       -4.87      4.87 o 
  -3   5  11       16.01       15.56      5.10 o 
  -2   5  11        3.71        6.09      4.46 o 
  -1   5  11       13.15        8.55      4.74 o 
   0   5  11      686.93      679.06     14.07 o 
   1   5  11      288.30      300.41     10.53 o 
   2   5  11       52.50       49.14      6.92 o 
   3   5  11        6.93       11.49      6.59 o 
   4   5  11        8.49       -5.34      6.42 o 
   5   5  11      140.67      131.56     12.22 o 
   6   5  11        7.19       -4.74      8.45 o 
   7   5  11        9.82       34.09     29.07 o 
  -8   6  11       73.38       72.04     10.80 o 
  -7   6  11       25.32       24.38      6.83 o 
  -6   6  11        3.85       -5.65      5.65 o 
  -5   6  11       55.38       43.05      6.01 o 
  -4   6  11       25.01       15.97      5.08 o 
  -3   6  11        1.75        0.29      4.32 o 
  -2   6  11       34.88       26.89      5.05 o 
  -1   6  11      315.88      312.22      9.90 o 
   0   6  11       92.50      103.55      6.91 o 
   1   6  11       62.29       67.45      6.14 o 
   2   6  11        0.48       -0.39      4.73 o 
   3   6  11       28.78       28.55     11.98 o 
   4   6  11      233.55      257.06     12.71 o 
   5   6  11        0.49       -2.50      7.20 o 
   6   6  11       15.82       31.25      9.28 o 
   7   6  11        7.85       11.83     19.06 o 
  -8   7  11       53.49       60.05      9.40 o 
  -7   7  11       10.93       20.57      6.52 o 
  -6   7  11        0.52       -3.22      5.00 o 
  -5   7  11        1.16       -4.16      7.33 o 
  -4   7  11        5.27        1.90      4.83 o 
  -3   7  11      133.04      139.22      7.84 o 
  -2   7  11      355.49      351.46     10.17 o 
  -1   7  11      106.09       90.74      6.23 o 
   0   7  11      168.67      152.02      7.45 o 
   1   7  11        9.60       17.30      6.38 o 
   2   7  11       99.84      119.61      8.10 o 
   3   7  11       71.53       64.94      8.67 o 
   4   7  11       23.34       23.97      7.79 o 
   5   7  11       82.31       83.66     10.24 o 
   6   7  11        2.09        9.09      8.07 o 
  -7   8  11       17.34       16.88      6.93 o 
  -6   8  11        0.42       -2.64      5.27 o 
  -5   8  11      124.62      123.00      8.10 o 
  -4   8  11        7.39        7.15      4.63 o 
  -3   8  11        0.74       -3.85      4.04 o 
  -2   8  11        7.38        4.76      4.23 o 
  -1   8  11       17.70       10.23      3.93 o 
   0   8  11       35.26       34.31      4.54 o 
   1   8  11        0.12        2.09      3.88 o 
   2   8  11        2.55        8.49      4.41 o 
   3   8  11        8.39        6.00      6.69 o 
   4   8  11        2.88       -5.93      5.93 o 
   5   8  11        0.15       -2.84      8.74 o 
   6   8  11       21.68       33.23      9.41 o 
  -7   9  11      110.81      100.44      8.39 o 
  -6   9  11       39.32       59.51      7.07 o 
  -5   9  11       22.65       20.20      6.28 o 
  -4   9  11        9.93       -2.34      5.51 o 
  -3   9  11      132.01      122.50     11.39 o 
  -2   9  11        2.75       -1.40      8.24 o 
  -1   9  11        3.76       -6.70      6.70 o 
   0   9  11       24.31       13.77      7.21 o 
   1   9  11       78.28       83.02     10.51 o 
   2   9  11       12.07       12.50      4.40 o 
   3   9  11        0.55       -1.19      5.40 o 
   4   9  11        9.04        2.52      7.57 o 
   5   9  11        9.43        5.35     11.00 o 
   6   9  11        5.16       -0.76      7.15 o 
  -6  10  11       24.77       29.04      7.25 o 
  -5  10  11        3.82        0.17      8.32 o 
  -4  10  11       10.32       -7.41      7.41 o 
  -3  10  11        9.49       -1.22      7.77 o 
  -2  10  11        5.82       -3.97      6.29 o 
  -1  10  11       41.07       32.34      9.23 o 
   0  10  11       17.59        9.40      7.33 o 
   1  10  11       18.68       17.38      9.01 o 
   2  10  11       27.98       10.55      8.17 o 
   3  10  11       18.40       18.04      9.26 o 
   4  10  11       31.36       30.79      7.13 o 
   5  10  11        3.88       11.07      7.08 o 
  -6  11  11        0.70       -5.92      7.69 o 
  -5  11  11       19.04        5.90      8.94 o 
  -4  11  11        1.51        5.01     10.59 o 
  -3  11  11       50.86       24.55      9.51 o 
  -2  11  11       16.10        5.23      7.78 o 
  -1  11  11        1.83        0.02      8.25 o 
   0  11  11       46.97       20.70      9.47 o 
   1  11  11      205.86      231.25     15.33 o 
   2  11  11       39.40       17.66      9.70 o 
   3  11  11       30.65       46.74     10.84 o 
   4  11  11        9.10        5.69      9.97 o 
   5  11  11        3.11        1.66     12.53 o 
  -5  12  11        2.20       -9.90      9.90 o 
  -4  12  11        4.89       -3.06      7.70 o 
  -3  12  11        2.61        3.79      8.62 o 
  -2  12  11        0.00        0.27      7.93 o 
  -1  12  11      189.41      210.69     14.95 o 
   0  12  11       17.68       14.11      8.87 o 
   1  12  11       50.45       55.37     10.69 o 
   2  12  11       36.55       57.67     15.54 o 
   3  12  11        0.29        6.66      8.42 o 
   4  12  11       24.59       22.13     13.55 o 
  -4  13  11        9.58       25.06     10.39 o 
  -3  13  11       10.76        8.79      9.26 o 
  -2  13  11        3.47        4.52     13.62 o 
  -1  13  11        4.36       -4.03      7.63 o 
   0  13  11        9.84       10.98      8.20 o 
   1  13  11        0.01       -2.39      7.44 o 
   2  13  11        0.25        1.09      8.44 o 
   3  13  11       33.22       44.35     22.70 o 
  -3  14  11       43.37       39.55     10.81 o 
  -2  14  11       89.55      115.73     16.64 o 
  -1  14  11        0.04       -8.28      8.28 o 
   0  14  11        8.11        9.77      9.79 o 
   1  14  11        0.39       -8.40      8.40 o 
   2  14  11       58.07       67.98     11.88 o 
  -6   0  12      810.84      782.85     64.81 o 
  -4   0  12      136.99      123.59     15.06 o 
  -2   0  12     3190.21     3240.57     81.49 o 
   0   0  12     1394.71     1448.63     38.86 o 
   2   0  12      104.85      102.03     14.25 o 
   4   0  12      362.97      326.42     29.07 o 
   6   0  12       20.92       16.68     15.73 o 
  -7   1  12      492.95      511.21     18.78 o 
  -6   1  12        4.08       12.49      7.20 o 
  -5   1  12      456.39      466.68     17.14 o 
  -4   1  12       76.88       90.82      9.61 o 
  -3   1  12       63.34       77.21      9.04 o 
  -2   1  12      141.47      232.66     20.29 o 
  -1   1  12        4.40       23.41      7.23 o 
   0   1  12       39.06       33.28      7.56 o 
   1   1  12      128.07      107.35      9.73 o 
   2   1  12      255.35      245.15     13.46 o 
   3   1  12        1.39        2.64     21.92 o 
   4   1  12      136.95      115.21     14.78 o 
   5   1  12        7.94        8.62     12.63 o 
   6   1  12        6.30        0.35     13.82 o 
  -7   2  12       10.90        1.66      7.88 o 
  -6   2  12      161.03      127.53     11.23 o 
  -5   2  12       14.48        8.98      7.75 o 
  -4   2  12      591.34      614.58     22.26 o 
  -3   2  12        0.08        9.43      6.60 o 
  -2   2  12      446.35      473.89     15.53 o 
  -1   2  12      137.28      152.17     10.69 o 
   0   2  12        6.47        3.60      6.15 o 
   1   2  12      538.74      521.10     16.82 o 
   2   2  12      295.04      307.45     14.59 o 
   3   2  12      136.10      145.37     22.40 o 
   4   2  12       51.44       30.26     11.25 o 
   5   2  12        0.31        2.08      8.74 o 
   6   2  12        0.07        6.36     10.92 o 
  -7   3  12        9.66        7.40      7.75 o 
  -6   3  12        2.72        0.15      8.87 o 
  -5   3  12      238.98      255.90     30.13 o 
  -4   3  12       34.89       46.04      7.78 o 
  -3   3  12      429.13      441.66     15.29 o 
  -2   3  12       47.79       70.89      8.96 o 
  -1   3  12      110.07      123.11      9.86 o 
   0   3  12      134.35      154.24     10.60 o 
   1   3  12        0.55       -6.15      6.15 o 
   2   3  12      178.88      179.47     11.53 o 
   3   3  12      244.24      224.40     17.74 o 
   4   3  12       21.75        5.64      9.95 o 
   5   3  12       27.42       14.53     13.58 o 
   6   3  12        0.06       13.44     21.68 o 
  -7   4  12       68.87       78.77     11.69 o 
  -6   4  12      264.49      281.95     14.82 o 
  -5   4  12        1.01        1.11      9.97 o 
  -4   4  12       10.35       -6.67      6.67 o 
  -3   4  12      233.24      248.01     18.57 o 
  -2   4  12       48.31       63.50      9.49 o 
  -1   4  12      268.12      281.00     17.91 o 
   0   4  12      213.37      217.90     11.94 o 
   1   4  12       19.36       17.79      6.82 o 
   2   4  12       23.47       11.76     10.25 o 
   3   4  12       43.72       49.59     17.39 o 
   4   4  12       78.74       68.99     12.43 o 
   5   4  12       12.55       12.87     10.29 o 
   6   4  12        0.01       -1.67      8.07 o 
  -7   5  12       12.57       -3.04      7.82 o 
  -6   5  12       35.24       39.72      8.34 o 
  -5   5  12       16.96       12.15      8.74 o 
  -4   5  12       11.96        0.58      6.66 o 
  -3   5  12      478.48      452.10     15.30 o 
  -2   5  12        0.48        2.55      6.28 o 
  -1   5  12      117.80      106.39      8.29 o 
   0   5  12       65.77       74.52      7.36 o 
   1   5  12       54.19       56.65      6.71 o 
   2   5  12        4.08       -1.54      6.19 o 
   3   5  12        0.24       -5.52      8.05 o 
   4   5  12        9.41       13.11      9.67 o 
   5   5  12       33.01       44.90     10.85 o 
   6   5  12        9.84       24.92     11.67 o 
  -7   6  12       42.90       46.72      8.64 o 
  -6   6  12        0.03        3.37      7.08 o 
  -5   6  12        2.59       12.54      7.15 o 
  -4   6  12       30.01       24.36      7.11 o 
  -3   6  12       21.51       14.54      6.93 o 
  -2   6  12      155.91      155.39      8.57 o 
  -1   6  12       65.33       69.99      7.03 o 
   0   6  12      236.19      237.00     11.19 o 
   1   6  12       45.56       35.51      5.86 o 
   2   6  12       73.92       97.20      7.40 o 
   3   6  12        0.02       -6.67      7.25 o 
   4   6  12        0.01        4.53     10.25 o 
   5   6  12        6.55       10.93     11.91 o 
  -6   7  12       17.49       13.83      7.14 o 
  -5   7  12       58.99       43.10      7.76 o 
  -4   7  12       12.57        6.77      5.08 o 
  -3   7  12      278.80      265.28     10.08 o 
  -2   7  12       36.00       29.59      5.45 o 
  -1   7  12        0.00       -0.94      4.11 o 
   0   7  12       14.75        7.59      5.82 o 
   1   7  12       48.73       55.62      6.15 o 
   2   7  12       19.69       19.76      6.36 o 
   3   7  12       24.92       20.69      8.46 o 
   4   7  12        0.06        6.13      7.48 o 
   5   7  12        8.95        9.76     21.21 o 
  -6   8  12       22.82       17.88      7.02 o 
  -5   8  12      170.10      199.29     10.68 o 
  -4   8  12        1.93       -0.59      4.87 o 
  -3   8  12        2.58       -1.28      6.57 o 
  -2   8  12       14.03        6.35      8.73 o 
  -1   8  12       47.73       59.61     12.72 o 
   0   8  12        0.55       -7.30      7.30 o 
   1   8  12       37.44       36.37      6.73 o 
   2   8  12       16.81       21.14      5.97 o 
   3   8  12       48.08       61.11      7.86 o 
   4   8  12       46.43       69.26     18.72 o 
   5   8  12        1.31       -4.75     15.40 o 
  -5   9  12        9.90       -3.13      8.40 o 
  -4   9  12       52.70       50.70     10.25 o 
  -3   9  12        3.31        6.71      8.36 o 
  -2   9  12       37.15       17.32      9.35 o 
  -1   9  12       27.79       34.91     13.24 o 
   0   9  12       85.34      111.34     13.64 o 
   1   9  12        0.22       -9.80     10.52 o 
   2   9  12      143.92      130.21     12.74 o 
   3   9  12        0.01       -7.42      7.42 o 
   4   9  12       47.71       44.09     10.91 o 
  -5  10  12      191.71      203.38     15.55 o 
  -4  10  12       32.81       20.23     10.49 o 
  -3  10  12        0.00       -7.55      7.55 o 
  -2  10  12        1.08       -3.73      7.77 o 
  -1  10  12      184.54      166.47     14.32 o 
   0  10  12        5.07        0.15      8.69 o 
   1  10  12        4.18       -8.29      8.54 o 
   2  10  12        0.25       -6.69      8.21 o 
   3  10  12       45.98       48.67     11.81 o 
   4  10  12       12.54       10.75      8.13 o 
  -4  11  12       73.86       98.01     13.02 o 
  -3  11  12       14.30        6.97      9.23 o 
  -2  11  12        6.11       -4.16      7.19 o 
  -1  11  12        0.47       -8.97      8.97 o 
   0  11  12      106.73      114.38     13.12 o 
   1  11  12        0.70       -8.43      8.43 o 
   2  11  12      160.13      169.18     14.80 o 
   3  11  12        2.67       -3.00      7.55 o 
  -3  12  12       70.56       67.29     12.28 o 
  -2  12  12        4.17       -6.50     11.28 o 
  -1  12  12      190.72      200.55     21.25 o 
   0  12  12       11.61       14.82     10.52 o 
   1  12  12       12.92       15.16      8.28 o 
   2  12  12        0.02        1.06      9.39 o 
  -5   0  13       93.86      107.36     15.31 o 
  -3   0  13       20.63       31.01     11.74 o 
  -1   0  13        4.12       -7.05      9.02 o 
   1   0  13      445.93      424.70     22.70 o 
   3   0  13       39.38       33.63     12.07 o 
   5   0  13        6.27       -2.86     14.77 o 
  -6   1  13       18.52       24.38      8.41 o 
  -5   1  13        4.55        5.94      8.19 o 
  -4   1  13        1.54        5.66      7.26 o 
  -3   1  13      279.98      313.45     15.17 o 
  -2   1  13        1.76       -5.84      6.89 o 
  -1   1  13       88.49       83.98     10.18 o 
   0   1  13       11.54        8.65      7.40 o 
   1   1  13      339.84      395.64     15.79 o 
   2   1  13      115.47      117.70     10.77 o 
   3   1  13        6.68       -6.78      6.78 o 
   4   1  13       27.96       26.59     10.19 o 
   5   1  13       49.99       43.82     12.94 o 
  -6   2  13       12.47       10.07      8.30 o 
  -5   2  13        0.56        5.63      7.55 o 
  -4   2  13       38.99       43.27      8.58 o 
  -3   2  13       97.75      125.69     13.27 o 
  -2   2  13      137.20      158.82     11.56 o 
  -1   2  13       28.47       26.42      8.60 o 
   0   2  13      489.43      499.67     17.55 o 
   1   2  13      266.87      290.29     14.25 o 
   2   2  13      247.59      262.70     14.09 o 
   3   2  13        0.01       -6.67      6.67 o 
   4   2  13       37.42       32.66     11.45 o 
   5   2  13        1.34        1.36     10.85 o 
  -6   3  13        6.50       18.93      8.59 o 
  -5   3  13        0.01       -6.54      6.54 o 
  -4   3  13       19.15       37.70      8.25 o 
  -3   3  13      306.65      348.38     15.43 o 
  -2   3  13        0.39       -0.32      7.11 o 
  -1   3  13        5.87       -6.74      6.74 o 
   0   3  13      193.94      210.31     12.64 o 
   1   3  13      153.79      186.23     12.45 o 
   2   3  13       84.55      101.09     10.14 o 
   3   3  13        0.07       -3.61      6.99 o 
   4   3  13        0.80       -9.39      9.39 o 
   5   3  13        1.92       -8.00      8.00 o 
  -6   4  13      104.29      111.50     10.91 o 
  -5   4  13       11.29        7.69      7.92 o 
  -4   4  13      197.32      221.42     13.36 o 
  -3   4  13     1011.04     1091.36     24.33 o 
  -2   4  13       27.95       29.24      7.38 o 
  -1   4  13        3.92        3.19      5.99 o 
   0   4  13       38.34       40.81      8.04 o 
   1   4  13       61.50       53.96      8.88 o 
   2   4  13       27.51       18.63      7.46 o 
   3   4  13       76.61       69.28      9.22 o 
   4   4  13       17.18        6.83      9.42 o 
  -5   5  13      246.86      242.87     17.65 o 
  -4   5  13       81.58      100.45      9.84 o 
  -3   5  13       23.93       47.85      8.05 o 
  -2   5  13      320.11      339.99     18.85 o 
  -1   5  13       10.62        3.86      6.52 o 
   0   5  13       48.26       38.38      7.70 o 
   1   5  13       68.87       58.15      8.60 o 
   2   5  13       32.92       25.89      8.32 o 
   3   5  13       14.86       12.78      8.07 o 
   4   5  13        2.62       -9.16     10.39 o 
  -5   6  13        0.97        3.31      7.24 o 
  -4   6  13        0.62        4.96      6.71 o 
  -3   6  13       28.33       18.22      6.77 o 
  -2   6  13      152.53      158.61     10.57 o 
  -1   6  13      110.76      104.40      9.32 o 
   0   6  13       12.11       14.82      6.54 o 
   1   6  13        0.25       -5.26      5.62 o 
   2   6  13       35.85       35.98      7.98 o 
   3   6  13        0.75       -3.14      6.97 o 
   4   6  13       14.89       11.89      8.87 o 
  -4   7  13       53.06       70.62      9.59 o 
  -3   7  13      221.28      258.27     15.21 o 
  -2   7  13       59.63       61.49     10.19 o 
  -1   7  13      102.81       92.55     11.72 o 
   0   7  13      115.33      133.53     16.42 o 
   1   7  13        2.35        0.16      5.80 o 
   2   7  13        0.02       -3.38      5.98 o 
   3   7  13      105.58      117.77     10.39 o 
  -4   8  13       54.47       63.40     15.42 o 
  -3   8  13        3.03        9.96     14.77 o 
  -2   8  13       60.18       38.59     17.15 o 
  -1   8  13        0.13       -4.07      9.15 o 
   0   8  13        0.30       -5.69     15.49 o 
   1   8  13       38.35       15.01     14.49 o 
   2   8  13        3.79       -8.37     19.54 o 
   3   8  13       45.08       37.10     14.63 o 
  -3   9  13      100.09      109.33     25.73 o 
  -2   9  13       41.73       23.92     15.31 o 
  -1   9  13       25.01        2.18     12.00 o 
   0   9  13        8.65       -8.21      9.94 o 
   1   9  13        4.54       11.50     12.59 o 
   2   9  13      183.99      210.89     21.96 o 
  -1  10  13        0.17       -9.63      9.63 o 
   0  10  13        2.34      -10.11     10.11 o 
  -4   0  14      124.86      130.64     17.48 o 
  -2   0  14        0.46        1.53     10.09 o 
   0   0  14       63.28       72.41     13.57 o 
   2   0  14        3.00       -9.50      9.50 o 
  -4   1  14       67.55       78.36     10.04 o 
  -3   1  14       27.37       23.76      7.93 o 
  -2   1  14       52.49       45.16      9.09 o 
  -1   1  14       27.51       26.94      8.02 o 
   0   1  14       14.66        1.10      7.26 o 
   1   1  14       47.77       58.54      9.22 o 
   2   1  14        0.03        0.67      7.29 o 
  -4   2  14       13.12        1.75      7.69 o 
  -3   2  14       70.89       68.77     10.11 o 
  -2   2  14       18.25        9.27      7.97 o 
  -1   2  14       29.21       24.65      8.01 o 
   0   2  14        9.08        5.22      7.68 o 
   1   2  14        0.96       -1.06      6.92 o 
   2   2  14       39.47       43.59      9.23 o 
  -3   3  14       52.45       47.41      8.70 o 
  -2   3  14      256.38      272.35     14.74 o 
  -1   3  14        4.49       -2.89      7.31 o 
   0   3  14       25.96       17.01      7.95 o 
   1   3  14        0.68        5.00      7.55 o 
   2   3  14       94.89       87.11     13.38 o 
  -3   4  14        6.37       16.53      7.93 o 
  -2   4  14       21.83       16.24      7.40 o 
  -1   4  14        0.47       -7.66      7.66 o 
   0   4  14       33.07       16.64      8.13 o 
   1   4  14       20.09        1.74     10.11 o 
   2   4  14       17.57       13.19      7.84 o 
  -2   5  14        0.65       -7.73     10.87 o 
  -1   5  14       20.98        5.81      9.15 o 
   0   5  14       95.87      101.63     10.46 o 
   1   5  14       10.17       -4.72      8.25 o 
  -1   6  14       47.88       47.60      7.65 o 
   0   6  14       28.91       10.70      7.50 o 
                                                 
