# Supplementary material for: Crystal structures of three 1-oxo-1,2-di­hydro­naphthalene derivatives: dimethyl 4-(4-meth­oxy­phen­yl)-2-(4-methyl­phen­yl)-1-oxo-1,2-di­hydro­naphthalene-2,3-di­carboxyl­ate, dimethyl 1-oxo-2-(pyren-4-yl)-4-(thio­phen-2-yl)-1,2-di­hydro­naphthalene-2,3-di­carboxyl­ate and ethyl 1-oxo-2-phenyl-2,4-bis­(thio­phen-2-yl)-1,2-di­hydro­naphthalene-3-carboxyl­ate
Source: Acta Crystallogr E Crystallogr Commun. 2017 Jan 13;73(Pt 2):177–82. doi: 10.1107/S2056989017000469 (PMC5290560; doi:10.1107/S2056989017000469)
Supplement: Supplementary file 4 [file e-73-00177-IIIsup4.hkl]

# 
# h,k,l, Fc-squared, Fo-squared, sigma(Fo-squared) and status flag 
# 
data_III
_shelx_title ' G6 in P2(1)/c' 
_shelx_refln_list_code          4 
_shelx_F_calc_maximum      162.05 
_exptl_crystal_F_000       952.00 
_reflns_d_resolution_high  0.8289 
 
loop_ 
 _symmetry_equiv_pos_as_xyz 
 'x, y, z' 
 '-x, y+1/2, -z+1/2' 
 '-x, -y, -z' 
 'x, -y-1/2, z-1/2' 
 
_cell_length_a    12.1263 
_cell_length_b    11.8009 
_cell_length_c    16.0657 
_cell_angle_alpha  90.000 
_cell_angle_beta  100.181 
_cell_angle_gamma  90.000 
 
_shelx_F_squared_multiplier     1.000 
 
loop_ 
 _refln_index_h 
 _refln_index_k 
 _refln_index_l 
 _refln_F_squared_calc 
 _refln_F_squared_meas 
 _refln_F_squared_sigma 
 _refln_observed_status 
   2   0   0    16801.34    15755.65    175.61 o 
   3   0   0     8515.93     8336.07     71.51 o 
   4   0   0      279.17      242.47      4.74 o 
   5   0   0      610.31      623.73      8.07 o 
   6   0   0      219.90      203.85      5.69 o 
   7   0   0      124.71      128.05      6.08 o 
   8   0   0      355.06      369.70     10.59 o 
   9   0   0     1499.46     1458.45     21.51 o 
  10   0   0       32.45       31.35      6.80 o 
  11   0   0      780.42      879.31     31.66 o 
  12   0   0       62.78       75.84     17.74 o 
  13   0   0       72.12       59.56      9.66 o 
  14   0   0       50.00       59.63     10.82 o 
   1   1   0    12803.27    11259.05    181.35 o 
   2   1   0     1471.03     1400.08     11.06 o 
   3   1   0     1201.39     1171.62     10.62 o 
   4   1   0      754.74      842.64      6.70 o 
   5   1   0     2262.64     2198.45     17.02 o 
   6   1   0      474.14      527.01      6.33 o 
   7   1   0       94.03       93.19      4.11 o 
   8   1   0      512.31      542.13      9.61 o 
   9   1   0     1341.70     1356.20     16.20 o 
  10   1   0       12.19       -0.64      3.76 o 
  11   1   0        9.36       12.92      5.23 o 
  12   1   0      145.87      121.15      7.45 o 
  13   1   0        2.03       13.17      6.04 o 
  14   1   0       14.81       16.14      7.26 o 
   0   2   0      113.33      102.68      2.00 o 
   1   2   0     7211.80     7468.23     40.77 o 
   2   2   0    16074.35    14762.83     85.32 o 
   3   2   0     3693.81     3869.26     23.68 o 
   4   2   0        3.52       -0.37      1.29 o 
   5   2   0      404.25      438.55      5.06 o 
   6   2   0     1042.14     1147.90     10.24 o 
   7   2   0      177.90      191.35      5.71 o 
   8   2   0       27.52       16.28      3.26 o 
   9   2   0       11.87        5.25      3.54 o 
  10   2   0      297.56      289.56      9.13 o 
  11   2   0       27.08       15.20      5.28 o 
  12   2   0        0.02       -3.03      5.18 o 
  13   2   0       31.05       15.64      6.16 o 
  14   2   0        0.02        0.48      6.93 o 
   1   3   0       81.74       75.60      2.36 o 
   2   3   0     8144.32     7954.73     44.13 o 
   3   3   0     7841.16     7672.98     44.91 o 
   4   3   0     2143.79     2348.10     15.49 o 
   5   3   0        0.75       -1.89      1.89 o 
   6   3   0      452.83      498.62      8.38 o 
   7   3   0      388.56      368.87      8.07 o 
   8   3   0       27.25       14.32      3.62 o 
   9   3   0       12.05        8.06      3.53 o 
  10   3   0       21.04        5.54      5.28 o 
  11   3   0       24.96       15.37      6.17 o 
  12   3   0        6.46        1.61      5.42 o 
  13   3   0       25.25       14.10      6.05 o 
  14   3   0       43.20       61.17      8.65 o 
   0   4   0     1854.95     1704.97     15.32 o 
   1   4   0      410.22      352.15      3.80 o 
   2   4   0     3314.55     3355.08     19.84 o 
   3   4   0      152.90      166.07      3.00 o 
   4   4   0     6340.44     6650.01     39.89 o 
   5   4   0     1226.16     1182.99     12.33 o 
   6   4   0      251.74      233.82      6.19 o 
   7   4   0      238.70      275.21      7.17 o 
   8   4   0      180.30      165.54      5.96 o 
   9   4   0       68.99       59.14      4.20 o 
  10   4   0       22.11       11.47      5.76 o 
  11   4   0        0.42       -0.89      5.11 o 
  12   4   0      253.27      285.95     12.47 o 
  13   4   0        8.58       12.36      7.74 o 
   1   5   0      915.71      902.85      7.11 o 
   2   5   0       13.67       11.27      1.54 o 
   3   5   0     1466.21     1544.19     11.58 o 
   4   5   0      100.36      119.52      4.05 o 
   5   5   0      750.96      770.84     10.80 o 
   6   5   0      236.47      231.91      7.33 o 
   7   5   0        0.08       -0.17      2.86 o 
   8   5   0      102.95      104.85      5.41 o 
   9   5   0       58.48       57.66      4.86 o 
  10   5   0        2.15       -5.61      5.61 o 
  11   5   0      120.35      104.02     11.25 o 
  12   5   0        6.87        5.63      5.86 o 
  13   5   0        3.56        0.11      7.58 o 
   0   6   0      172.89      122.95      5.92 o 
   1   6   0        3.61       12.22      2.21 o 
   2   6   0       20.79       15.23      2.28 o 
   3   6   0       50.36       53.09      3.11 o 
   4   6   0       39.37       46.33      3.45 o 
   5   6   0      967.25     1021.32     12.97 o 
   6   6   0      166.77      173.18      6.55 o 
   7   6   0      743.09      769.83     12.18 o 
   8   6   0       15.47       15.57      3.75 o 
   9   6   0      204.91      219.40      9.03 o 
  10   6   0       13.16        5.43      7.47 o 
  11   6   0       38.47       26.60      6.76 o 
  12   6   0       13.05       21.66      7.05 o 
  13   6   0       11.47        4.50      7.31 o 
   1   7   0      108.42      145.54      5.83 o 
   2   7   0       47.24       37.78      3.38 o 
   3   7   0       50.01       29.40      3.09 o 
   4   7   0       67.54       45.06      3.61 o 
   5   7   0       95.15      112.56      5.37 o 
   6   7   0       19.50        8.82      3.65 o 
   7   7   0      270.09      271.81      8.15 o 
   8   7   0       25.58       11.44      5.09 o 
   9   7   0       90.20      119.01      7.62 o 
  10   7   0       17.39        7.33      5.86 o 
  11   7   0        1.68        5.80      6.45 o 
  12   7   0        0.55        4.91      6.88 o 
   0   8   0     1869.10     1882.51     28.05 o 
   1   8   0      368.56      387.08      8.65 o 
   2   8   0      215.01      215.45      7.26 o 
   3   8   0      206.10      205.96      7.50 o 
   4   8   0        0.16       -2.89      3.14 o 
   5   8   0        3.51        5.54      3.81 o 
   6   8   0       39.74       29.06      4.68 o 
   7   8   0       12.30       10.03      4.31 o 
   8   8   0       38.53       26.61      6.09 o 
   9   8   0       17.91       15.54      6.08 o 
  10   8   0        3.65       -0.42      5.98 o 
  11   8   0       49.24       62.94      7.59 o 
   1   9   0       14.41        9.41      3.98 o 
   2   9   0       15.12        6.24      4.22 o 
   3   9   0      257.63      258.94      8.60 o 
   4   9   0       39.43       22.68      4.68 o 
   5   9   0      137.55      115.63      6.39 o 
   6   9   0       55.59       30.04      5.13 o 
   7   9   0       21.53       27.27      6.06 o 
   8   9   0        0.03       -5.70      5.70 o 
   9   9   0       24.15       24.45      6.58 o 
  10   9   0       21.49       21.02      7.03 o 
  11   9   0       12.81       18.51      7.19 o 
   0  10   0     1424.51     1416.54     26.32 o 
   1  10   0       44.51       45.29      5.11 o 
   2  10   0      969.45     1006.69     16.16 o 
   3  10   0      139.67      120.00      8.39 o 
   4  10   0        1.57       -4.67      4.67 o 
   5  10   0      179.25      187.23     12.33 o 
   6  10   0       67.30       58.75      6.58 o 
   7  10   0        9.47        8.21      5.85 o 
   8  10   0       14.56        5.79      7.15 o 
   9  10   0       35.44       34.97     10.11 o 
  10  10   0        3.16       -4.42      6.78 o 
   1  11   0       16.98       38.93      7.41 o 
   2  11   0        0.74       -4.96      4.96 o 
   3  11   0        0.93       -5.04      5.04 o 
   4  11   0       13.15       -5.25      5.25 o 
   5  11   0       26.59        9.22      5.59 o 
   6  11   0      134.49      154.27     12.64 o 
   7  11   0        0.00       -6.33      6.33 o 
   8  11   0       16.31        2.01      7.27 o 
   9  11   0        0.02        4.78      7.60 o 
   0  12   0      420.94      495.57     19.00 o 
   1  12   0        8.28       13.80      5.61 o 
   2  12   0       94.83       76.35      9.55 o 
   3  12   0        2.12       -1.45      5.90 o 
   4  12   0        7.95       -6.19      6.49 o 
   5  12   0       14.14        8.35      7.85 o 
   6  12   0        0.96       12.19      7.57 o 
   7  12   0        1.12       -6.80      6.80 o 
   1  13   0       61.50       46.75      9.61 o 
   2  13   0        0.19       -4.34      7.70 o 
   3  13   0       14.30        5.06      6.79 o 
   4  13   0        0.80       -3.89      8.02 o 
   5  13   0        2.94       -7.54      7.54 o 
   0  14   0       13.50       29.39     13.48 o 
   1  14   0        5.18        2.61      7.44 o 
   2  14   0        5.91       -0.79      7.06 o 
 -14   1   1       37.76       40.29      8.81 o 
 -13   1   1        9.34        4.55      5.67 o 
 -12   1   1        1.06        5.58      5.03 o 
 -11   1   1      212.36      255.73     10.01 o 
 -10   1   1       38.07       26.61      4.79 o 
  -9   1   1      282.49      294.57      9.81 o 
  -8   1   1      544.18      517.52      9.25 o 
  -7   1   1      810.32      788.31     10.17 o 
  -6   1   1       39.39       33.14      2.09 o 
  -5   1   1      165.04      173.83      3.47 o 
  -4   1   1     6601.51     6416.54     48.30 o 
  -3   1   1     3618.75     3800.89     25.68 o 
  -2   1   1     4259.46     4520.66     44.69 o 
  -1   1   1      251.82      246.23      4.52 o 
   1   1   1     1467.51     1329.24     13.68 o 
   2   1   1    13007.42    12530.44     81.26 o 
   3   1   1      799.67      768.19      6.77 o 
   4   1   1        3.71        5.04      1.74 o 
   5   1   1       75.19       70.32      2.35 o 
   6   1   1       39.06       39.13      2.35 o 
   7   1   1        7.05        6.08      2.42 o 
   8   1   1       36.55       36.36      3.37 o 
   9   1   1      378.21      392.79      8.36 o 
  10   1   1       82.15       85.15      5.26 o 
  11   1   1        5.04        6.82      4.81 o 
  12   1   1       15.03       29.47      5.90 o 
  13   1   1      164.12      205.86     13.69 o 
  14   1   1        6.46        6.04      6.57 o 
 -14   2   1        0.02        1.81      6.81 o 
 -13   2   1        4.35       -2.34      6.91 o 
 -12   2   1       78.17       67.42      6.50 o 
 -11   2   1      215.96      163.35      7.95 o 
 -10   2   1       73.74       50.39      4.80 o 
  -9   2   1      187.00      164.56      6.86 o 
  -8   2   1      749.83      746.78     10.77 o 
  -7   2   1       12.80       25.26      3.34 o 
  -6   2   1     1856.82     1995.55     17.36 o 
  -5   2   1      147.54      115.04      2.98 o 
  -4   2   1     1446.52     1585.17     13.20 o 
  -3   2   1     1891.49     1692.32     11.51 o 
  -2   2   1    14930.58    15690.47     86.81 o 
  -1   2   1     9367.65     9058.96     57.17 o 
   0   2   1     1176.95     1294.19      7.79 o 
   1   2   1        3.05        5.57      0.80 o 
   2   2   1      202.77      133.15      1.93 o 
   3   2   1      111.81       97.35      2.58 o 
   4   2   1      107.51       93.84      2.21 o 
   5   2   1     3269.25     3316.76     20.67 o 
   6   2   1     2595.68     2684.39     20.64 o 
   7   2   1      156.69      165.92      5.12 o 
   8   2   1       13.76        7.36      2.89 o 
   9   2   1      361.57      379.82      9.04 o 
  10   2   1       22.40       20.99      5.30 o 
  11   2   1      253.64      271.42     10.13 o 
  12   2   1       50.56       53.92      6.49 o 
  13   2   1       75.22       56.48      7.11 o 
  14   2   1        1.14        2.95      7.09 o 
 -14   3   1        0.07        3.57      7.03 o 
 -13   3   1       21.68        2.91      6.49 o 
 -12   3   1        7.64       -1.37      7.19 o 
 -11   3   1       69.05       32.31      9.55 o 
 -10   3   1        0.14       -4.16      4.16 o 
  -9   3   1       32.58       20.36      3.76 o 
  -8   3   1        6.84        8.31      3.97 o 
  -7   3   1      275.10      286.13      8.67 o 
  -6   3   1      536.43      550.35      8.63 o 
  -5   3   1      204.09      178.96      3.76 o 
  -4   3   1       21.83       13.64      1.55 o 
  -3   3   1    19043.33    19124.07    106.07 o 
  -2   3   1     9681.51     9611.32     52.65 o 
  -1   3   1       25.58       60.80      2.35 o 
   0   3   1     2613.63     2760.53     15.82 o 
   1   3   1     2595.19     2276.33     13.39 o 
   2   3   1       81.62      119.09      2.18 o 
   3   3   1      688.20      681.64      5.91 o 
   4   3   1      170.11      175.57      3.81 o 
   5   3   1        6.25       10.44      1.64 o 
   6   3   1     1317.67     1358.96     12.93 o 
   7   3   1       62.86       49.34      3.38 o 
   8   3   1      782.62      790.24     11.77 o 
   9   3   1      217.07      237.49      7.91 o 
  10   3   1       10.31        6.85      5.24 o 
  11   3   1        6.36       -3.12      5.63 o 
  12   3   1       80.72       85.31      7.33 o 
  13   3   1        3.86        3.83      6.20 o 
 -13   4   1       25.34       18.58      8.35 o 
 -12   4   1       55.94       50.09      8.00 o 
 -11   4   1       24.32       10.84      6.26 o 
 -10   4   1        4.93       -5.03      5.03 o 
  -9   4   1       27.50       22.46      5.05 o 
  -8   4   1        3.74       -0.99      4.03 o 
  -7   4   1      167.70      152.10      6.64 o 
  -6   4   1      938.50      985.65     12.68 o 
  -5   4   1      122.54      119.97      5.81 o 
  -4   4   1      418.66      509.47      5.45 o 
  -3   4   1       40.16       61.02      2.96 o 
  -2   4   1     3286.73     3360.78     19.61 o 
  -1   4   1     1121.65     1194.74      8.23 o 
   0   4   1       63.83       62.13      2.06 o 
   1   4   1       48.38       52.67      1.72 o 
   2   4   1       91.10       90.20      2.28 o 
   3   4   1      925.63      962.86      7.52 o 
   4   4   1     4114.13     4545.68     30.35 o 
   5   4   1      126.97      128.33      3.87 o 
   6   4   1      327.98      340.73      6.46 o 
   7   4   1        2.65       -0.36      1.98 o 
   8   4   1       31.72       26.05      2.57 o 
   9   4   1      208.31      208.78      8.76 o 
  10   4   1      149.34      136.11      7.99 o 
  11   4   1       63.84       78.74      7.53 o 
  12   4   1       30.71       26.62      6.80 o 
  13   4   1        0.07        3.44      6.71 o 
 -13   5   1        0.58       -1.83      7.44 o 
 -12   5   1       29.12       14.34      6.70 o 
 -11   5   1        2.02       -3.71      5.98 o 
 -10   5   1      134.81      113.18      6.69 o 
  -9   5   1      182.58      161.70      7.29 o 
  -8   5   1        8.54        4.90      3.32 o 
  -7   5   1       22.91       22.69      3.58 o 
  -6   5   1      502.50      493.63      9.11 o 
  -5   5   1     2238.98     2184.38     20.98 o 
  -4   5   1     1243.87     1346.68     13.79 o 
  -3   5   1      496.76      469.32      5.38 o 
  -2   5   1       17.03        7.19      1.53 o 
  -1   5   1      149.43      136.79      2.89 o 
   0   5   1        1.94        1.89      1.32 o 
   1   5   1     3560.56     3475.04     21.18 o 
   2   5   1      587.99      625.83      5.80 o 
   3   5   1      415.16      394.67      5.35 o 
   4   5   1        0.26        4.23      1.98 o 
   5   5   1      259.95      282.52      6.00 o 
   6   5   1      695.42      640.97      9.41 o 
   7   5   1     1098.26     1063.73     13.20 o 
   8   5   1      138.61      127.96      7.58 o 
   9   5   1      192.72      157.12      8.56 o 
  10   5   1      184.44      174.84     10.45 o 
  11   5   1       25.85       14.56      8.04 o 
  12   5   1        5.87        7.14      6.56 o 
  13   5   1        4.35       -7.39      7.39 o 
 -13   6   1        0.00       -6.75      6.75 o 
 -12   6   1        0.14       -6.24      6.24 o 
 -11   6   1       11.34        7.99      6.52 o 
 -10   6   1        5.48        1.80      5.99 o 
  -9   6   1       48.37       46.16      5.80 o 
  -8   6   1      184.33      184.12      7.39 o 
  -7   6   1      337.03      364.71      8.89 o 
  -6   6   1      921.07      910.06     13.06 o 
  -5   6   1       70.71       58.96      4.14 o 
  -4   6   1       70.11       61.06      3.94 o 
  -3   6   1       18.16       27.97      2.69 o 
  -2   6   1       42.44       33.97      2.55 o 
  -1   6   1      262.53      234.87      4.58 o 
   0   6   1      575.76      534.52      6.32 o 
   1   6   1      154.50      155.64      4.10 o 
   2   6   1       37.67       36.26      2.59 o 
   3   6   1      396.39      406.00      6.33 o 
   4   6   1      423.33      399.43      6.87 o 
   5   6   1       30.01       21.30      3.08 o 
   6   6   1        3.20        5.01      3.01 o 
   7   6   1      131.52      128.96      5.14 o 
   8   6   1       11.66       -0.95      4.62 o 
   9   6   1       25.98       13.95      5.69 o 
  10   6   1        6.18       -1.50      6.58 o 
  11   6   1      114.78      129.09     14.95 o 
  12   6   1        0.30       -0.47      6.56 o 
 -12   7   1        2.72       -6.78      6.78 o 
 -11   7   1       23.66       14.96      6.74 o 
 -10   7   1       23.70       17.04      6.36 o 
  -9   7   1       68.06       91.03      7.13 o 
  -8   7   1        0.04        3.58      4.16 o 
  -7   7   1        0.71       -3.71      3.71 o 
  -6   7   1      214.35      225.59      7.77 o 
  -5   7   1      127.79      117.83      5.65 o 
  -4   7   1        5.93        2.17      2.84 o 
  -3   7   1     1560.29     1541.88     16.38 o 
  -2   7   1       21.52       20.74      3.27 o 
  -1   7   1       27.16       25.23      3.34 o 
   0   7   1      124.89      132.01      5.16 o 
   1   7   1     2658.84     2654.79     25.00 o 
   2   7   1       31.06       21.57      3.15 o 
   3   7   1       24.78       23.48      3.06 o 
   4   7   1      132.05      118.84      4.96 o 
   5   7   1        1.20       -0.34      3.20 o 
   6   7   1       72.32       64.70      4.53 o 
   7   7   1       43.23       29.96      3.82 o 
   8   7   1      333.43      342.91     11.77 o 
   9   7   1      340.60      374.02     12.13 o 
  10   7   1       20.21       38.40      6.44 o 
  11   7   1        2.57       12.99      6.21 o 
  12   7   1       80.99      102.44      9.07 o 
 -12   8   1        5.47       15.90     20.82 o 
 -11   8   1        9.06        8.27      7.14 o 
 -10   8   1        4.48        3.34      6.15 o 
  -9   8   1       48.48       55.74      6.73 o 
  -8   8   1      900.70      968.65     16.34 o 
  -7   8   1        0.50       -4.33      4.33 o 
  -6   8   1       35.97       22.20      4.55 o 
  -5   8   1       51.05       31.50      4.50 o 
  -4   8   1       10.33        6.11      3.89 o 
  -3   8   1       15.60       14.21      3.97 o 
  -2   8   1       28.68       24.18      3.93 o 
  -1   8   1      894.44      848.98     11.79 o 
   0   8   1     1045.55     1127.88     14.03 o 
   1   8   1      101.21      100.74      5.19 o 
   2   8   1      532.10      564.04     10.56 o 
   3   8   1     1057.39     1136.58     14.57 o 
   4   8   1      655.92      685.05     10.93 o 
   5   8   1      191.71      196.25      7.81 o 
   6   8   1      528.80      507.03     10.49 o 
   7   8   1       26.92       12.59      6.43 o 
   8   8   1       82.36       76.43      9.86 o 
   9   8   1       25.60       26.32      6.39 o 
  10   8   1       48.22       61.01      7.26 o 
  11   8   1       18.06       22.65      6.96 o 
 -11   9   1        1.72        1.14      7.76 o 
 -10   9   1       15.92       30.60      7.06 o 
  -9   9   1       35.17       16.81      6.49 o 
  -8   9   1        9.29        9.60      6.10 o 
  -7   9   1      126.26      119.20     11.79 o 
  -6   9   1       75.76       57.14      5.83 o 
  -5   9   1       76.97       59.73      5.62 o 
  -4   9   1      152.67      164.72      7.80 o 
  -3   9   1       24.10       21.01      4.58 o 
  -2   9   1       18.58       15.71      4.21 o 
  -1   9   1      152.97      149.24      6.50 o 
   0   9   1      208.59      194.03      7.13 o 
   1   9   1       65.62       53.97      4.88 o 
   2   9   1      293.14      287.62      8.99 o 
   3   9   1       65.35       58.60      5.30 o 
   4   9   1      280.08      227.64      9.24 o 
   5   9   1       22.08        6.67      4.70 o 
   6   9   1        8.13        1.09      4.32 o 
   7   9   1       81.42       75.64      7.67 o 
   8   9   1        0.39        1.23      5.84 o 
   9   9   1        2.95       -8.99      8.99 o 
  10   9   1        8.25        2.87      7.64 o 
 -10  10   1        1.32       -2.49      6.96 o 
  -9  10   1        1.96        7.51      6.88 o 
  -8  10   1        3.63        2.69      6.33 o 
  -7  10   1        1.14       -2.42      6.06 o 
  -6  10   1        0.01       -4.81      4.81 o 
  -5  10   1      148.95      120.43      9.16 o 
  -4  10   1       28.58        5.83      5.02 o 
  -3  10   1        7.80        7.10      5.04 o 
  -2  10   1        5.42       25.05      5.24 o 
  -1  10   1       86.00       86.07      5.85 o 
   0  10   1       42.16       40.84      5.23 o 
   1  10   1       19.71        7.02      4.75 o 
   2  10   1        3.64       -5.14      5.14 o 
   3  10   1        4.16       -4.71      4.71 o 
   4  10   1        6.98       -4.35      4.93 o 
   5  10   1        9.34        1.21      4.94 o 
   6  10   1        5.32        2.58      6.03 o 
   7  10   1       14.48        3.25      7.22 o 
   8  10   1       16.67        4.96      6.29 o 
   9  10   1       27.21       32.98      7.46 o 
  10  10   1        0.33       -7.31      7.31 o 
  -9  11   1       10.20       14.84      7.87 o 
  -8  11   1       24.09       10.08      7.51 o 
  -7  11   1       21.01        5.67     10.03 o 
  -6  11   1       15.35       15.79      6.66 o 
  -5  11   1      108.53       99.97     12.11 o 
  -4  11   1       55.73       51.38      8.16 o 
  -3  11   1       10.76       -5.29      5.29 o 
  -2  11   1      190.58      174.07     14.52 o 
  -1  11   1        1.02       28.46      9.45 o 
   0  11   1     1214.68     1391.37     19.20 o 
   1  11   1        0.82       -5.05      5.05 o 
   2  11   1        0.22       -5.61      5.61 o 
   3  11   1        0.51       -5.14      5.14 o 
   4  11   1        0.01       -5.13      5.13 o 
   5  11   1       46.58       26.19      5.96 o 
   6  11   1       70.00       84.92      8.12 o 
   7  11   1       18.21       -1.22      6.84 o 
   8  11   1        0.04       -8.03      8.03 o 
  -7  12   1       15.92       15.03     10.13 o 
  -6  12   1       69.67       83.69      9.25 o 
  -5  12   1        0.14        4.35      6.86 o 
  -4  12   1       40.36       33.24     13.14 o 
  -3  12   1       73.27       70.59     11.48 o 
  -2  12   1        2.60       -3.42      5.42 o 
  -1  12   1       75.81       72.03     10.14 o 
   0  12   1       16.84       30.58      7.51 o 
   1  12   1        0.59        7.59      5.70 o 
   2  12   1       47.71       40.02      6.86 o 
   3  12   1        0.94       -5.99      5.99 o 
   4  12   1       75.77       79.47     11.98 o 
   5  12   1       71.83       97.09     11.86 o 
   6  12   1        7.93       -1.50      9.07 o 
   7  12   1        6.56       -4.61      7.63 o 
  -5  13   1        0.02        1.84      8.45 o 
  -4  13   1        0.66       -7.20      7.20 o 
  -3  13   1        0.03       -6.52      6.52 o 
  -2  13   1       37.08       29.41      9.33 o 
  -1  13   1       85.96       95.19      8.29 o 
   0  13   1        9.98        7.48      6.67 o 
   1  13   1        0.09       -0.03      7.04 o 
   2  13   1       23.61       13.71      6.87 o 
   3  13   1       31.70       16.05      6.85 o 
   4  13   1        5.24       11.78      9.76 o 
   5  13   1        3.95        6.95      9.06 o 
  -2  14   1       30.87       33.63      7.75 o 
  -1  14   1        2.51       22.41      8.47 o 
   0  14   1        0.11       -6.53      8.68 o 
   1  14   1        1.45       -6.70      6.70 o 
   2  14   1       16.93       11.17      8.29 o 
 -14   0   2        2.39      -10.58     10.58 o 
 -13   0   2        1.06      -11.16     11.56 o 
 -12   0   2        0.37       -1.30      6.78 o 
 -11   0   2       56.64       55.92      8.07 o 
 -10   0   2       61.39       47.14      7.08 o 
  -9   0   2       46.95       38.94      5.89 o 
  -8   0   2     2110.32     2013.64     28.25 o 
  -7   0   2      643.63      710.18     12.32 o 
  -6   0   2      403.62      373.45      7.24 o 
  -5   0   2    13401.80    13258.84    148.79 o 
  -4   0   2        1.22        5.31      1.74 o 
  -3   0   2     5047.30     4942.11     58.66 o 
  -2   0   2     4694.82     4478.10     39.31 o 
  -1   0   2     8976.69     8261.34    207.49 o 
   1   0   2        2.41        2.86      0.63 o 
   2   0   2    26259.02    24811.34    245.26 o 
   3   0   2     4704.03     4964.29     46.43 o 
   4   0   2       62.75       39.66      3.37 o 
   5   0   2     4050.34     4169.20     34.45 o 
   6   0   2        1.06        3.29      2.23 o 
   7   0   2      236.32      211.15      6.42 o 
   8   0   2       30.27       42.96      4.55 o 
   9   0   2      758.76      777.83     14.80 o 
  10   0   2        5.27       -5.78      5.78 o 
  11   0   2      253.55      279.48     13.51 o 
  12   0   2       16.11       23.20      9.86 o 
  13   0   2      406.46      558.26     21.60 o 
  14   0   2        9.79       -1.92      8.95 o 
 -14   1   2       23.53       14.77      8.28 o 
 -13   1   2        0.00       -5.38      5.95 o 
 -12   1   2       48.84       42.10      5.92 o 
 -11   1   2      318.21      331.84     13.61 o 
 -10   1   2        9.61        5.44      4.19 o 
  -9   1   2      420.06      434.23     10.94 o 
  -8   1   2       27.10       28.03      4.42 o 
  -7   1   2      227.70      217.44      6.03 o 
  -6   1   2      894.65      904.57      8.86 o 
  -5   1   2        0.20       -2.34      2.34 o 
  -4   1   2      164.01      197.23      3.62 o 
  -3   1   2    11100.89    10847.41     91.16 o 
  -2   1   2     4264.92     4098.07     25.42 o 
  -1   1   2       51.70       88.93      1.47 o 
   0   1   2     5095.18     4917.73     31.03 o 
   1   1   2     2763.26     2747.57     17.31 o 
   2   1   2      178.72      213.41      2.39 o 
   3   1   2     2940.23     2845.09     17.58 o 
   4   1   2     1251.19     1227.80      9.20 o 
   5   1   2       29.78       19.64      1.54 o 
   6   1   2      456.80      455.25      5.91 o 
   7   1   2      184.24      222.47      4.70 o 
   8   1   2      256.67      250.39      6.11 o 
   9   1   2       87.72       75.11      4.38 o 
  10   1   2       36.68       38.26      4.98 o 
  11   1   2      326.83      392.09     11.57 o 
  12   1   2       84.27       89.16      7.35 o 
  13   1   2       10.78       23.87      6.50 o 
  14   1   2       38.44       22.57     16.66 o 
 -14   2   2        0.82       -7.73      7.73 o 
 -13   2   2       21.94        8.28      6.46 o 
 -12   2   2       15.53        6.66      5.23 o 
 -11   2   2        9.60       -5.09      5.23 o 
 -10   2   2      211.21      224.45      9.31 o 
  -9   2   2        6.60        8.31      3.53 o 
  -8   2   2      261.60      260.58      7.77 o 
  -7   2   2      863.84      831.00     10.84 o 
  -6   2   2      163.03      175.72      5.04 o 
  -5   2   2      629.62      684.13      6.63 o 
  -4   2   2      861.37      798.63      6.97 o 
  -3   2   2        1.93        9.15      1.30 o 
  -2   2   2     5194.92     5487.44     31.19 o 
  -1   2   2    11191.17    10575.34     57.20 o 
   0   2   2      735.43      664.14      4.96 o 
   1   2   2     7377.91     6896.82     39.82 o 
   2   2   2     1175.82     1082.64      7.56 o 
   3   2   2     1857.53     1784.58     12.24 o 
   4   2   2     2640.13     2786.59     18.42 o 
   5   2   2      283.52      289.57      4.26 o 
   6   2   2      909.05     1030.72     10.15 o 
   7   2   2      675.17      718.77      9.38 o 
   8   2   2      164.64      155.75      5.71 o 
   9   2   2      526.61      560.68     10.00 o 
  10   2   2       42.72       35.97      5.35 o 
  11   2   2        5.21       10.80      5.20 o 
  12   2   2       54.54       56.10      6.67 o 
  13   2   2       18.18       12.47      6.25 o 
 -14   3   2        5.46       11.98      7.15 o 
 -13   3   2       18.76       28.22      7.08 o 
 -12   3   2        5.83        4.77      5.80 o 
 -11   3   2       24.09       -0.70      8.13 o 
 -10   3   2       13.88        1.83      3.63 o 
  -9   3   2       82.30       71.81      4.97 o 
  -8   3   2      710.58      663.09     13.51 o 
  -7   3   2        5.77        3.97      3.52 o 
  -6   3   2       22.72       18.45      3.08 o 
  -5   3   2      168.22      185.47      4.24 o 
  -4   3   2       34.45       44.59      2.31 o 
  -3   3   2       97.13      119.74      2.78 o 
  -2   3   2      478.75      479.69      4.26 o 
  -1   3   2      159.28      132.82      3.23 o 
   0   3   2     1625.68     1729.29     10.83 o 
   1   3   2     1117.37     1194.95      8.01 o 
   2   3   2       20.24       12.35      1.06 o 
   3   3   2      873.30     1000.67      7.93 o 
   4   3   2      712.61      660.65      6.27 o 
   5   3   2       16.70       31.44      2.47 o 
   6   3   2     3010.75     3008.07     25.02 o 
   7   3   2       51.75       52.43      4.23 o 
   8   3   2       22.96       28.73      2.70 o 
   9   3   2      210.07      210.71      6.55 o 
  10   3   2       99.63       79.51      7.60 o 
  11   3   2        0.13       -1.85      5.98 o 
  12   3   2       40.28       32.24      6.16 o 
  13   3   2       34.22       46.60      7.18 o 
 -13   4   2       68.52       67.96     15.10 o 
 -12   4   2       10.70        3.22      9.07 o 
 -11   4   2       22.10       15.80      7.70 o 
 -10   4   2      478.82      513.12     12.62 o 
  -9   4   2      218.63      229.95      9.08 o 
  -8   4   2       68.89       66.20      5.45 o 
  -7   4   2      677.98      708.35     12.50 o 
  -6   4   2     1487.90     1469.60     16.57 o 
  -5   4   2     1352.88     1398.65     13.80 o 
  -4   4   2       27.72       34.30      2.06 o 
  -3   4   2    11486.47    11784.31     65.69 o 
  -2   4   2     3925.43     3960.09     22.83 o 
  -1   4   2      416.63      358.30      4.22 o 
   0   4   2      272.81      279.44      3.33 o 
   1   4   2     3718.47     3746.16     21.72 o 
   2   4   2      272.26      288.80      3.57 o 
   3   4   2     2265.94     2186.43     14.17 o 
   4   4   2        2.42        4.44      1.94 o 
   5   4   2        6.62        1.69      2.19 o 
   6   4   2       32.46       15.05      2.50 o 
   7   4   2      378.70      348.39      8.70 o 
   8   4   2      336.73      357.88      9.69 o 
   9   4   2     1126.22     1209.16     17.61 o 
  10   4   2      343.57      364.68     10.78 o 
  11   4   2       39.16       27.30      7.09 o 
  12   4   2       12.81        7.25      6.45 o 
  13   4   2       22.26       10.88      6.59 o 
 -13   5   2       41.52       38.90      8.55 o 
 -12   5   2        9.44       -6.25      6.25 o 
 -11   5   2       20.66        4.83      6.17 o 
 -10   5   2        1.92       -4.94      4.94 o 
  -9   5   2        0.38       -3.94      3.94 o 
  -8   5   2       93.35      101.26      5.76 o 
  -7   5   2      519.59      511.73     10.36 o 
  -6   5   2      680.15      642.34      9.87 o 
  -5   5   2     1681.27     1760.59     17.54 o 
  -4   5   2     2424.71     2525.45     20.94 o 
  -3   5   2      287.90      325.91      4.94 o 
  -2   5   2      420.22      455.64      4.90 o 
  -1   5   2        1.38       -1.33      1.33 o 
   0   5   2     2065.78     2245.57     14.15 o 
   1   5   2      229.21      244.86      3.58 o 
   2   5   2     1092.12     1126.44      9.72 o 
   3   5   2       64.94       52.52      2.46 o 
   4   5   2      425.03      467.90      6.39 o 
   5   5   2        0.02       -1.90      1.90 o 
   6   5   2       40.56       20.47      3.75 o 
   7   5   2      565.45      554.32     11.71 o 
   8   5   2      504.56      542.23     12.36 o 
   9   5   2       30.08       31.94      5.33 o 
  10   5   2        5.63       12.65      5.31 o 
  11   5   2       42.81       28.32      6.10 o 
  12   5   2       14.86       13.51      6.55 o 
  13   5   2       46.28       41.55      8.38 o 
 -13   6   2        2.68       -4.77      6.96 o 
 -12   6   2       34.47       38.42      7.62 o 
 -11   6   2        0.09       -5.93      5.93 o 
 -10   6   2       28.36       16.76      6.30 o 
  -9   6   2      186.92      159.19      7.72 o 
  -8   6   2      179.97      165.87      7.25 o 
  -7   6   2       67.14       75.72      5.48 o 
  -6   6   2      285.79      262.61      7.33 o 
  -5   6   2      525.31      497.61      8.70 o 
  -4   6   2        1.73        8.17      2.84 o 
  -3   6   2     2131.07     2138.77     19.38 o 
  -2   6   2      362.66      411.86      6.29 o 
  -1   6   2     2045.22     2132.86     16.14 o 
   0   6   2       17.33       16.75      2.21 o 
   1   6   2     2229.19     2347.67     18.54 o 
   2   6   2        8.32       -1.87      1.87 o 
   3   6   2      117.59       97.24      4.14 o 
   4   6   2      395.93      429.75      7.06 o 
   5   6   2       50.12       35.40      3.24 o 
   6   6   2      185.36      172.72      7.16 o 
   7   6   2        0.27        4.21      4.46 o 
   8   6   2        0.08       -4.51      4.51 o 
   9   6   2       34.23       11.71      6.84 o 
  10   6   2       13.66        3.91      5.86 o 
  11   6   2        0.04       -3.33      5.68 o 
  12   6   2        0.05       -3.05      6.76 o 
 -12   7   2        0.81       -4.28      6.93 o 
 -11   7   2        0.51       -6.15      6.15 o 
 -10   7   2        5.14        9.05      6.26 o 
  -9   7   2      319.20      351.48     12.56 o 
  -8   7   2       14.63       11.25      5.09 o 
  -7   7   2       94.32       84.25      6.75 o 
  -6   7   2        8.18        3.88      3.91 o 
  -5   7   2      906.01      933.90     13.57 o 
  -4   7   2       46.33       39.44      4.02 o 
  -3   7   2       14.16       14.23      3.39 o 
  -2   7   2       14.17       17.28      3.18 o 
  -1   7   2      204.96      175.72      5.97 o 
   0   7   2     1263.42     1380.87     14.92 o 
   1   7   2       25.10       29.97      3.23 o 
   2   7   2       80.44       80.11      4.19 o 
   3   7   2       66.42       56.94      3.73 o 
   4   7   2      765.60      754.00     10.42 o 
   5   7   2      176.78      151.54      6.00 o 
   6   7   2      297.19      271.05      7.59 o 
   7   7   2        8.48       -5.03      5.03 o 
   8   7   2        2.40       -3.57      5.11 o 
   9   7   2        1.75       11.08      5.67 o 
  10   7   2       75.03       55.03      6.83 o 
  11   7   2      143.84      124.76      8.70 o 
  12   7   2        1.73       -3.51      6.51 o 
 -12   8   2       15.32       21.88     10.52 o 
 -11   8   2       25.26       16.67      7.83 o 
 -10   8   2       10.43        7.24      6.65 o 
  -9   8   2      122.16      127.85      8.08 o 
  -8   8   2        2.79       20.20      7.61 o 
  -7   8   2      101.43      110.14      8.95 o 
  -6   8   2      277.39      305.75      9.39 o 
  -5   8   2       78.30       73.29      5.32 o 
  -4   8   2       12.27        0.05      3.85 o 
  -3   8   2      894.28      953.76     13.80 o 
  -2   8   2       64.38       56.81      4.39 o 
  -1   8   2       67.73       65.52      4.32 o 
   0   8   2       96.97      111.13      5.07 o 
   1   8   2        2.93        5.98      3.50 o 
   2   8   2       12.30       22.86      3.99 o 
   3   8   2      249.96      256.33      7.45 o 
   4   8   2      117.52      127.73      5.74 o 
   5   8   2       24.42       16.05      4.08 o 
   6   8   2      200.84      190.79      7.55 o 
   7   8   2        9.93        5.35      5.53 o 
   8   8   2      178.24      170.43     18.70 o 
   9   8   2        8.41        3.68      6.00 o 
  10   8   2       11.70        8.04      6.43 o 
  11   8   2        5.43       -1.51      6.49 o 
 -11   9   2       41.74       52.52      9.12 o 
 -10   9   2       69.39       46.85      7.95 o 
  -9   9   2        0.01       -0.69      6.24 o 
  -8   9   2       28.37       20.41      6.39 o 
  -7   9   2        0.64       -4.41      4.41 o 
  -6   9   2        1.96       -4.60      4.60 o 
  -5   9   2        9.73       -3.97      4.59 o 
  -4   9   2      263.63      263.86      9.08 o 
  -3   9   2       11.92       13.32      4.37 o 
  -2   9   2      266.87      252.42      8.35 o 
  -1   9   2        2.61       -1.24      3.73 o 
   0   9   2        3.53       -1.28      3.75 o 
   1   9   2       38.96       23.42      4.44 o 
   2   9   2      143.00      122.78      6.88 o 
   3   9   2        0.02       -4.01      4.01 o 
   4   9   2       11.85        2.35      3.65 o 
   5   9   2        0.52       -3.92      3.92 o 
   6   9   2       80.90       80.00      7.47 o 
   7   9   2       17.01       15.75      5.89 o 
   8   9   2       27.00       15.17      6.41 o 
   9   9   2       18.43       -0.25      6.35 o 
  10   9   2        5.16       -6.45      6.45 o 
 -10  10   2       16.51       29.54      8.55 o 
  -9  10   2        0.97       -5.39      6.40 o 
  -8  10   2       24.29       30.81      7.80 o 
  -7  10   2        5.49       -4.86      4.86 o 
  -6  10   2        4.19       -4.79      4.79 o 
  -5  10   2      256.29      243.64      9.73 o 
  -4  10   2        8.01       10.17      5.24 o 
  -3  10   2     1371.27     1570.45     20.58 o 
  -2  10   2      714.67      733.30     12.89 o 
  -1  10   2        5.71       -4.83      4.83 o 
   0  10   2       11.15       -3.34      4.98 o 
   1  10   2       23.04       -4.08      4.78 o 
   2  10   2        7.03       -4.73      4.73 o 
   3  10   2       98.08       77.47      6.29 o 
   4  10   2       35.65       22.90      5.41 o 
   5  10   2       15.64        2.87      4.84 o 
   6  10   2        5.30        2.38      5.73 o 
   7  10   2        7.97        3.21      6.40 o 
   8  10   2        9.29       -3.56      6.83 o 
   9  10   2       41.91       60.51     10.89 o 
  -9  11   2       44.21       75.23     10.78 o 
  -8  11   2       33.55       19.86      8.81 o 
  -7  11   2        5.22       12.11      6.98 o 
  -6  11   2        6.00        1.19      5.64 o 
  -5  11   2       12.27        9.13      6.14 o 
  -4  11   2        1.16       -5.21      5.21 o 
  -3  11   2       11.27        3.98      5.25 o 
  -2  11   2       29.24       43.40      7.58 o 
  -1  11   2        8.63       27.74      6.46 o 
   0  11   2       36.25       35.11      7.20 o 
   1  11   2       34.58       13.51      5.53 o 
   2  11   2        1.48       -5.06      5.06 o 
   3  11   2        0.09       -5.21      5.21 o 
   4  11   2       14.67        2.21      5.35 o 
   5  11   2        2.57        3.53      6.56 o 
   6  11   2       23.53       19.93      8.72 o 
   7  11   2       24.87       10.08      6.60 o 
   8  11   2       16.71        9.03      9.27 o 
  -7  12   2       75.07       83.11     10.27 o 
  -6  12   2        9.39       19.73      9.67 o 
  -5  12   2      165.13      159.81     21.69 o 
  -4  12   2        4.48        2.72      5.97 o 
  -3  12   2       22.78        8.90      5.97 o 
  -2  12   2        0.01       -5.64      5.64 o 
  -1  12   2       20.31       11.57      5.76 o 
   0  12   2      212.79      278.49     12.11 o 
   1  12   2       63.87       45.96     10.20 o 
   2  12   2        0.79       -4.75      5.65 o 
   3  12   2        1.09       -3.37      6.41 o 
   4  12   2        5.15        2.87      6.24 o 
   5  12   2        0.91       -5.44      7.00 o 
   6  12   2        1.81       -7.05      7.05 o 
   7  12   2        1.30       -4.65      8.83 o 
  -5  13   2       11.57        8.74      7.89 o 
  -4  13   2        1.82       -7.23      7.23 o 
  -3  13   2        9.38       -2.98      8.71 o 
  -2  13   2       49.68       53.74      8.70 o 
  -1  13   2        1.94        8.40      6.64 o 
   0  13   2       30.34       38.39     10.23 o 
   1  13   2       72.70       60.88      8.43 o 
   2  13   2       55.74       31.92      9.61 o 
   3  13   2        0.57       -3.57      6.41 o 
   4  13   2       56.71       44.51     10.19 o 
   5  13   2        4.55       -1.13      8.00 o 
  -2  14   2       18.44       11.18     10.13 o 
  -1  14   2       72.60       70.19      9.88 o 
   0  14   2        0.94       -6.78      6.78 o 
   1  14   2        0.25       -3.62      9.47 o 
 -14   1   3        2.29       -7.52      7.52 o 
 -13   1   3       89.94       79.03      7.82 o 
 -12   1   3       53.88       49.35      6.68 o 
 -11   1   3       33.83       30.45      6.20 o 
 -10   1   3        9.19        2.48      4.55 o 
  -9   1   3      788.69      815.50     13.63 o 
  -8   1   3        0.59        4.44      4.03 o 
  -7   1   3      155.56      179.79      5.64 o 
  -6   1   3        2.76        2.27      2.49 o 
  -5   1   3     1081.02     1070.51      9.00 o 
  -4   1   3      651.78      560.73      6.62 o 
  -3   1   3     8897.61     8273.35     71.85 o 
  -2   1   3     7663.26     7384.60     60.99 o 
  -1   1   3      661.76      827.05      8.41 o 
   0   1   3      998.77      966.69      7.61 o 
   1   1   3      538.06      595.38      5.55 o 
   2   1   3     1732.36     1689.59     11.56 o 
   3   1   3     1415.64     1343.19      9.46 o 
   4   1   3       67.06       62.12      2.47 o 
   5   1   3     3191.77     3157.90     22.05 o 
   6   1   3      516.64      564.56      7.10 o 
   7   1   3       25.78       22.87      2.36 o 
   8   1   3      499.39      537.25      8.29 o 
   9   1   3       90.16       82.46      5.11 o 
  10   1   3      162.68      153.53      8.00 o 
  11   1   3       19.82       19.65      5.69 o 
  12   1   3      141.18      155.76      9.49 o 
  13   1   3       22.21       23.92      6.47 o 
 -14   2   3        0.52        5.09      7.85 o 
 -13   2   3        0.07       -6.00      6.00 o 
 -12   2   3        8.65       11.56      5.88 o 
 -11   2   3      594.48      594.40     15.71 o 
 -10   2   3       76.71       63.81      5.54 o 
  -9   2   3      422.71      417.52     10.04 o 
  -8   2   3        0.04       -2.04      2.82 o 
  -7   2   3      282.86      317.94      6.60 o 
  -6   2   3     1605.81     1695.62     15.27 o 
  -5   2   3       68.84       71.47      2.58 o 
  -4   2   3     2618.67     2715.14     17.42 o 
  -3   2   3     1145.98     1113.91      8.12 o 
  -2   2   3      904.24      848.07      6.35 o 
  -1   2   3     7985.44     7995.83     46.51 o 
   0   2   3      618.34      538.75      4.43 o 
   1   2   3    23224.44    23004.13    138.41 o 
   2   2   3     3126.88     3231.70     20.15 o 
   3   2   3       36.78       21.99      1.46 o 
   4   2   3      652.72      668.27      6.38 o 
   5   2   3      146.87      132.17      3.98 o 
   6   2   3      225.01      261.31      4.89 o 
   7   2   3      921.62     1011.26     11.15 o 
   8   2   3       19.26       21.09      3.09 o 
   9   2   3       54.78       54.55      4.07 o 
  10   2   3        1.79       -2.89      4.88 o 
  11   2   3        4.26        2.03      5.51 o 
  12   2   3        4.09       16.53      6.02 o 
  13   2   3        1.98       -1.08      6.02 o 
 -14   3   3       18.93        9.83      8.21 o 
 -13   3   3      124.13      127.80     16.96 o 
 -12   3   3       38.89       23.56     12.10 o 
 -11   3   3       59.73       39.94      8.41 o 
 -10   3   3       13.73        4.72      4.08 o 
  -9   3   3       32.55       30.58      6.56 o 
  -8   3   3      805.42      795.59     12.91 o 
  -7   3   3      625.01      637.34     10.26 o 
  -6   3   3       16.82       22.01      3.13 o 
  -5   3   3     6732.51     6939.56     48.78 o 
  -4   3   3      946.69     1087.81      8.70 o 
  -3   3   3        1.05        3.39      1.19 o 
  -2   3   3      252.83      252.73      3.42 o 
  -1   3   3      613.27      602.23      4.93 o 
   0   3   3       49.90       32.74      1.36 o 
   1   3   3      891.59      750.73      5.97 o 
   2   3   3     2452.37     2318.57     14.68 o 
   3   3   3     2396.93     2515.96     16.22 o 
   4   3   3      599.46      570.69      6.36 o 
   5   3   3       49.21       65.89      3.56 o 
   6   3   3        0.42       -1.96      2.35 o 
   7   3   3      352.68      389.77      8.72 o 
   8   3   3      180.51      174.47      7.37 o 
   9   3   3      179.86      212.85      8.62 o 
  10   3   3      266.49      263.18     11.39 o 
  11   3   3        0.69       -5.80      5.80 o 
  12   3   3       37.46       24.68      6.40 o 
  13   3   3       21.27       22.90      6.72 o 
 -14   4   3        2.66       -2.20      8.17 o 
 -13   4   3        7.97        7.18      7.62 o 
 -12   4   3       14.61        6.49      6.77 o 
 -11   4   3       82.02       83.02      8.77 o 
 -10   4   3       41.69       56.56      5.40 o 
  -9   4   3       37.58       44.55      5.75 o 
  -8   4   3        2.74       -0.48      4.12 o 
  -7   4   3       30.06       21.86      5.62 o 
  -6   4   3      239.03      247.99      7.01 o 
  -5   4   3     1332.58     1301.84     12.14 o 
  -4   4   3       22.47        9.43      1.91 o 
  -3   4   3     1078.63     1080.99      8.14 o 
  -2   4   3      135.26      149.36      2.82 o 
  -1   4   3      134.35      110.63      2.42 o 
   0   4   3     1885.14     1848.39     12.16 o 
   1   4   3       73.42       64.69      1.94 o 
   2   4   3      126.61       91.11      2.50 o 
   3   4   3      822.00      841.09      7.67 o 
   4   4   3      973.36     1146.76     11.24 o 
   5   4   3       53.79       51.66      3.24 o 
   6   4   3       83.47       96.99      4.54 o 
   7   4   3       35.93       31.06      4.27 o 
   8   4   3        3.52        3.77      4.20 o 
   9   4   3       42.12       51.47      5.47 o 
  10   4   3        1.36        5.70      5.34 o 
  11   4   3       37.10       14.43      6.51 o 
  12   4   3        0.80       -6.29      6.29 o 
  13   4   3        8.36        6.90      6.48 o 
 -13   5   3        2.75        5.32      7.51 o 
 -12   5   3       27.24       12.93      9.95 o 
 -11   5   3        3.07        0.73      5.85 o 
 -10   5   3       18.67       13.37      5.77 o 
  -9   5   3       18.84        7.96      4.38 o 
  -8   5   3      170.95      170.83      7.23 o 
  -7   5   3       45.97       40.26      4.12 o 
  -6   5   3       44.64       43.53      3.81 o 
  -5   5   3      269.97      305.95      6.82 o 
  -4   5   3     1502.69     1460.85     13.26 o 
  -3   5   3      226.66      262.07      5.96 o 
  -2   5   3     1555.32     1525.70     11.52 o 
  -1   5   3       12.91       31.66      1.80 o 
   0   5   3        7.13       10.19      1.50 o 
   1   5   3     5412.95     5636.06     33.77 o 
   2   5   3      345.27      347.91      4.98 o 
   3   5   3      472.39      471.28      6.37 o 
   4   5   3      573.30      645.34      7.69 o 
   5   5   3       20.04       12.18      3.05 o 
   6   5   3        4.25        0.42      3.63 o 
   7   5   3        7.88       14.94      4.32 o 
   8   5   3      249.65      261.14      9.35 o 
   9   5   3       53.34       43.69      5.88 o 
  10   5   3      157.48      179.34     10.84 o 
  11   5   3       28.63       31.11      6.62 o 
  12   5   3        2.68        1.50      7.46 o 
 -13   6   3        0.00       -1.87      7.09 o 
 -12   6   3        5.26       -0.81      6.57 o 
 -11   6   3       42.52       45.61      7.32 o 
 -10   6   3        0.01       -6.11      6.11 o 
  -9   6   3       12.38        1.77      4.70 o 
  -8   6   3      198.51      208.97      8.52 o 
  -7   6   3       14.34       34.31      4.98 o 
  -6   6   3      227.76      278.73      7.58 o 
  -5   6   3       66.58       60.59      3.90 o 
  -4   6   3      641.38      674.61     11.61 o 
  -3   6   3      859.02      844.63      9.30 o 
  -2   6   3        1.83       -2.12      2.12 o 
  -1   6   3       34.83       23.88      2.18 o 
   0   6   3      797.07      728.73      8.05 o 
   1   6   3      181.15      206.07      4.50 o 
   2   6   3       26.96       17.41      2.18 o 
   3   6   3       59.37       70.85      3.15 o 
   4   6   3     1094.97     1112.14     12.34 o 
   5   6   3        7.10       -1.81      3.61 o 
   6   6   3        2.17        0.90      3.88 o 
   7   6   3       98.70       78.26      5.98 o 
   8   6   3       58.74       34.90      5.71 o 
   9   6   3       18.25       -1.69      5.27 o 
  10   6   3        9.82        4.98      5.63 o 
  11   6   3       14.53       13.15      6.13 o 
  12   6   3        0.29       -6.07      6.07 o 
 -12   7   3       10.06       -1.67      7.08 o 
 -11   7   3        0.08       -6.50      6.62 o 
 -10   7   3       72.85       67.35      9.61 o 
  -9   7   3      293.92      330.22     11.69 o 
  -8   7   3      317.19      339.78     10.74 o 
  -7   7   3      101.83      104.84      6.08 o 
  -6   7   3       46.77       56.16      5.01 o 
  -5   7   3      441.13      404.51      9.39 o 
  -4   7   3      306.47      299.24      7.73 o 
  -3   7   3       53.19       59.88      4.00 o 
  -2   7   3       60.36       47.75      3.81 o 
  -1   7   3      197.16      212.15      5.89 o 
   0   7   3      939.53      910.31     10.89 o 
   1   7   3      207.14      200.84      5.54 o 
   2   7   3      309.01      325.47      9.09 o 
   3   7   3     1786.30     1880.86     19.00 o 
   4   7   3        8.18       10.57      2.72 o 
   5   7   3        1.58        3.48      4.16 o 
   6   7   3      313.62      346.86     10.31 o 
   7   7   3       45.98       35.84      5.81 o 
   8   7   3        0.56       -3.90      5.43 o 
   9   7   3       33.26       35.99      6.46 o 
  10   7   3       68.79       92.47     15.11 o 
  11   7   3        0.60       -5.98      5.98 o 
 -12   8   3        0.38        5.57      8.27 o 
 -11   8   3        0.33       -4.49      7.44 o 
 -10   8   3        4.95       23.17      7.71 o 
  -9   8   3      195.79      246.64     12.20 o 
  -8   8   3       61.37       50.65      6.50 o 
  -7   8   3       76.46       77.12      6.03 o 
  -6   8   3      583.14      590.49     12.12 o 
  -5   8   3       36.49       27.00      4.78 o 
  -4   8   3      331.15      365.00      9.02 o 
  -3   8   3       54.58       56.69      4.40 o 
  -2   8   3       25.80       18.53      3.80 o 
  -1   8   3      401.39      388.17      8.21 o 
   0   8   3      134.43      155.14      6.17 o 
   1   8   3     1515.71     1513.57     17.63 o 
   2   8   3      595.14      606.31     10.32 o 
   3   8   3       60.33       70.17      5.18 o 
   4   8   3        3.86        0.13      3.98 o 
   5   8   3      181.35      185.47      8.05 o 
   6   8   3       12.63        3.39      5.27 o 
   7   8   3      228.78      243.54     10.37 o 
   8   8   3      223.04      258.78     13.30 o 
   9   8   3        0.28       -5.71      5.71 o 
  10   8   3        2.87       -5.78      5.78 o 
  11   8   3       10.90        7.39      8.51 o 
 -11   9   3       13.66        4.68      8.08 o 
 -10   9   3        0.02        8.13      7.17 o 
  -9   9   3        9.35        4.40      6.75 o 
  -8   9   3       56.97       27.75      5.60 o 
  -7   9   3        0.00       -4.09      4.97 o 
  -6   9   3        3.55       -4.70      4.88 o 
  -5   9   3      247.13      274.63      9.82 o 
  -4   9   3      545.89      593.15     12.23 o 
  -3   9   3       70.45       67.75      5.26 o 
  -2   9   3        7.74       14.62      4.10 o 
  -1   9   3      203.76      177.32      6.79 o 
   0   9   3      198.32      177.31      6.97 o 
   1   9   3      114.93      111.85      5.92 o 
   2   9   3       24.36       24.78      4.48 o 
   3   9   3       89.11       72.52      7.25 o 
   4   9   3        8.79       -5.00      5.00 o 
   5   9   3       29.01        4.78      4.35 o 
   6   9   3      298.96      255.71     10.85 o 
   7   9   3       30.60       27.98      6.17 o 
   8   9   3       42.69       32.78      8.53 o 
   9   9   3       29.16       27.16      6.79 o 
  10   9   3       26.13       31.53      7.56 o 
 -10  10   3       16.16       16.07      8.02 o 
  -9  10   3        0.08       -1.34      7.04 o 
  -8  10   3        0.63       -4.79      6.36 o 
  -7  10   3        0.66       -5.08      5.08 o 
  -6  10   3        1.30       -5.04      5.04 o 
  -5  10   3      101.49       83.95      6.55 o 
  -4  10   3       29.73       50.94      6.65 o 
  -3  10   3      117.96      119.09      7.64 o 
  -2  10   3      178.42      164.86     10.92 o 
  -1  10   3       30.46       12.17      4.84 o 
   0  10   3      226.62      191.61      9.72 o 
   1  10   3        7.65       -4.67      4.67 o 
   2  10   3        0.00       -4.63      4.63 o 
   3  10   3        3.88       -4.47      4.47 o 
   4  10   3        0.39       -4.61      4.61 o 
   5  10   3        0.13       -4.51      4.51 o 
   6  10   3      157.63      159.24     11.86 o 
   7  10   3       21.36       18.05      6.46 o 
   8  10   3       24.96       11.90      6.93 o 
   9  10   3        0.40       -0.76      6.98 o 
  -9  11   3        1.97       19.20      8.33 o 
  -8  11   3       18.93       21.59      8.93 o 
  -7  11   3        1.18       -6.43      6.43 o 
  -6  11   3        9.63       -0.64      6.11 o 
  -5  11   3       66.33       51.32      7.02 o 
  -4  11   3        1.32       -4.75      5.38 o 
  -3  11   3      362.39      392.30     11.98 o 
  -2  11   3      298.02      357.90     11.37 o 
  -1  11   3      197.63      250.81     10.70 o 
   0  11   3        2.43        2.40      5.32 o 
   1  11   3        3.30       -6.12      6.12 o 
   2  11   3        0.03       -4.77      4.77 o 
   3  11   3        2.29       -5.04      5.04 o 
   4  11   3        0.05       -4.96      4.96 o 
   5  11   3      219.49      259.36     15.49 o 
   6  11   3        1.39       -6.42      6.42 o 
   7  11   3       11.17        0.27      6.79 o 
   8  11   3       41.99       32.37      7.91 o 
  -7  12   3       11.34       19.54      7.43 o 
  -6  12   3       11.70        0.12      8.11 o 
  -5  12   3       25.57       30.31     12.11 o 
  -4  12   3       48.53       63.96      7.17 o 
  -3  12   3        0.02        0.44      5.76 o 
  -2  12   3       23.58       11.61      8.73 o 
  -1  12   3       84.82       83.67      7.58 o 
   0  12   3       11.95       18.51      8.95 o 
   1  12   3        1.12       -6.06      6.06 o 
   2  12   3        4.62        2.30      9.53 o 
   3  12   3       14.46        8.67      9.71 o 
   4  12   3       40.67       46.79      8.86 o 
   5  12   3       14.86        5.95      9.15 o 
   6  12   3        9.35        4.80     10.42 o 
  -5  13   3        0.74       -1.65     11.53 o 
  -4  13   3        4.19       -6.98      7.63 o 
  -3  13   3        4.02       -2.55      6.99 o 
  -2  13   3        0.11       15.64      7.58 o 
  -1  13   3       41.38       36.52      7.35 o 
   0  13   3        5.25        2.45      8.39 o 
   1  13   3        6.88        9.92      6.79 o 
   2  13   3      114.55      122.42      9.69 o 
   3  13   3        1.60        8.28      8.32 o 
   4  13   3       39.43       21.57     11.17 o 
  -1  14   3        3.62       -6.88      6.88 o 
   0  14   3       32.29       26.50     10.07 o 
 -14   0   4        0.29       -4.65     10.70 o 
 -13   0   4      103.12       64.21     59.91 o 
 -12   0   4       10.36       13.16     15.09 o 
 -11   0   4      288.13      300.73     16.66 o 
 -10   0   4       22.85        1.97      9.58 o 
  -9   0   4      297.10      327.71     12.22 o 
  -8   0   4      822.86      897.39     17.22 o 
  -7   0   4      248.79      260.65      8.66 o 
  -6   0   4      657.41      565.30      9.82 o 
  -5   0   4     2426.36     2606.31     23.33 o 
  -4   0   4       95.11       83.22      3.47 o 
  -3   0   4     5627.58     5885.35     64.18 o 
  -2   0   4     1252.42     1173.78     13.64 o 
  -1   0   4      375.22      464.51     12.45 o 
   1   0   4    18112.36    17804.96    187.37 o 
   2   0   4      295.83      295.08      5.62 o 
   3   0   4     2041.76     1781.18     17.58 o 
   4   0   4      806.97      563.14      7.43 o 
   5   0   4      469.88      550.58      8.27 o 
   6   0   4      128.56      149.48      5.07 o 
   7   0   4      180.87      199.84      6.14 o 
   8   0   4       59.28       44.12      4.16 o 
   9   0   4      182.94      150.41      8.92 o 
  10   0   4      389.04      371.23     16.19 o 
  11   0   4      412.63      543.53     39.45 o 
  12   0   4       22.70       38.27      9.17 o 
  13   0   4       19.48       24.96     13.01 o 
 -14   1   4       24.06       14.87     10.77 o 
 -13   1   4       10.83       -0.41      9.09 o 
 -12   1   4        4.58       -0.01      7.29 o 
 -11   1   4        2.32       -4.12      4.12 o 
 -10   1   4       21.19        7.45      5.59 o 
  -9   1   4       62.86       36.88      5.05 o 
  -8   1   4       88.34       67.53      4.16 o 
  -7   1   4      312.25      293.67      7.25 o 
  -6   1   4        0.04        4.34      2.39 o 
  -5   1   4     1478.99     1358.75     10.68 o 
  -4   1   4       50.20       46.78      2.04 o 
  -3   1   4      223.03      248.78      3.92 o 
  -2   1   4       25.82       52.71      2.51 o 
  -1   1   4      756.33      859.06     11.86 o 
   0   1   4     3633.92     3454.54     25.47 o 
   1   1   4      119.21      148.49      2.21 o 
   2   1   4     2135.12     1960.29     13.26 o 
   3   1   4     2020.58     1831.78     13.63 o 
   4   1   4        2.31        4.65      1.26 o 
   5   1   4      164.86      169.36      3.61 o 
   6   1   4      209.36      224.33      4.28 o 
   7   1   4      296.52      303.32      5.64 o 
   8   1   4       52.31       47.94      3.38 o 
   9   1   4      104.90       97.34      4.89 o 
  10   1   4        2.43       -2.14      5.02 o 
  11   1   4       37.88       53.15      6.44 o 
  12   1   4      104.04      116.37      8.42 o 
  13   1   4        3.29       15.84      8.68 o 
 -14   2   4        3.73        2.05      7.91 o 
 -13   2   4       49.25       40.30      8.32 o 
 -12   2   4       21.78        5.53      5.68 o 
 -11   2   4        0.04       -5.11      5.11 o 
 -10   2   4        6.07       -1.37      4.14 o 
  -9   2   4        1.26       -0.23      4.92 o 
  -8   2   4        0.52       -1.82      4.20 o 
  -7   2   4       47.41       39.92      2.92 o 
  -6   2   4       84.79       81.71      3.46 o 
  -5   2   4      288.68      299.97      6.08 o 
  -4   2   4      639.09      671.40      6.46 o 
  -3   2   4     1479.41     1454.27      9.95 o 
  -2   2   4     8851.05     8425.72     49.70 o 
  -1   2   4      514.41      500.24      4.31 o 
   0   2   4       35.14       20.79      1.07 o 
   1   2   4     7275.66     7259.12     44.08 o 
   2   2   4     2686.20     2863.68     18.72 o 
   3   2   4      107.33       76.30      3.04 o 
   4   2   4      360.81      287.00      3.78 o 
   5   2   4       96.11      111.54      3.99 o 
   6   2   4       90.53       65.18      3.75 o 
   7   2   4       80.03       81.47      5.22 o 
   8   2   4       29.76       17.73      4.91 o 
   9   2   4      108.12       95.01      5.39 o 
  10   2   4      151.72      134.40      7.21 o 
  11   2   4        3.50        6.76      5.47 o 
  12   2   4        3.37        4.23      5.86 o 
  13   2   4        0.15       -1.96      8.24 o 
 -14   3   4        1.11       -0.07      7.85 o 
 -13   3   4       18.49       16.71      6.75 o 
 -12   3   4        2.87        4.73      5.74 o 
 -11   3   4       31.77       25.25     10.70 o 
 -10   3   4      462.41      466.30     11.49 o 
  -9   3   4       22.00       14.81      3.86 o 
  -8   3   4       26.60       13.48      3.23 o 
  -7   3   4      184.30      165.22      6.17 o 
  -6   3   4       94.47       79.36      3.51 o 
  -5   3   4      360.44      421.08      6.42 o 
  -4   3   4       15.85       19.29      1.65 o 
  -3   3   4     1302.26     1202.77      8.57 o 
  -2   3   4      792.91      899.91      7.75 o 
  -1   3   4     1735.58     1761.72     11.42 o 
   0   3   4     1561.38     1473.54     10.23 o 
   1   3   4    10201.40    10396.90     60.45 o 
   2   3   4     2099.34     2087.83     13.81 o 
   3   3   4      874.00      924.20      7.43 o 
   4   3   4      174.40      173.19      4.11 o 
   5   3   4      142.20      172.48      4.55 o 
   6   3   4      159.12      141.44      4.93 o 
   7   3   4      186.87      168.31      6.46 o 
   8   3   4      492.23      512.20     11.26 o 
   9   3   4       38.67       36.83      5.41 o 
  10   3   4        4.59       -1.53      5.67 o 
  11   3   4        6.25       -3.69      5.47 o 
  12   3   4        8.15        8.24      5.91 o 
  13   3   4       10.88       13.82      9.33 o 
 -14   4   4        0.16       -5.88     10.70 o 
 -13   4   4       37.92       44.77      8.58 o 
 -12   4   4       80.33       81.67     11.84 o 
 -11   4   4       34.21       47.27      9.32 o 
 -10   4   4      241.99      238.04      8.95 o 
  -9   4   4      904.16      972.03     16.10 o 
  -8   4   4      450.36      424.48     11.22 o 
  -7   4   4       13.61        2.80      3.26 o 
  -6   4   4      818.43      801.11     11.69 o 
  -5   4   4     3687.49     3630.38     27.21 o 
  -4   4   4        2.60        4.88      1.86 o 
  -3   4   4      108.31      100.92      2.74 o 
  -2   4   4       17.39       37.21      1.77 o 
  -1   4   4       18.97       55.46      1.93 o 
   0   4   4     1657.36     1686.79     11.66 o 
   1   4   4      950.63      981.76      7.78 o 
   2   4   4      595.90      634.44      5.84 o 
   3   4   4     1426.38     1430.59     12.14 o 
   4   4   4      597.77      608.45      7.70 o 
   5   4   4      144.09      145.45      4.92 o 
   6   4   4      441.42      415.50      7.82 o 
   7   4   4        0.74       -3.67      3.67 o 
   8   4   4       10.09        8.79      4.58 o 
   9   4   4      242.49      235.60      9.43 o 
  10   4   4       26.47       37.08      6.02 o 
  11   4   4        0.80       -5.87      5.87 o 
  12   4   4       36.76       29.42      7.70 o 
 -13   5   4        9.13        6.50     11.68 o 
 -12   5   4       19.53       19.39     12.48 o 
 -11   5   4        0.06       -7.10      7.10 o 
 -10   5   4      174.01      179.26      8.90 o 
  -9   5   4       14.64       14.95      4.88 o 
  -8   5   4       12.41       40.92     10.72 o 
  -7   5   4      349.95      362.69      8.56 o 
  -6   5   4       65.90       67.01      5.05 o 
  -5   5   4      362.59      386.46      7.64 o 
  -4   5   4       37.56       51.32      3.15 o 
  -3   5   4       39.88       42.12      2.63 o 
  -2   5   4      244.53      277.68      4.54 o 
  -1   5   4     2419.96     2686.07     19.82 o 
   0   5   4       27.01       24.72      2.16 o 
   1   5   4        4.89       14.22      2.03 o 
   2   5   4      659.98      790.93      8.40 o 
   3   5   4      107.86      118.23      3.70 o 
   4   5   4      273.13      255.31      4.71 o 
   5   5   4      135.21      114.46      4.05 o 
   6   5   4       65.27       64.87      4.46 o 
   7   5   4       11.92        7.26      4.46 o 
   8   5   4       30.83       32.59      5.33 o 
   9   5   4       41.35       50.03      6.10 o 
  10   5   4      199.49      179.56      9.97 o 
  11   5   4        0.22       -5.50      5.50 o 
  12   5   4        0.73       -8.02      8.02 o 
 -13   6   4        9.21       19.21     13.55 o 
 -12   6   4       72.71       60.83      8.93 o 
 -11   6   4       84.11       88.01      8.22 o 
 -10   6   4        0.01       -3.68      6.18 o 
  -9   6   4        1.73        2.50      5.91 o 
  -8   6   4     1972.17     1993.55     23.01 o 
  -7   6   4     4091.93     4236.76     39.93 o 
  -6   6   4      595.71      655.35     12.03 o 
  -5   6   4      781.73      791.61     11.79 o 
  -4   6   4      195.51      181.67      5.69 o 
  -3   6   4      122.21       98.41      3.66 o 
  -2   6   4      593.05      544.22      6.92 o 
  -1   6   4        5.88       -0.21      2.02 o 
   0   6   4      141.85      135.75      4.09 o 
   1   6   4      521.83      569.84      7.16 o 
   2   6   4       33.03       21.84      2.39 o 
   3   6   4       60.00       52.29      2.96 o 
   4   6   4      308.76      299.59      6.18 o 
   5   6   4      108.09      126.76      6.21 o 
   6   6   4      453.08      501.21     13.53 o 
   7   6   4      144.26      142.17      7.31 o 
   8   6   4       11.15        6.20      5.12 o 
   9   6   4       87.70       81.75      6.93 o 
  10   6   4       17.96       11.74      7.38 o 
  11   6   4       36.37       26.16      6.71 o 
  12   6   4        0.00       -7.38      7.38 o 
 -12   7   4       27.30       -0.21     12.58 o 
 -11   7   4        6.64       -6.09     11.88 o 
 -10   7   4       23.50       29.37      7.93 o 
  -9   7   4      111.66      113.09      9.08 o 
  -8   7   4      209.87      225.91     10.08 o 
  -7   7   4       10.99       18.26      5.57 o 
  -6   7   4     1054.90     1013.14     14.88 o 
  -5   7   4       14.58       12.43      3.64 o 
  -4   7   4      227.59      205.84      7.08 o 
  -3   7   4      368.89      355.87      8.03 o 
  -2   7   4      245.13      245.73      6.56 o 
  -1   7   4        3.60       -0.68      2.79 o 
   0   7   4      220.29      225.17      6.18 o 
   1   7   4     1513.79     1586.13     15.47 o 
   2   7   4      295.29      316.22      6.40 o 
   3   7   4     1828.42     1951.85     18.75 o 
   4   7   4       61.28       49.59      4.01 o 
   5   7   4      718.59      669.55     11.75 o 
   6   7   4       48.30       41.23      4.92 o 
   7   7   4       20.71       18.37      5.44 o 
   8   7   4       97.44       96.00      7.15 o 
   9   7   4        3.50        9.50      6.53 o 
  10   7   4       58.07       65.27      8.55 o 
  11   7   4       25.28       13.62      7.70 o 
 -12   8   4        3.24        3.67     10.08 o 
 -11   8   4        4.76        4.18      8.88 o 
 -10   8   4       75.43       55.40      9.45 o 
  -9   8   4       70.83       78.77      7.13 o 
  -8   8   4       21.16        7.23      8.97 o 
  -7   8   4      510.02      470.72     12.41 o 
  -6   8   4      323.10      311.01     10.61 o 
  -5   8   4      193.06      160.35      7.51 o 
  -4   8   4       44.66       31.85      4.71 o 
  -3   8   4      129.62      119.43      5.47 o 
  -2   8   4      187.96      203.41      7.22 o 
  -1   8   4      175.81      171.51      6.41 o 
   0   8   4      254.21      243.15      7.06 o 
   1   8   4      135.36      124.88      5.94 o 
   2   8   4      201.99      206.47      6.82 o 
   3   8   4      360.55      349.44      8.65 o 
   4   8   4      172.21      153.68      6.96 o 
   5   8   4        0.27       -4.57      4.57 o 
   6   8   4       59.94       37.75      5.98 o 
   7   8   4       70.42       48.51      6.43 o 
   8   8   4       19.62       10.07      6.60 o 
   9   8   4        2.71       -5.84      5.84 o 
  10   8   4        0.01       -3.49      6.10 o 
 -11   9   4      144.91      144.46     13.36 o 
 -10   9   4      172.84      213.56     13.51 o 
  -9   9   4        0.09       -3.83      6.78 o 
  -8   9   4       85.15       90.41     12.80 o 
  -7   9   4        1.93       -5.28      5.28 o 
  -6   9   4      241.09      251.12     10.07 o 
  -5   9   4     1248.92     1325.21     18.62 o 
  -4   9   4        4.02       25.48      5.00 o 
  -3   9   4      266.73      268.68      8.88 o 
  -2   9   4        3.44        5.48      3.72 o 
  -1   9   4       85.92       78.98      5.15 o 
   0   9   4       21.53       20.70      4.51 o 
   1   9   4       28.51        8.18      4.28 o 
   2   9   4       57.54       52.47      5.14 o 
   3   9   4       19.66        9.85      4.31 o 
   4   9   4       42.82       32.24      5.90 o 
   5   9   4        0.02       -5.27      5.27 o 
   6   9   4      124.02      103.05      7.63 o 
   7   9   4       16.64       32.53      6.54 o 
   8   9   4       80.84       86.38     10.93 o 
   9   9   4        3.25       -3.15      6.35 o 
  10   9   4        2.05        6.10      8.10 o 
 -10  10   4       16.85       25.22      8.37 o 
  -9  10   4       18.90        3.51      7.70 o 
  -8  10   4       26.98       -3.08      6.37 o 
  -7  10   4       23.13       13.06      6.33 o 
  -6  10   4       15.73        3.32      5.47 o 
  -5  10   4       86.98       93.27      6.87 o 
  -4  10   4      200.69      223.09     12.99 o 
  -3  10   4      487.13      537.03     12.05 o 
  -2  10   4       63.83       52.59      5.51 o 
  -1  10   4      374.25      401.09     13.57 o 
   0  10   4      583.52      611.25     13.06 o 
   1  10   4      336.49      343.33     10.60 o 
   2  10   4       28.51       15.88      5.01 o 
   3  10   4       64.77       43.26      5.45 o 
   4  10   4      174.63      156.98      9.87 o 
   5  10   4       31.66       10.45      6.05 o 
   6  10   4       12.20       20.72      6.52 o 
   7  10   4        0.02        2.63      6.00 o 
   8  10   4       21.47       15.00      6.77 o 
   9  10   4       10.39        8.96      8.34 o 
  -9  11   4        5.14        7.80      8.06 o 
  -8  11   4        5.63        0.21      7.80 o 
  -7  11   4        1.35       -6.17      6.17 o 
  -6  11   4       59.01       53.00      7.04 o 
  -5  11   4      152.56      139.39      9.80 o 
  -4  11   4        4.14       -1.57      5.56 o 
  -3  11   4        5.62        4.86      7.04 o 
  -2  11   4       59.35       80.74      8.72 o 
  -1  11   4        4.00       20.72      7.25 o 
   0  11   4      195.38      281.96     14.49 o 
   1  11   4        5.81       16.33      5.64 o 
   2  11   4       12.11       12.58      5.41 o 
   3  11   4       82.79       74.17      7.60 o 
   4  11   4        0.00       -6.16      6.16 o 
   5  11   4        0.48       -5.93      5.93 o 
   6  11   4        9.63       13.84      6.90 o 
   7  11   4        0.77        1.05      7.65 o 
   8  11   4       30.98       24.92     12.39 o 
  -7  12   4        8.07        0.67      8.23 o 
  -6  12   4        3.46       -5.70      6.20 o 
  -5  12   4       45.95       25.99      6.62 o 
  -4  12   4       36.05       26.45      6.63 o 
  -3  12   4       82.23       95.02      7.60 o 
  -2  12   4      119.40      120.96     10.09 o 
  -1  12   4        7.06       -2.35      5.94 o 
   0  12   4       23.70       26.24      6.58 o 
   1  12   4        0.38       -5.39      5.39 o 
   2  12   4       43.65       36.68      9.77 o 
   3  12   4        4.68       -5.48      5.48 o 
   4  12   4       17.85       22.29      8.93 o 
   5  12   4        3.52       -6.01      7.97 o 
   6  12   4        0.01        3.47      7.33 o 
  -5  13   4        3.01       -6.27      6.27 o 
  -4  13   4        6.24       -7.66      7.66 o 
  -3  13   4       30.66       31.41      8.63 o 
  -2  13   4        3.65       14.77      8.71 o 
  -1  13   4        3.71        3.39      6.75 o 
   0  13   4        3.56        2.96      6.61 o 
   1  13   4       32.96       44.44      8.45 o 
   2  13   4       32.70       38.80     13.72 o 
   3  13   4        0.23       -0.85      9.46 o 
   4  13   4       15.89       -1.29     11.76 o 
 -14   1   5        0.43       -0.77      7.68 o 
 -13   1   5        0.25        5.36     11.23 o 
 -12   1   5      140.39      107.62     15.00 o 
 -11   1   5        6.15       -3.81      3.81 o 
 -10   1   5        0.55       -8.59      8.59 o 
  -9   1   5        1.66       -4.24      4.24 o 
  -8   1   5       13.05        9.95      4.32 o 
  -7   1   5      266.11      277.45      6.16 o 
  -6   1   5      918.26      976.33     10.91 o 
  -5   1   5     2063.09     1991.70     16.79 o 
  -4   1   5      721.17      688.59      6.82 o 
  -3   1   5     3902.68     4008.88     25.38 o 
  -2   1   5     3920.58     4007.96     26.45 o 
  -1   1   5       41.40       27.48      2.16 o 
   0   1   5     9030.75     9024.33     64.41 o 
   1   1   5      585.50      562.35      8.92 o 
   2   1   5      312.58      299.49      3.40 o 
   3   1   5     1863.64     1932.22     14.31 o 
   4   1   5      624.86      597.72      5.78 o 
   5   1   5      857.97      911.82      9.29 o 
   6   1   5      125.31      121.96      3.90 o 
   7   1   5      522.68      574.63      7.57 o 
   8   1   5       39.49       33.10      2.88 o 
   9   1   5       87.62       74.48      5.32 o 
  10   1   5      238.97      263.84     10.00 o 
  11   1   5       15.36       24.15      5.74 o 
  12   1   5        5.58        6.80      8.34 o 
  13   1   5       27.19       27.51      9.28 o 
 -14   2   5       48.18       58.66      9.23 o 
 -13   2   5       19.51       16.88     12.79 o 
 -12   2   5       16.12        9.18      5.78 o 
 -11   2   5       36.69       17.57      5.68 o 
 -10   2   5      178.73      180.04      7.74 o 
  -9   2   5      613.01      580.04     14.59 o 
  -8   2   5       34.65       27.42      4.17 o 
  -7   2   5       48.11       39.89      3.07 o 
  -6   2   5       97.20      114.91      5.09 o 
  -5   2   5      156.94      150.01      4.14 o 
  -4   2   5     2191.71     2321.80     16.24 o 
  -3   2   5        0.04       -0.10      1.17 o 
  -2   2   5      393.05      388.34      3.99 o 
  -1   2   5      639.83      616.91      5.22 o 
   0   2   5      406.17      420.18      4.21 o 
   1   2   5      216.82      202.85      2.87 o 
   2   2   5     1646.75     1671.80     16.40 o 
   3   2   5       53.61       50.58      1.81 o 
   4   2   5     1250.03     1349.70     10.68 o 
   5   2   5      620.44      632.14      7.64 o 
   6   2   5      379.41      363.93      6.56 o 
   7   2   5      109.51       98.17      5.44 o 
   8   2   5        0.35       -3.54      3.54 o 
   9   2   5       12.11        5.22      4.48 o 
  10   2   5       46.84       20.96      4.92 o 
  11   2   5      108.82      101.89      7.56 o 
  12   2   5       62.81       53.80      9.62 o 
  13   2   5        1.18       14.69      9.05 o 
 -14   3   5       12.40       11.75      8.15 o 
 -13   3   5      105.88      107.02      9.79 o 
 -12   3   5       47.94       36.49      6.47 o 
 -11   3   5      133.41      129.32     11.20 o 
 -10   3   5       10.26       22.00      4.36 o 
  -9   3   5       12.69        2.30      3.47 o 
  -8   3   5      113.48      116.49      4.27 o 
  -7   3   5       19.46       22.90      2.03 o 
  -6   3   5      933.06      914.84      9.82 o 
  -5   3   5      852.91      894.73      9.18 o 
  -4   3   5     1372.55     1368.96     11.97 o 
  -3   3   5       94.80      108.92      2.58 o 
  -2   3   5      249.27      283.48      3.52 o 
  -1   3   5        0.60        3.32      1.27 o 
   0   3   5      252.66      237.86      3.19 o 
   1   3   5     5054.62     4981.89     31.25 o 
   2   3   5      454.63      443.75      4.65 o 
   3   3   5       17.21       14.13      1.58 o 
   4   3   5      371.07      387.66      4.80 o 
   5   3   5       57.54       61.76      3.21 o 
   6   3   5        8.50        8.48      2.77 o 
   7   3   5      154.49      140.79      8.18 o 
   8   3   5       76.46       75.81      5.61 o 
   9   3   5      161.26      134.35      8.33 o 
  10   3   5      131.82      120.40     11.53 o 
  11   3   5        2.99       -4.93      4.93 o 
  12   3   5       11.49       21.59      8.98 o 
 -13   4   5       81.62       92.11     11.43 o 
 -12   4   5        9.23       -0.01     10.66 o 
 -11   4   5        1.23       14.57      5.86 o 
 -10   4   5       97.00       96.16      6.43 o 
  -9   4   5      109.23       99.39      7.93 o 
  -8   4   5      215.28      222.29     12.23 o 
  -7   4   5       15.03        9.68      2.93 o 
  -6   4   5        0.63        0.51      2.29 o 
  -5   4   5      153.66      182.71      4.62 o 
  -4   4   5       22.83       14.08      2.00 o 
  -3   4   5     1607.40     1666.01     13.22 o 
  -2   4   5     3624.65     3669.93     23.04 o 
  -1   4   5      113.66      147.97      2.98 o 
   0   4   5      152.99      187.40      3.20 o 
   1   4   5     1249.20     1345.55     10.14 o 
   2   4   5      684.36      591.23      6.24 o 
   3   4   5      431.92      459.37      5.82 o 
   4   4   5      558.78      635.41      9.89 o 
   5   4   5      146.06      109.48      5.83 o 
   6   4   5       13.49       14.05      3.08 o 
   7   4   5      315.29      332.64      8.22 o 
   8   4   5      194.70      168.41      9.88 o 
   9   4   5        9.98        5.14      5.18 o 
  10   4   5        6.33        0.11      5.23 o 
  11   4   5        1.30       -5.82      5.82 o 
  12   4   5       26.36       24.45      7.99 o 
 -13   5   5       13.78        7.24     11.64 o 
 -12   5   5        1.48        0.43      6.84 o 
 -11   5   5       44.48       20.89     12.30 o 
 -10   5   5      289.48      298.41     12.24 o 
  -9   5   5      100.83       86.62     10.08 o 
  -8   5   5     1861.09     1867.38     23.91 o 
  -7   5   5     1649.11     1547.87     18.84 o 
  -6   5   5      794.59      755.30     11.64 o 
  -5   5   5       15.37       22.15      3.38 o 
  -4   5   5      651.39      593.18      7.51 o 
  -3   5   5        3.11       -1.02      1.87 o 
  -2   5   5        1.73       -1.71      1.71 o 
  -1   5   5     2530.57     2843.38     21.54 o 
   0   5   5        5.06       11.45      2.03 o 
   1   5   5     2198.23     2382.99     18.97 o 
   2   5   5     1802.51     1759.50     15.03 o 
   3   5   5      470.78      486.40      6.41 o 
   4   5   5       52.66       58.83      2.89 o 
   5   5   5      258.65      234.18      6.00 o 
   6   5   5      102.86       95.69      5.65 o 
   7   5   5      663.69      727.01     13.63 o 
   8   5   5        0.03       -0.06      4.68 o 
   9   5   5        6.51        1.37      5.18 o 
  10   5   5      256.69      306.89     10.98 o 
  11   5   5       57.99       73.25     10.89 o 
  12   5   5       22.80       18.15      9.19 o 
 -13   6   5        2.59       17.05      8.25 o 
 -12   6   5        1.99        6.91      8.93 o 
 -11   6   5        3.75        7.76      6.52 o 
 -10   6   5      170.75      194.82     11.35 o 
  -9   6   5       90.74       51.37      5.96 o 
  -8   6   5      665.31      772.41     13.36 o 
  -7   6   5        0.39       56.22     12.20 o 
  -6   6   5      238.18      251.98      7.75 o 
  -5   6   5       62.92       56.73      4.75 o 
  -4   6   5      218.71      234.69      7.04 o 
  -3   6   5      330.45      325.10      5.94 o 
  -2   6   5       52.73       59.30      3.21 o 
  -1   6   5        1.79        3.68      2.19 o 
   0   6   5       20.89       24.91      2.59 o 
   1   6   5       92.99      140.66      5.09 o 
   2   6   5      196.75      193.51      4.80 o 
   3   6   5      115.45      108.19      3.97 o 
   4   6   5      503.18      529.62      8.13 o 
   5   6   5      264.54      279.28      6.92 o 
   6   6   5       74.30       69.05      5.57 o 
   7   6   5        0.60       10.56      4.94 o 
   8   6   5       98.59       98.21      6.79 o 
   9   6   5       80.92       75.14      6.77 o 
  10   6   5       38.34       37.45      6.49 o 
  11   6   5        2.28       -7.00      7.00 o 
 -12   7   5        1.24       -1.98     10.09 o 
 -11   7   5        0.27        4.52      8.15 o 
 -10   7   5      127.77      112.50      9.54 o 
  -9   7   5        6.24        0.42      5.21 o 
  -8   7   5        0.89       -5.46      5.46 o 
  -7   7   5      248.28      261.65      9.18 o 
  -6   7   5      366.44      387.13      9.73 o 
  -5   7   5      279.52      254.66      7.98 o 
  -4   7   5        6.90       -3.02      3.02 o 
  -3   7   5      734.46      767.77     11.37 o 
  -2   7   5      181.08      204.67      6.53 o 
  -1   7   5        0.26       -2.92      2.92 o 
   0   7   5       15.92       11.47      2.98 o 
   1   7   5     1474.32     1593.89     17.95 o 
   2   7   5       13.48       10.75      3.05 o 
   3   7   5        1.71        5.03      2.78 o 
   4   7   5      157.86      162.44      5.68 o 
   5   7   5      148.53      161.88     10.57 o 
   6   7   5      307.52      307.05     10.19 o 
   7   7   5       26.60       26.38      5.69 o 
   8   7   5       80.02       69.51      6.65 o 
   9   7   5      128.92      130.83      9.63 o 
  10   7   5        1.48       -7.90      7.90 o 
  11   7   5       43.88       45.46      9.95 o 
 -11   8   5       83.76       42.77      9.86 o 
 -10   8   5        7.14        9.23      9.76 o 
  -9   8   5       33.49       25.35      7.75 o 
  -8   8   5      134.54      120.01     11.40 o 
  -7   8   5       74.19       47.64      6.37 o 
  -6   8   5       83.60       83.09      6.97 o 
  -5   8   5       17.59       19.62      5.07 o 
  -4   8   5      272.14      245.29      8.66 o 
  -3   8   5       39.72       38.30      4.68 o 
  -2   8   5       61.23       51.36      5.09 o 
  -1   8   5      282.22      265.56      8.40 o 
   0   8   5      277.67      270.10      8.35 o 
   1   8   5        0.49       -3.92      3.92 o 
   2   8   5      340.69      361.38      8.96 o 
   3   8   5      107.94      102.49      5.79 o 
   4   8   5       14.22        5.01      4.82 o 
   5   8   5      121.85      119.24      7.14 o 
   6   8   5      109.69       94.37      7.02 o 
   7   8   5       10.14       14.65      5.85 o 
   8   8   5        3.69       -3.34      5.93 o 
   9   8   5        1.32        2.27      6.06 o 
  10   8   5        1.51       -1.71      7.31 o 
 -11   9   5       50.93       63.34      9.47 o 
 -10   9   5      136.70      128.11     12.49 o 
  -9   9   5        0.16       -5.92      6.99 o 
  -8   9   5        2.99       -5.59      5.59 o 
  -7   9   5       43.67       38.78      7.64 o 
  -6   9   5       32.20       35.27      6.61 o 
  -5   9   5      695.82      781.05     18.23 o 
  -4   9   5      321.90      388.76     10.85 o 
  -3   9   5      122.96      127.31      6.83 o 
  -2   9   5      219.05      221.80      8.72 o 
  -1   9   5       95.36       99.62      5.87 o 
   0   9   5      302.41      300.15      9.76 o 
   1   9   5        5.00       -4.51      4.51 o 
   2   9   5      117.45      101.86      6.82 o 
   3   9   5       28.53       16.36      5.24 o 
   4   9   5        1.60       -5.04      5.04 o 
   5   9   5      148.90      139.10     10.09 o 
   6   9   5        1.22        0.44      5.64 o 
   7   9   5        0.93        0.83      5.82 o 
   8   9   5        0.26       -0.88      6.06 o 
   9   9   5        2.04       -4.46      7.33 o 
 -10  10   5        1.82       16.88      9.08 o 
  -9  10   5       15.53       23.66      8.06 o 
  -8  10   5       11.86        5.09      6.48 o 
  -7  10   5       10.49        6.22      6.44 o 
  -6  10   5       36.39       25.13      8.64 o 
  -5  10   5      153.13      143.33      9.57 o 
  -4  10   5        1.27        2.23      5.68 o 
  -3  10   5       18.44       10.73      5.52 o 
  -2  10   5        7.99       -1.27      5.16 o 
  -1  10   5        7.80        5.49      4.96 o 
   0  10   5       39.67       40.14      5.30 o 
   1  10   5       60.39       63.92      6.35 o 
   2  10   5      290.32      270.63     11.03 o 
   3  10   5      117.56      115.58     10.19 o 
   4  10   5       24.46       18.29      6.02 o 
   5  10   5        2.13       -5.64      5.64 o 
   6  10   5        0.22        3.28      6.34 o 
   7  10   5        2.42        7.05      6.24 o 
   8  10   5       11.08        9.97      9.86 o 
  -9  11   5        3.92       -2.42     34.93 o 
  -8  11   5        0.45       -7.45      7.45 o 
  -7  11   5       13.61        3.68      9.40 o 
  -6  11   5       26.34       23.37      6.97 o 
  -5  11   5       40.67       40.86      8.76 o 
  -4  11   5       15.20       13.91      6.14 o 
  -3  11   5       47.86       45.44      6.43 o 
  -2  11   5      137.34      146.82     10.49 o 
  -1  11   5      122.56      135.91     18.67 o 
   0  11   5      555.25      712.89     23.22 o 
   1  11   5      499.87      612.55     18.73 o 
   2  11   5       86.98      105.55      8.65 o 
   3  11   5      151.81      143.91     11.69 o 
   4  11   5       35.98       24.69      6.61 o 
   5  11   5       43.13       36.99      9.29 o 
   6  11   5        0.04       -5.27      6.51 o 
   7  11   5       30.74       32.72      8.82 o 
  -7  12   5        0.00       -2.88      8.09 o 
  -6  12   5       11.56       -2.52      6.62 o 
  -5  12   5        0.54       -6.98      6.98 o 
  -4  12   5        1.15       -4.52      6.54 o 
  -3  12   5        1.90        5.48      8.34 o 
  -2  12   5       61.76       91.45      8.53 o 
  -1  12   5        1.83        9.16      5.83 o 
   0  12   5       28.30       16.10      6.83 o 
   1  12   5       37.42       32.02      8.36 o 
   2  12   5      168.41      206.34     16.39 o 
   3  12   5        0.01       -3.99      7.72 o 
   4  12   5        2.68       -6.53      6.53 o 
   5  12   5        0.35       -7.56      7.56 o 
   6  12   5        1.34       -4.37      8.64 o 
  -5  13   5       17.87       12.91      7.60 o 
  -4  13   5        3.08       -1.16      6.99 o 
  -3  13   5       13.70       23.02      9.89 o 
  -2  13   5        6.95        9.98      7.37 o 
  -1  13   5        8.50       22.50      7.76 o 
   0  13   5       28.22       30.65      7.95 o 
   1  13   5        3.12        5.36      7.50 o 
   2  13   5       11.35       15.27      8.20 o 
   3  13   5        5.44       -3.56     10.18 o 
 -14   0   6       16.95       49.24     12.72 o 
 -13   0   6        0.30        4.76     10.20 o 
 -12   0   6       74.73       40.77     26.33 o 
 -11   0   6        0.32       -7.60      7.60 o 
 -10   0   6      270.73      172.73     11.74 o 
  -9   0   6        9.05       -1.74      6.14 o 
  -8   0   6     1162.33     1108.25     19.05 o 
  -7   0   6      172.54      175.67      8.01 o 
  -6   0   6      907.49      981.07     14.00 o 
  -5   0   6        0.17        1.62      1.86 o 
  -4   0   6     2196.83     2195.66     22.08 o 
  -3   0   6      257.73      257.26      4.88 o 
  -2   0   6     4117.60     4406.23     47.50 o 
  -1   0   6       63.72       41.67      1.58 o 
   1   0   6     1106.30     1179.64     12.05 o 
   2   0   6       19.54       17.66      2.40 o 
   3   0   6     1019.68      899.08     11.18 o 
   4   0   6       40.61       27.68      2.75 o 
   5   0   6       21.86        9.45      2.45 o 
   6   0   6       24.18       24.51      3.02 o 
   7   0   6        1.06       -2.50      2.82 o 
   8   0   6      675.82      689.00     12.18 o 
   9   0   6       79.46       74.94      6.66 o 
  10   0   6     1565.23     1727.89     34.06 o 
  11   0   6      162.77      158.91     16.32 o 
  12   0   6       67.26       81.53     14.73 o 
 -14   1   6      124.43      103.11     45.80 o 
 -13   1   6      225.81       90.68     27.96 o 
 -12   1   6      161.80      171.92     17.05 o 
 -11   1   6       34.12        9.29      6.24 o 
 -10   1   6        4.09       -4.34      4.34 o 
  -9   1   6       88.63       66.17      6.32 o 
  -8   1   6      222.44      249.18      8.22 o 
  -7   1   6      745.98      840.83     10.65 o 
  -6   1   6       13.31       11.49      2.34 o 
  -5   1   6       24.83       24.30      2.41 o 
  -4   1   6      136.93      133.78      2.56 o 
  -3   1   6      219.04      182.36      3.17 o 
  -2   1   6      611.71      470.80      5.75 o 
  -1   1   6      151.10      120.98      2.76 o 
   0   1   6      195.05      213.73      4.11 o 
   1   1   6     3187.67     3499.60     26.92 o 
   2   1   6      743.85      831.58      7.54 o 
   3   1   6     2922.28     2951.58     19.85 o 
   4   1   6     3189.08     3294.20     25.44 o 
   5   1   6        3.19        1.48      1.85 o 
   6   1   6       59.86       75.68      3.03 o 
   7   1   6        0.00       -2.07      2.07 o 
   8   1   6       47.69       45.62      3.10 o 
   9   1   6      485.82      567.92     11.66 o 
  10   1   6       70.83       87.33      5.79 o 
  11   1   6      243.90      296.49     15.91 o 
  12   1   6       20.40       27.03      8.87 o 
 -14   2   6       16.01       36.78      8.75 o 
 -13   2   6       70.49       86.45     10.38 o 
 -12   2   6       17.06       11.04     13.60 o 
 -11   2   6      170.73      128.17      9.17 o 
 -10   2   6      659.31      732.55     15.06 o 
  -9   2   6       61.77       61.29      5.05 o 
  -8   2   6       85.61       83.31      5.24 o 
  -7   2   6      497.98      526.86      8.69 o 
  -6   2   6     2475.95     2633.82     21.79 o 
  -5   2   6       21.94       11.11      2.21 o 
  -4   2   6      423.92      458.98      5.55 o 
  -3   2   6     2057.44     2131.33     14.75 o 
  -2   2   6     1299.15     1369.95     10.23 o 
  -1   2   6     1113.96     1127.82      8.81 o 
   0   2   6     3185.85     3283.75     25.04 o 
   1   2   6     4412.42     4574.06     39.68 o 
   2   2   6     1306.44     1345.13     10.69 o 
   3   2   6      535.19      507.24      5.12 o 
   4   2   6      202.80      208.49      4.17 o 
   5   2   6     1620.26     1731.00     15.73 o 
   6   2   6       14.96       11.86      2.28 o 
   7   2   6      660.80      659.90     11.58 o 
   8   2   6      179.59      173.87      6.93 o 
   9   2   6      312.65      338.24     10.26 o 
  10   2   6       16.75       15.95      5.00 o 
  11   2   6      138.66      195.75     24.51 o 
  12   2   6       19.48       40.04     11.48 o 
 -14   3   6       18.22       17.03      8.39 o 
 -13   3   6        0.89        8.41      9.55 o 
 -12   3   6      293.14      308.27     11.94 o 
 -11   3   6      258.87      258.73     19.31 o 
 -10   3   6       34.45       26.71      6.30 o 
  -9   3   6      120.51       89.91      6.23 o 
  -8   3   6      379.29      286.45      8.03 o 
  -7   3   6      219.32      206.33      6.68 o 
  -6   3   6      239.29      207.98      5.49 o 
  -5   3   6        4.92       -0.44      2.15 o 
  -4   3   6      740.33      710.31      7.93 o 
  -3   3   6        0.06        8.22      1.47 o 
  -2   3   6     2078.56     2133.87     14.38 o 
  -1   3   6      461.77      427.15      4.46 o 
   0   3   6     1126.46     1146.03      8.89 o 
   1   3   6      583.37      615.39      5.60 o 
   2   3   6     2626.02     2776.84     19.17 o 
   3   3   6     1067.04     1134.54     10.22 o 
   4   3   6      187.21      192.29      4.20 o 
   5   3   6      302.45      334.78      6.35 o 
   6   3   6      631.01      661.16     10.32 o 
   7   3   6      411.47      444.66      9.07 o 
   8   3   6      193.42      181.28      7.22 o 
   9   3   6       60.12       48.89      6.39 o 
  10   3   6      129.28      116.44      8.14 o 
  11   3   6       31.70       31.81      7.52 o 
  12   3   6       29.42       34.78      9.49 o 
 -13   4   6        9.10        5.18      8.97 o 
 -12   4   6        9.44        3.92      9.14 o 
 -11   4   6       83.12       83.76     12.51 o 
 -10   4   6     1363.83     1482.71     22.08 o 
  -9   4   6       32.44       25.31      5.55 o 
  -8   4   6       21.10       22.43      4.63 o 
  -7   4   6       16.77       10.77      4.19 o 
  -6   4   6       85.90       84.29      3.69 o 
  -5   4   6      133.94      162.97      4.33 o 
  -4   4   6      178.84      194.99      4.18 o 
  -3   4   6      149.19      102.01      3.78 o 
  -2   4   6     1952.01     2063.32     14.80 o 
  -1   4   6      106.50      137.90      3.03 o 
   0   4   6        0.04       -1.35      1.35 o 
   1   4   6     5520.91     5523.48     36.12 o 
   2   4   6        0.49       -1.55      1.55 o 
   3   4   6      313.71      366.71      5.44 o 
   4   4   6       85.90       78.66      3.67 o 
   5   4   6      729.92      708.10      9.61 o 
   6   4   6      846.94      859.29     11.25 o 
   7   4   6      284.83      244.57      7.10 o 
   8   4   6       11.37       -2.13      4.34 o 
   9   4   6      313.16      332.02     10.76 o 
  10   4   6      233.71      264.40     14.39 o 
  11   4   6       14.45        6.43      8.07 o 
  12   4   6        2.01        1.78      8.91 o 
 -13   5   6       45.42       40.20     10.14 o 
 -12   5   6       11.48       25.71      9.77 o 
 -11   5   6        0.54        8.57      6.71 o 
 -10   5   6       10.78       14.49      8.45 o 
  -9   5   6        0.33       16.43      5.51 o 
  -8   5   6       23.43       31.99      4.61 o 
  -7   5   6       31.21       40.01      4.07 o 
  -6   5   6        2.81       -2.61      2.61 o 
  -5   5   6      160.91      154.47      4.98 o 
  -4   5   6      245.12      259.29      5.20 o 
  -3   5   6        7.22        6.04      1.99 o 
  -2   5   6       37.68       32.66      2.50 o 
  -1   5   6       99.09      137.81      3.83 o 
   0   5   6       16.04       24.76      2.23 o 
   1   5   6      156.68      158.05      3.97 o 
   2   5   6      218.74      226.33      4.59 o 
   3   5   6       12.27       20.79      2.32 o 
   4   5   6      187.87      221.89      5.02 o 
   5   5   6        5.14        4.26      2.88 o 
   6   5   6       64.00       71.92      4.37 o 
   7   5   6       68.63       54.51      4.94 o 
   8   5   6       58.65       61.77      5.96 o 
   9   5   6      107.05      133.57      7.56 o 
  10   5   6        0.52       -4.59      6.31 o 
  11   5   6        5.75        4.55      8.03 o 
 -13   6   6       27.66       26.18      8.62 o 
 -12   6   6      131.11      153.89     11.11 o 
 -11   6   6       23.20       27.19      8.77 o 
 -10   6   6       19.32       14.60     10.54 o 
  -9   6   6       56.70       56.45      6.63 o 
  -8   6   6      529.43      543.27     12.60 o 
  -7   6   6      380.06      388.03      9.28 o 
  -6   6   6      169.95      176.46      7.31 o 
  -5   6   6      533.16      517.43     10.89 o 
  -4   6   6      371.23      381.94      7.85 o 
  -3   6   6      671.75      683.59      8.79 o 
  -2   6   6       83.51       70.74      3.40 o 
  -1   6   6      574.55      583.25     10.24 o 
   0   6   6       83.81       90.58      3.69 o 
   1   6   6     1024.97     1143.21     11.72 o 
   2   6   6        9.58       11.79      2.42 o 
   3   6   6      477.24      465.76      6.93 o 
   4   6   6       96.48       95.48      4.48 o 
   5   6   6        5.72        6.45      3.46 o 
   6   6   6      433.56      441.55      9.56 o 
   7   6   6      786.67      828.02     15.09 o 
   8   6   6      252.72      315.03     10.67 o 
   9   6   6        3.28       -3.55      5.12 o 
  10   6   6       79.40       81.81      9.98 o 
  11   6   6        7.82       -5.58      8.33 o 
 -12   7   6       17.49       19.49      8.43 o 
 -11   7   6        1.93       10.84      7.37 o 
 -10   7   6      347.63      348.69     12.71 o 
  -9   7   6       21.92       35.90      9.67 o 
  -8   7   6      129.99      103.17      7.32 o 
  -7   7   6       87.10       76.56      7.10 o 
  -6   7   6       53.69       40.55      4.64 o 
  -5   7   6      116.39      103.53      7.07 o 
  -4   7   6      225.06      203.36      6.78 o 
  -3   7   6      171.78      170.49      5.88 o 
  -2   7   6     1133.11     1183.02     14.53 o 
  -1   7   6       89.27       65.27      3.93 o 
   0   7   6      123.58      119.93      5.46 o 
   1   7   6      109.79      100.85      4.89 o 
   2   7   6       26.48       12.50      2.96 o 
   3   7   6      107.59      107.68      4.50 o 
   4   7   6      511.84      534.61      8.78 o 
   5   7   6      490.27      487.60     12.97 o 
   6   7   6       35.47       44.20      5.81 o 
   7   7   6      116.05      100.62      7.01 o 
   8   7   6        0.94       -4.88      5.29 o 
   9   7   6       13.74       11.30      6.90 o 
  10   7   6        3.97       -3.54      8.22 o 
 -11   8   6       16.12        3.17     12.50 o 
 -10   8   6        0.26       -0.14      6.02 o 
  -9   8   6      191.25      179.77      9.80 o 
  -8   8   6       82.86       73.90      9.60 o 
  -7   8   6       39.68       32.30      6.71 o 
  -6   8   6       69.63       58.64      6.20 o 
  -5   8   6       11.68       24.04      5.18 o 
  -4   8   6       27.46       24.67      4.46 o 
  -3   8   6      323.54      352.56      9.96 o 
  -2   8   6       48.28       40.00      4.97 o 
  -1   8   6       97.42       89.15      5.77 o 
   0   8   6      580.53      586.61     10.49 o 
   1   8   6       96.46       84.77      5.18 o 
   2   8   6      100.48       80.71      5.09 o 
   3   8   6        4.80       -2.02      3.64 o 
   4   8   6       36.41       16.98      5.17 o 
   5   8   6        1.13       -4.76      4.76 o 
   6   8   6       16.57        9.18      5.20 o 
   7   8   6       29.17       24.30      6.00 o 
   8   8   6        0.85       -0.60      6.69 o 
   9   8   6       88.84       75.37     10.24 o 
  10   8   6        3.15        2.74      9.89 o 
 -10   9   6        1.35        1.05     10.96 o 
  -9   9   6       11.44       -3.81      6.24 o 
  -8   9   6        0.00       -6.40      6.40 o 
  -7   9   6        8.94       -0.08      5.65 o 
  -6   9   6       21.13       10.81      5.72 o 
  -5   9   6        3.27       -1.57      5.67 o 
  -4   9   6      191.33      206.49     10.01 o 
  -3   9   6      336.52      367.27     10.77 o 
  -2   9   6      162.94      181.57      9.39 o 
  -1   9   6      744.19      822.72     14.31 o 
   0   9   6       28.02       27.16      5.22 o 
   1   9   6       69.20       61.63      5.79 o 
   2   9   6      122.49      119.36      7.01 o 
   3   9   6        0.87       -4.25      5.10 o 
   4   9   6       14.64        3.78      5.10 o 
   5   9   6       64.69       62.63      6.63 o 
   6   9   6       20.41       19.83      6.18 o 
   7   9   6        0.63       -0.25      6.82 o 
   8   9   6       86.48      108.77     11.25 o 
   9   9   6       11.73       10.67      9.23 o 
  -9  10   6       64.06       72.01     11.96 o 
  -8  10   6       23.14       29.80      8.87 o 
  -7  10   6       24.15       21.17      7.99 o 
  -6  10   6       40.93       37.96      6.93 o 
  -5  10   6        7.86       -5.52      5.52 o 
  -4  10   6       23.30       18.48      6.21 o 
  -3  10   6        7.71       -5.24      5.24 o 
  -2  10   6       17.23       11.92      5.57 o 
  -1  10   6        2.29        3.82      5.24 o 
   0  10   6        2.13       -5.05      5.05 o 
   1  10   6       10.44       28.62      5.61 o 
   2  10   6        0.57        9.31      5.80 o 
   3  10   6       52.16       24.84      5.96 o 
   4  10   6       66.36       56.21      6.88 o 
   5  10   6       43.31       22.70      6.12 o 
   6  10   6       88.85       91.14     16.83 o 
   7  10   6       16.91        7.36      6.88 o 
   8  10   6      104.08      103.30     17.26 o 
  -8  11   6        0.28       -6.66      6.66 o 
  -7  11   6       25.81        5.08      8.76 o 
  -6  11   6       41.92       42.29      7.28 o 
  -5  11   6       42.33       44.76      7.07 o 
  -4  11   6        0.75       -4.93      6.13 o 
  -3  11   6        8.90        0.36      5.73 o 
  -2  11   6       71.85       87.46      7.98 o 
  -1  11   6       21.82       33.13      7.04 o 
   0  11   6      181.53      227.81     13.80 o 
   1  11   6        0.00       20.82      6.42 o 
   2  11   6       31.89       46.28      8.63 o 
   3  11   6        9.59        7.78      6.10 o 
   4  11   6       23.53        6.41      7.05 o 
   5  11   6       10.06        1.53      7.69 o 
   6  11   6        0.77       -4.93      7.67 o 
   7  11   6        0.00       -8.37      8.37 o 
  -7  12   6       10.87        1.92      7.38 o 
  -6  12   6       10.22       -3.35      9.66 o 
  -5  12   6        3.43       -3.89      6.43 o 
  -4  12   6       23.25       23.57      7.32 o 
  -3  12   6        5.13        8.13      6.51 o 
  -2  12   6        9.00       19.15      7.92 o 
  -1  12   6        0.41        8.94      8.40 o 
   0  12   6        0.02        4.51      6.81 o 
   1  12   6       57.96       59.67      9.95 o 
   2  12   6        0.34       -0.31      7.60 o 
   3  12   6       20.53        0.49     10.08 o 
   4  12   6       15.70       -7.79      7.79 o 
   5  12   6       12.60        4.18      9.15 o 
  -4  13   6       23.33       27.01      8.03 o 
  -3  13   6       36.53       49.91     10.75 o 
  -2  13   6       25.96       34.83      7.95 o 
  -1  13   6       74.62       80.19      9.16 o 
   0  13   6        0.95       -1.83      7.23 o 
   1  13   6        2.27        0.20      9.29 o 
   2  13   6        0.04        6.45     16.66 o 
 -14   1   7       88.04      111.28     10.40 o 
 -13   1   7       91.53       94.89      9.26 o 
 -12   1   7        6.80        2.19      6.54 o 
 -11   1   7       34.63       11.05     10.34 o 
 -10   1   7       78.64       46.59      5.52 o 
  -9   1   7        2.73        0.38      5.46 o 
  -8   1   7      503.97      510.05      9.89 o 
  -7   1   7      243.83      295.19      6.33 o 
  -6   1   7       14.76       24.57      2.83 o 
  -5   1   7     1125.28     1101.31     11.87 o 
  -4   1   7      400.86      390.22      5.21 o 
  -3   1   7     3657.42     3608.72     28.34 o 
  -2   1   7      351.00      365.54      5.41 o 
  -1   1   7     3180.76     3101.35     22.66 o 
   0   1   7        6.99       11.66      1.70 o 
   1   1   7     1123.31     1115.63      9.70 o 
   2   1   7      611.22      528.77      5.24 o 
   3   1   7     1693.13     1675.08     14.10 o 
   4   1   7       21.75        9.89      1.92 o 
   5   1   7      366.61      372.12      5.93 o 
   6   1   7       48.88       42.71      2.60 o 
   7   1   7        8.31        1.08      2.51 o 
   8   1   7      520.12      547.51      9.85 o 
   9   1   7      127.88      208.77     16.53 o 
  10   1   7      144.13      171.17     36.42 o 
  11   1   7       17.07       22.85      8.52 o 
  12   1   7       13.78       24.89      8.90 o 
 -14   2   7       21.16        9.68     10.26 o 
 -13   2   7        2.05       16.74     10.78 o 
 -12   2   7        7.89       -0.12      7.71 o 
 -11   2   7        9.93       -7.55      7.55 o 
 -10   2   7       30.83       15.49      5.16 o 
  -9   2   7       18.70       14.47      4.09 o 
  -8   2   7      171.92      155.40      6.92 o 
  -7   2   7       82.19       72.23      4.15 o 
  -6   2   7       41.43       25.74      2.84 o 
  -5   2   7      724.25      834.44      9.53 o 
  -4   2   7      770.55      808.97      8.33 o 
  -3   2   7       21.72       32.00      2.05 o 
  -2   2   7       30.71       17.67      1.39 o 
  -1   2   7      676.41      755.71      8.42 o 
   0   2   7     2038.09     2057.87     15.27 o 
   1   2   7     1892.56     1978.84     14.86 o 
   2   2   7      637.19      606.90      6.04 o 
   3   2   7      159.59      212.33      3.60 o 
   4   2   7       98.25      114.16      3.76 o 
   5   2   7        7.45       15.86      2.12 o 
   6   2   7       50.21       43.18      4.97 o 
   7   2   7       59.76       62.22      3.56 o 
   8   2   7        1.96        4.91      4.12 o 
   9   2   7      278.96      286.11     15.10 o 
  10   2   7        7.51        8.44      6.45 o 
  11   2   7      219.46      288.97     15.85 o 
  12   2   7       46.54       84.50     10.85 o 
 -13   3   7        4.41       21.48      7.64 o 
 -12   3   7      305.14      347.77     13.46 o 
 -11   3   7       11.48        4.34     14.04 o 
 -10   3   7       34.35       30.75     11.38 o 
  -9   3   7        0.24       -3.95      3.95 o 
  -8   3   7        1.40       -3.40      3.40 o 
  -7   3   7      552.17      509.58      8.81 o 
  -6   3   7       83.19       80.22      3.94 o 
  -5   3   7       34.65       28.42      2.79 o 
  -4   3   7      493.65      440.45      6.12 o 
  -3   3   7        2.31        1.74      1.67 o 
  -2   3   7     3336.13     3599.07     23.53 o 
  -1   3   7       38.37       38.17      1.74 o 
   0   3   7     1008.07     1129.95      9.63 o 
   1   3   7        0.41       -0.25      1.21 o 
   2   3   7      941.57      920.20      8.13 o 
   3   3   7       20.64       30.41      2.25 o 
   4   3   7        0.54        1.88      1.84 o 
   5   3   7      171.15      174.91      4.49 o 
   6   3   7       17.29       11.85      3.35 o 
   7   3   7     1418.76     1449.98     16.08 o 
   8   3   7       35.50       20.82      5.55 o 
   9   3   7       53.64       32.19      6.19 o 
  10   3   7       69.23       74.51      8.54 o 
  11   3   7        6.32       12.43      8.20 o 
  12   3   7        0.04       12.21      8.89 o 
 -13   4   7       20.70       31.98      8.52 o 
 -12   4   7       39.69       20.41      8.32 o 
 -11   4   7       42.74       48.03     15.63 o 
 -10   4   7       28.39       25.97      9.26 o 
  -9   4   7      116.73      105.99      6.87 o 
  -8   4   7        8.47       11.69      4.60 o 
  -7   4   7      670.85      678.26     12.37 o 
  -6   4   7      106.55       89.19      4.41 o 
  -5   4   7       27.10       18.89      2.88 o 
  -4   4   7        0.09        3.47      1.91 o 
  -3   4   7        0.36       -1.78      1.89 o 
  -2   4   7      749.21      732.91      7.89 o 
  -1   4   7      117.53      165.98      3.47 o 
   0   4   7     1173.71     1233.78     10.41 o 
   1   4   7       52.94       38.00      2.18 o 
   2   4   7      250.51      224.94      4.57 o 
   3   4   7       88.24       85.75      3.26 o 
   4   4   7       46.66       45.38      2.33 o 
   5   4   7       91.49       88.68      4.10 o 
   6   4   7       11.48       20.00      3.40 o 
   7   4   7        0.02       -3.48      3.84 o 
   8   4   7       16.83        6.05      4.55 o 
   9   4   7       47.97       61.19      6.82 o 
  10   4   7        6.26       -3.29      7.17 o 
  11   4   7       59.45       60.94     10.72 o 
 -13   5   7       14.64       13.08      9.63 o 
 -12   5   7        8.31        3.27      8.56 o 
 -11   5   7      182.34      213.12     13.67 o 
 -10   5   7      221.19      252.00     17.37 o 
  -9   5   7       91.13       69.41      6.89 o 
  -8   5   7      587.59      584.82     12.67 o 
  -7   5   7       55.76       61.77      3.81 o 
  -6   5   7      886.19      887.95     12.69 o 
  -5   5   7      100.57      108.63      4.56 o 
  -4   5   7       31.58       29.06      2.54 o 
  -3   5   7     2848.63     2987.27     23.65 o 
  -2   5   7     1008.28     1075.03     10.96 o 
  -1   5   7      157.77      153.10      4.32 o 
   0   5   7      144.94      124.18      3.95 o 
   1   5   7      567.30      639.81      7.53 o 
   2   5   7     2129.64     2087.63     17.36 o 
   3   5   7        0.62        2.36      2.24 o 
   4   5   7      230.62      234.84      5.20 o 
   5   5   7      138.56      135.86      5.28 o 
   6   5   7      452.17      444.27      8.63 o 
   7   5   7        0.00       -1.90      4.31 o 
   8   5   7        4.04       -0.22      4.67 o 
   9   5   7       40.10       40.50      8.28 o 
  10   5   7        0.46       -8.14      8.14 o 
  11   5   7        2.80       -7.80      7.80 o 
 -12   6   7        7.58       13.87      7.64 o 
 -11   6   7       32.03       47.00     12.77 o 
 -10   6   7       15.06        8.07      8.70 o 
  -9   6   7        3.21       -4.71      9.13 o 
  -8   6   7        0.50       -4.84      4.84 o 
  -7   6   7       66.33       71.25      5.14 o 
  -6   6   7       15.00        5.45      3.36 o 
  -5   6   7      226.55      236.15      6.67 o 
  -4   6   7       71.17       63.92      3.47 o 
  -3   6   7      405.15      435.22      7.20 o 
  -2   6   7       56.34       55.76      3.26 o 
  -1   6   7       32.87       42.99      3.20 o 
   0   6   7       22.97       21.92      2.89 o 
   1   6   7      229.46      207.50      5.26 o 
   2   6   7        9.79        7.12      2.44 o 
   3   6   7      124.44      108.32      4.18 o 
   4   6   7       85.91       74.44      4.06 o 
   5   6   7      528.97      536.14      9.16 o 
   6   6   7       63.61       72.08      5.64 o 
   7   6   7       56.26       60.36      5.85 o 
   8   6   7       19.25       16.80      6.29 o 
   9   6   7       31.45       18.21      8.13 o 
  10   6   7       10.80        3.92      8.09 o 
  11   6   7       21.11       18.83     10.59 o 
 -12   7   7       14.83       20.06      8.45 o 
 -11   7   7       37.29       32.66     11.78 o 
 -10   7   7       86.68       84.22     14.52 o 
  -9   7   7       23.46       11.87      5.88 o 
  -8   7   7        1.44       -4.98      4.98 o 
  -7   7   7      635.26      625.00     13.35 o 
  -6   7   7      160.30      134.54      6.30 o 
  -5   7   7        8.79        1.73      3.57 o 
  -4   7   7      508.91      488.25      9.28 o 
  -3   7   7       21.27       26.90      3.78 o 
  -2   7   7       81.08      106.48      5.88 o 
  -1   7   7       31.44       25.33      3.30 o 
   0   7   7        0.66       -2.64      2.64 o 
   1   7   7        0.07       -2.86      2.86 o 
   2   7   7      202.42      188.85      5.81 o 
   3   7   7        2.41       -2.58      2.58 o 
   4   7   7       96.34      110.23     10.27 o 
   5   7   7        6.13        0.99      4.50 o 
   6   7   7        2.80        0.47      4.71 o 
   7   7   7       21.21       18.57      5.37 o 
   8   7   7      118.59      136.08     11.32 o 
   9   7   7       13.54        9.02      8.53 o 
  10   7   7       71.26       85.69     10.52 o 
 -11   8   7        3.29       27.26     11.55 o 
 -10   8   7        0.00        0.12      6.05 o 
  -9   8   7        5.80        1.41      5.93 o 
  -8   8   7        0.19       -4.01      6.11 o 
  -7   8   7        0.01       -5.01      5.01 o 
  -6   8   7      178.73      155.10      7.99 o 
  -5   8   7      509.73      534.24     12.88 o 
  -4   8   7      177.81      179.36      7.24 o 
  -3   8   7       81.29       74.47      5.72 o 
  -2   8   7      148.36      143.76      6.97 o 
  -1   8   7       60.11       64.85      4.82 o 
   0   8   7       35.56       18.74      4.16 o 
   1   8   7        7.47       -3.69      3.69 o 
   2   8   7      309.96      308.93      8.19 o 
   3   8   7       16.92        7.91      4.00 o 
   4   8   7       41.92       35.05      5.60 o 
   5   8   7      183.76      161.99      9.89 o 
   6   8   7        4.20       -4.90      4.90 o 
   7   8   7        3.25       -1.64      7.34 o 
   8   8   7        2.53        0.12      9.43 o 
   9   8   7        7.39        5.55     10.90 o 
 -10   9   7       18.32       29.51     15.00 o 
  -9   9   7        2.03       -6.79      6.79 o 
  -8   9   7        0.27       -5.71      5.71 o 
  -7   9   7       19.68       10.12      5.89 o 
  -6   9   7        3.81       -5.72      5.72 o 
  -5   9   7      115.72      126.38      8.08 o 
  -4   9   7      671.08      734.73     17.58 o 
  -3   9   7      375.95      432.52     11.49 o 
  -2   9   7      125.83      136.71     12.63 o 
  -1   9   7      230.88      246.59      9.36 o 
   0   9   7       96.58       87.43      6.32 o 
   1   9   7       36.98       26.95      5.18 o 
   2   9   7       11.48        7.62      4.96 o 
   3   9   7      172.82      161.99      9.74 o 
   4   9   7      199.25      212.86      9.33 o 
   5   9   7       73.43       59.69      6.44 o 
   6   9   7        7.72        8.53      6.79 o 
   7   9   7      131.49      153.11     25.62 o 
   8   9   7       72.36      101.21     12.84 o 
  -9  10   7        3.12       17.66      6.97 o 
  -8  10   7        0.00       -3.86      8.23 o 
  -7  10   7      102.78      118.05     11.20 o 
  -6  10   7        4.28       -5.61      5.61 o 
  -5  10   7        5.05       -5.61      5.61 o 
  -4  10   7       11.16        3.32      5.78 o 
  -3  10   7       61.37       48.05      8.64 o 
  -2  10   7       37.86       25.79      5.94 o 
  -1  10   7       16.38        5.65      6.97 o 
   0  10   7        5.21       -3.21      5.27 o 
   1  10   7      280.48      305.33     10.69 o 
   2  10   7        5.84        3.70      5.28 o 
   3  10   7       31.70       16.00      5.95 o 
   4  10   7       86.97       81.31      7.52 o 
   5  10   7        3.27       -3.11      7.04 o 
   6  10   7       21.66       24.13      7.81 o 
   7  10   7        2.76       -2.30     11.67 o 
  -8  11   7       49.71       66.52      9.77 o 
  -7  11   7       11.97       -5.63     12.08 o 
  -6  11   7       54.62       37.72      9.07 o 
  -5  11   7       32.53       26.63      7.10 o 
  -4  11   7        4.97        5.35      6.38 o 
  -3  11   7       71.14       75.52      9.50 o 
  -2  11   7       60.48       84.02      7.74 o 
  -1  11   7        1.90        2.75      9.86 o 
   0  11   7       52.74       51.37      8.04 o 
   1  11   7        1.34       10.45      7.34 o 
   2  11   7      159.36      168.01     17.32 o 
   3  11   7       21.76       23.83      7.56 o 
   4  11   7       29.04       29.93      8.12 o 
   5  11   7       12.36       13.90      8.68 o 
   6  11   7        0.41       -8.95      8.95 o 
  -6  12   7        7.09       -4.24      7.41 o 
  -5  12   7        4.52       -6.53      6.53 o 
  -4  12   7        9.48        0.84      6.84 o 
  -3  12   7       14.49       18.69      8.17 o 
  -2  12   7        0.14       11.90      9.30 o 
  -1  12   7       11.14        7.66      7.15 o 
   0  12   7        6.01       14.63      9.71 o 
   1  12   7       49.74       42.32     10.22 o 
   2  12   7       34.24       37.21      9.22 o 
   3  12   7        6.89        0.12      8.53 o 
   4  12   7        9.98        1.91      9.27 o 
  -3  13   7        8.80       28.99     11.51 o 
  -2  13   7        4.66        0.69      9.82 o 
  -1  13   7        5.87        7.82     16.07 o 
   0  13   7       28.49       44.31      9.82 o 
   1  13   7        5.40       11.22     13.13 o 
 -14   0   8        0.01       27.60     11.74 o 
 -13   0   8       85.45      111.02     21.61 o 
 -12   0   8        1.78       -7.01     15.52 o 
 -11   0   8       31.01       29.61      9.59 o 
 -10   0   8        5.84       -9.97      9.97 o 
  -9   0   8      155.12      157.80     13.19 o 
  -8   0   8       18.57       13.03      6.79 o 
  -7   0   8      629.44      714.54     16.48 o 
  -6   0   8      152.50      167.00      5.89 o 
  -5   0   8       91.31       86.21      4.50 o 
  -4   0   8     1408.77     1420.76     19.08 o 
  -3   0   8      136.82      132.46      3.95 o 
  -2   0   8       33.54       35.06      4.51 o 
  -1   0   8      720.08      723.02     12.29 o 
   2   0   8      113.32      113.61      2.82 o 
   3   0   8     2236.40     2316.50     26.79 o 
   4   0   8        1.73       -2.61      2.61 o 
   5   0   8      285.95      260.16      7.07 o 
   6   0   8        6.21        1.08      3.19 o 
   7   0   8        0.11       -3.59      3.59 o 
   8   0   8       68.56       57.97      6.19 o 
   9   0   8      285.48      319.96     20.56 o 
  10   0   8      106.34      125.57     14.83 o 
  11   0   8       81.66       66.49     15.58 o 
  12   0   8       47.29       57.08     14.33 o 
 -14   1   8       32.80       40.41     18.66 o 
 -13   1   8       82.33       96.18      9.19 o 
 -12   1   8        0.18        5.03      6.41 o 
 -11   1   8        4.69       -5.64      5.64 o 
 -10   1   8       21.11        0.61      5.69 o 
  -9   1   8      214.19      211.60      8.90 o 
  -8   1   8      366.13      344.61      9.55 o 
  -7   1   8      414.52      403.52      7.25 o 
  -6   1   8      267.18      317.85      6.02 o 
  -5   1   8      281.10      293.39      4.39 o 
  -4   1   8     2455.11     2587.97     22.43 o 
  -3   1   8       11.32       15.03      1.92 o 
  -2   1   8      762.31      792.69      9.16 o 
  -1   1   8       69.05       61.70      2.20 o 
   0   1   8      237.09      305.39      4.40 o 
   1   1   8      203.12      188.09      3.79 o 
   2   1   8      100.09      150.63      2.37 o 
   3   1   8     1312.89     1428.27     13.27 o 
   4   1   8       35.62       39.19      2.23 o 
   5   1   8       19.13       10.41      2.10 o 
   6   1   8        6.97       -2.26      2.26 o 
   7   1   8      835.53      875.65     10.53 o 
   8   1   8      832.06      883.73     13.75 o 
   9   1   8      149.64      158.52     19.19 o 
  10   1   8        7.25       19.11      7.87 o 
  11   1   8        1.52        9.79      8.13 o 
  12   1   8        1.67       -3.30     13.66 o 
 -14   2   8      146.23      148.50     14.80 o 
 -13   2   8        8.52       21.69      7.59 o 
 -12   2   8      156.11      127.56     26.69 o 
 -11   2   8        1.19       -5.57      5.57 o 
 -10   2   8      126.37      113.80      7.74 o 
  -9   2   8       39.94       44.86      5.89 o 
  -8   2   8       78.76       75.90      5.46 o 
  -7   2   8      164.50      160.42      6.34 o 
  -6   2   8       29.28       37.61      3.16 o 
  -5   2   8      282.46      338.22      6.05 o 
  -4   2   8     1410.05     1395.90     12.51 o 
  -3   2   8      628.19      643.22      6.17 o 
  -2   2   8     1153.62     1214.19     10.13 o 
  -1   2   8       80.26      113.44      2.24 o 
   0   2   8      438.70      474.45      4.49 o 
   1   2   8      122.14      121.71      2.38 o 
   2   2   8      458.21      413.72      5.00 o 
   3   2   8      939.82      938.87      8.97 o 
   4   2   8      895.82      849.24      8.80 o 
   5   2   8       36.89       33.42      2.65 o 
   6   2   8       70.03       63.16      3.54 o 
   7   2   8      230.18      227.61      8.12 o 
   8   2   8      252.37      274.69      9.53 o 
   9   2   8      149.33      145.51     14.66 o 
  10   2   8      115.29      124.75     10.49 o 
  11   2   8       15.05       21.50      8.23 o 
 -13   3   8      113.17      131.68     10.10 o 
 -12   3   8        3.16        6.66      7.07 o 
 -11   3   8       60.89       60.44     17.86 o 
 -10   3   8      293.25      239.55     20.07 o 
  -9   3   8        5.67        1.81      5.88 o 
  -8   3   8        6.31       10.74      4.03 o 
  -7   3   8        0.22        0.81      3.12 o 
  -6   3   8      344.07      318.69      6.69 o 
  -5   3   8      240.33      203.14      5.29 o 
  -4   3   8      871.89      830.32      8.96 o 
  -3   3   8      413.50      438.46      5.99 o 
  -2   3   8      153.87      137.84      3.27 o 
  -1   3   8       55.09       70.86      2.49 o 
   0   3   8        7.42       22.49      1.64 o 
   1   3   8     2745.84     2690.88     20.31 o 
   2   3   8      710.76      702.16      7.70 o 
   3   3   8      171.32      144.66      3.81 o 
   4   3   8      189.22      184.78      4.38 o 
   5   3   8      276.53      257.25      5.56 o 
   6   3   8      431.72      417.63     10.03 o 
   7   3   8      585.74      621.44     13.65 o 
   8   3   8       23.72       20.08      6.66 o 
   9   3   8       32.85       34.37      7.45 o 
  10   3   8        5.01       -2.75      7.11 o 
  11   3   8       33.49       25.94      8.92 o 
 -13   4   8        0.17       -0.33     10.85 o 
 -12   4   8        1.26        7.26      8.09 o 
 -11   4   8      198.05      236.57     14.63 o 
 -10   4   8       10.83       11.82     11.98 o 
  -9   4   8       14.88       25.37      6.00 o 
  -8   4   8      529.24      573.66     12.01 o 
  -7   4   8      442.71      451.89     11.03 o 
  -6   4   8      237.16      270.16      6.98 o 
  -5   4   8        0.03       -2.91      2.91 o 
  -4   4   8      461.26      423.84      6.54 o 
  -3   4   8       60.95       72.74      3.19 o 
  -2   4   8      115.46      107.89      3.95 o 
  -1   4   8     1195.94     1254.91     11.74 o 
   0   4   8      129.64      113.21      3.45 o 
   1   4   8     1097.10     1102.10     10.78 o 
   2   4   8      504.72      512.65      6.76 o 
   3   4   8      293.06      297.95      5.97 o 
   4   4   8     1359.73     1310.34     12.47 o 
   5   4   8     1085.01     1107.21     11.08 o 
   6   4   8      221.41      263.10      7.74 o 
   7   4   8       69.68       58.83      6.05 o 
   8   4   8        0.32       -0.79      6.37 o 
   9   4   8       10.84        7.58      7.03 o 
  10   4   8        3.94        2.40      7.55 o 
  11   4   8        3.26        5.12      9.61 o 
 -13   5   8        0.80       14.85      9.29 o 
 -12   5   8        0.52        2.58      8.24 o 
 -11   5   8        3.17       16.34     10.46 o 
 -10   5   8        1.42       -1.62     11.39 o 
  -9   5   8       28.84       18.03      7.64 o 
  -8   5   8       81.63      130.40      8.01 o 
  -7   5   8      163.80      148.09      7.51 o 
  -6   5   8       34.17       51.62      4.43 o 
  -5   5   8       12.96       11.84      2.38 o 
  -4   5   8       66.20       63.86      3.34 o 
  -3   5   8        0.52        0.31      2.12 o 
  -2   5   8        5.84        6.66      2.18 o 
  -1   5   8      317.71      364.32      6.14 o 
   0   5   8        1.86        3.42      2.27 o 
   1   5   8        9.21       19.53      2.34 o 
   2   5   8       22.46       27.10      2.60 o 
   3   5   8       48.83       43.66      2.91 o 
   4   5   8       73.40       69.02      4.50 o 
   5   5   8      379.96      386.40      7.89 o 
   6   5   8      116.99       91.19      5.83 o 
   7   5   8        6.65        4.51      5.35 o 
   8   5   8        0.59       -6.30      6.30 o 
   9   5   8       32.66       20.88      7.93 o 
  10   5   8        0.01       -7.83      7.83 o 
  11   5   8       14.20       17.20     21.49 o 
 -12   6   8      129.94      144.32     11.75 o 
 -11   6   8       79.41       88.66     13.92 o 
 -10   6   8        3.61       24.66      5.99 o 
  -9   6   8        0.36       -0.21      5.85 o 
  -8   6   8        0.03       -5.69      5.69 o 
  -7   6   8       34.35       17.22      5.26 o 
  -6   6   8        3.84       -2.71      3.18 o 
  -5   6   8      107.90       97.23      4.51 o 
  -4   6   8      110.53       94.08      4.02 o 
  -3   6   8       16.38       11.58      2.69 o 
  -2   6   8      870.52      826.20     11.30 o 
  -1   6   8        7.71        7.08      2.65 o 
   0   6   8      112.63      110.86      4.40 o 
   1   6   8      124.65       93.23      5.19 o 
   2   6   8     1926.27     1949.86     17.11 o 
   3   6   8      515.37      517.00      7.79 o 
   4   6   8      249.16      242.07      5.94 o 
   5   6   8        8.30       11.10      4.42 o 
   6   6   8       68.50       70.32      5.71 o 
   7   6   8       13.81       17.48      6.13 o 
   8   6   8        4.97       -2.12      7.11 o 
   9   6   8        0.52       -4.22      7.79 o 
  10   6   8        8.77       -7.84      7.84 o 
 -12   7   8       20.97       37.59     13.39 o 
 -11   7   8        6.24       10.97      6.44 o 
 -10   7   8       12.11        6.16      7.99 o 
  -9   7   8        5.43        4.00      7.59 o 
  -8   7   8        5.46       -6.33      6.33 o 
  -7   7   8        0.39       -4.91      4.91 o 
  -6   7   8        6.42       -2.28      4.88 o 
  -5   7   8      195.41      193.99      7.01 o 
  -4   7   8       12.82       10.41      3.49 o 
  -3   7   8        4.43       -3.44      3.44 o 
  -2   7   8       27.36       25.19      3.54 o 
  -1   7   8       76.35       64.55      4.05 o 
   0   7   8      168.62      160.90      5.68 o 
   1   7   8        2.66       -0.31      3.04 o 
   2   7   8        3.65       -2.81      2.81 o 
   3   7   8      324.07      340.55      7.61 o 
   4   7   8      108.19      111.58      8.75 o 
   5   7   8      221.80      209.13     11.35 o 
   6   7   8      169.19      193.16     12.52 o 
   7   7   8        2.25       -6.16     10.70 o 
   8   7   8       85.73      117.10     13.37 o 
   9   7   8       67.34       57.16      9.48 o 
 -11   8   8        8.54        2.27      7.59 o 
 -10   8   8        1.08       10.39      6.56 o 
  -9   8   8       16.45       13.32      7.47 o 
  -8   8   8       25.14        4.39      8.83 o 
  -7   8   8       30.58       22.26      5.99 o 
  -6   8   8       54.79       39.64      7.53 o 
  -5   8   8      449.27      453.14     14.40 o 
  -4   8   8      186.90      179.41     12.60 o 
  -3   8   8      124.10      101.59      6.32 o 
  -2   8   8        0.08       -3.66      3.66 o 
  -1   8   8      236.20      207.25      7.34 o 
   0   8   8        3.27       -3.67      3.67 o 
   1   8   8        0.05       -3.58      3.58 o 
   2   8   8        1.65       -4.17      4.17 o 
   3   8   8       98.26       87.02      5.91 o 
   4   8   8        9.93       -4.85      4.85 o 
   5   8   8        0.95       -4.17      5.73 o 
   6   8   8        0.03       -6.85      6.96 o 
   7   8   8       24.55       20.90      8.32 o 
   8   8   8       21.90       15.95      8.11 o 
   9   8   8        4.40        6.67      8.55 o 
 -10   9   8       24.99       16.98     11.55 o 
  -9   9   8       30.69       30.77      7.69 o 
  -8   9   8        4.37        2.73      7.50 o 
  -7   9   8        9.39       -5.16      5.60 o 
  -6   9   8       80.20       71.22      7.23 o 
  -5   9   8        1.20       -4.16      5.39 o 
  -4   9   8      177.35      222.55     10.34 o 
  -3   9   8        1.16       -0.39      5.07 o 
  -2   9   8        0.21        3.41      4.92 o 
  -1   9   8       90.51       94.22      6.52 o 
   0   9   8      152.49      160.55      7.70 o 
   1   9   8      277.61      287.68      9.83 o 
   2   9   8        2.30       -4.77      4.77 o 
   3   9   8       12.24        1.44      5.39 o 
   4   9   8        1.73       -5.61      5.61 o 
   5   9   8       17.39        2.07      6.41 o 
   6   9   8       92.86       86.12     11.13 o 
   7   9   8        1.59       -1.55     10.06 o 
   8   9   8       32.55       49.45      9.93 o 
  -9  10   8        0.18       -3.49      8.29 o 
  -8  10   8       67.89       66.63     10.58 o 
  -7  10   8        0.96        3.93      7.62 o 
  -6  10   8        9.66       -5.66      5.94 o 
  -5  10   8        8.94       -5.71      5.71 o 
  -4  10   8       15.62       20.04      6.13 o 
  -3  10   8      133.39      142.29      9.07 o 
  -2  10   8       15.07       19.60      7.57 o 
  -1  10   8       16.52        9.77      7.24 o 
   0  10   8        0.76       10.31      7.88 o 
   1  10   8       57.78       82.10      6.80 o 
   2  10   8        3.11        3.31      6.10 o 
   3  10   8        7.68       -6.50      6.50 o 
   4  10   8        9.47       -6.40      6.52 o 
   5  10   8       25.71       35.12      9.13 o 
   6  10   8       14.58       12.71     10.20 o 
   7  10   8        0.78       -3.11      9.13 o 
  -7  11   8        1.91        7.43      8.77 o 
  -6  11   8        0.01       -6.85      6.85 o 
  -5  11   8        3.45       -4.13      6.38 o 
  -4  11   8       11.27       14.12      8.09 o 
  -3  11   8        5.19        8.79      6.34 o 
  -2  11   8       10.44       23.64      6.17 o 
  -1  11   8       14.21        5.74      6.87 o 
   0  11   8        0.08       -5.73      6.38 o 
   1  11   8       17.45       22.91      7.20 o 
   2  11   8        6.85        5.49      7.15 o 
   3  11   8        0.08       -7.44      7.44 o 
   4  11   8       19.96       11.42      8.93 o 
   5  11   8        1.45       -5.01      9.79 o 
  -6  12   8        0.10      -40.30     40.30 o 
  -5  12   8        2.34        0.75      7.85 o 
  -4  12   8        8.45        8.59      8.14 o 
  -3  12   8        3.16       -7.48      7.54 o 
  -2  12   8       50.55       56.05      8.80 o 
  -1  12   8       24.14       28.36      8.64 o 
   0  12   8       12.12       11.64     11.06 o 
   1  12   8       24.10       33.96     14.23 o 
   2  12   8       25.50       10.19     10.66 o 
   3  12   8       20.71       22.49     14.19 o 
 -13   1   9       71.41       92.11      9.14 o 
 -12   1   9        6.94        5.44      6.38 o 
 -11   1   9        5.79       -5.48      5.48 o 
 -10   1   9        0.35       -6.65      6.65 o 
  -9   1   9       77.80       75.66      6.30 o 
  -8   1   9       33.53       16.87      3.38 o 
  -7   1   9      350.34      353.62      6.96 o 
  -6   1   9      392.92      424.02      7.01 o 
  -5   1   9     1074.47     1033.85      9.78 o 
  -4   1   9      252.17      296.12      5.09 o 
  -3   1   9       32.36       36.48      2.50 o 
  -2   1   9      963.91      937.31      8.09 o 
  -1   1   9     1868.51     1774.98     14.16 o 
   0   1   9      317.42      323.38      7.69 o 
   1   1   9      297.84      279.92      5.78 o 
   2   1   9       53.62       44.64      2.02 o 
   3   1   9      246.82      212.10      3.29 o 
   4   1   9      437.88      427.39      6.18 o 
   5   1   9        5.13       -2.00      2.00 o 
   6   1   9        5.62       -1.52      2.78 o 
   7   1   9        0.02       -3.60      3.60 o 
   8   1   9       50.61       56.10      7.63 o 
   9   1   9       25.11       34.41      7.84 o 
  10   1   9       46.54       57.63      8.88 o 
  11   1   9       31.41       19.53      7.62 o 
 -13   2   9       13.26       22.25      7.71 o 
 -12   2   9       11.58       17.21      6.73 o 
 -11   2   9        4.28        3.70     10.40 o 
 -10   2   9       61.32       36.01     11.55 o 
  -9   2   9      195.01      146.86      7.87 o 
  -8   2   9        1.36        1.51      3.90 o 
  -7   2   9      103.09      111.46      5.14 o 
  -6   2   9      396.45      387.74      7.60 o 
  -5   2   9       33.70       42.86      2.81 o 
  -4   2   9      139.95      149.57      3.93 o 
  -3   2   9        9.94        6.35      1.64 o 
  -2   2   9     1083.18     1129.22     10.20 o 
  -1   2   9      124.76      117.72      2.88 o 
   0   2   9       13.23        8.96      1.50 o 
   1   2   9      149.39      167.07      2.24 o 
   2   2   9      177.38      163.64      3.01 o 
   3   2   9      135.40      107.70      6.05 o 
   4   2   9       86.97       79.08      3.33 o 
   5   2   9      248.22      238.70      5.39 o 
   6   2   9      550.52      534.05     10.01 o 
   7   2   9       15.77       21.92      5.98 o 
   8   2   9      188.49      216.47     11.64 o 
   9   2   9       15.35        7.29      6.31 o 
  10   2   9       14.84       13.74      9.07 o 
  11   2   9        3.15       11.07      7.94 o 
 -13   3   9        0.73        5.42      7.16 o 
 -12   3   9       85.81       98.96      8.89 o 
 -11   3   9        2.97        2.73      5.83 o 
 -10   3   9       20.76       12.41     10.29 o 
  -9   3   9        5.43       -2.25      7.15 o 
  -8   3   9       10.64       15.32      4.51 o 
  -7   3   9      530.82      488.03      8.56 o 
  -6   3   9      208.61      208.04      6.04 o 
  -5   3   9      169.83      170.48      4.43 o 
  -4   3   9       10.63       13.81      2.18 o 
  -3   3   9      242.61      239.77      4.71 o 
  -2   3   9      195.39      166.88      3.43 o 
  -1   3   9      109.03      136.73      2.99 o 
   0   3   9        0.21        0.48      1.20 o 
   1   3   9      884.36      899.19      8.74 o 
   2   3   9      898.92      900.64      9.08 o 
   3   3   9       10.38        5.97      1.64 o 
   4   3   9       89.81      104.78      4.80 o 
   5   3   9      198.92      186.64      5.35 o 
   6   3   9      753.56      723.78     15.25 o 
   7   3   9       58.48       48.31      6.82 o 
   8   3   9       36.10       32.84      7.03 o 
   9   3   9       82.95       70.24      8.49 o 
  10   3   9        1.70       -3.62      7.92 o 
  11   3   9        0.32       -5.39      8.08 o 
 -13   4   9       31.51       48.07      8.36 o 
 -12   4   9       77.75       64.30     15.77 o 
 -11   4   9        6.23       13.34     15.80 o 
 -10   4   9        6.06        0.39     15.30 o 
  -9   4   9       11.12        2.85      8.60 o 
  -8   4   9      201.59      265.18      9.70 o 
  -7   4   9       14.80       23.29      4.49 o 
  -6   4   9      103.29      113.48      5.24 o 
  -5   4   9      208.33      213.66      5.40 o 
  -4   4   9        0.00       -2.11      2.11 o 
  -3   4   9      688.43      627.23      7.85 o 
  -2   4   9      147.86      142.06      4.86 o 
  -1   4   9       19.91       18.52      2.20 o 
   0   4   9      406.04      422.26      6.44 o 
   1   4   9      422.89      405.48      6.53 o 
   2   4   9      446.51      456.40      6.38 o 
   3   4   9      110.23      123.76      4.77 o 
   4   4   9     1562.01     1584.59     14.67 o 
   5   4   9      768.69      786.71      9.93 o 
   6   4   9      297.03      317.33     10.58 o 
   7   4   9       47.25       30.92      6.87 o 
   8   4   9      204.28      240.53     16.25 o 
   9   4   9       27.62       19.15      7.46 o 
  10   4   9       21.95       12.64      7.70 o 
 -12   5   9       58.19       61.19     10.04 o 
 -11   5   9      102.55       94.92     11.20 o 
 -10   5   9       10.44        8.16      6.26 o 
  -9   5   9        2.29        1.48     10.22 o 
  -8   5   9      897.26      960.11     17.07 o 
  -7   5   9       83.39       62.73      5.71 o 
  -6   5   9     1093.58     1072.88     14.17 o 
  -5   5   9      518.36      530.79      8.16 o 
  -4   5   9      497.27      521.44      7.74 o 
  -3   5   9      453.26      444.78      7.07 o 
  -2   5   9       49.11       47.86      3.34 o 
  -1   5   9       39.36       28.80      2.57 o 
   0   5   9      126.17      115.37      3.96 o 
   1   5   9        0.02       -0.02      2.15 o 
   2   5   9     1670.74     1654.99     14.86 o 
   3   5   9      333.53      352.08      6.79 o 
   4   5   9        2.26        2.07      2.66 o 
   5   5   9      646.26      674.23     12.17 o 
   6   5   9       75.54       64.49      6.30 o 
   7   5   9        5.92        1.78      6.57 o 
   8   5   9        2.71       -3.46      6.57 o 
   9   5   9      109.75      116.46     10.10 o 
  10   5   9        5.12        2.96      8.22 o 
 -12   6   9       11.09       13.88      6.84 o 
 -11   6   9       12.77       25.00      6.68 o 
 -10   6   9       15.44       20.66      6.10 o 
  -9   6   9       20.20       22.11      9.66 o 
  -8   6   9       22.54       14.31      5.55 o 
  -7   6   9        1.70       -4.78      4.78 o 
  -6   6   9      122.02      116.63      6.53 o 
  -5   6   9      275.22      308.55      7.07 o 
  -4   6   9      560.30      599.10      8.81 o 
  -3   6   9      780.83      804.21     10.07 o 
  -2   6   9      150.08      141.89      5.19 o 
  -1   6   9       84.05       78.88      4.00 o 
   0   6   9        2.08       -2.60      2.60 o 
   1   6   9      110.09      109.64      4.58 o 
   2   6   9      419.97      409.97      6.98 o 
   3   6   9        1.66        5.11      2.86 o 
   4   6   9      397.59      418.63      9.60 o 
   5   6   9      210.26      220.25     10.04 o 
   6   6   9      103.51       89.04      8.49 o 
   7   6   9      149.44      145.51     28.09 o 
   8   6   9      127.49      131.57     10.23 o 
   9   6   9       28.06       16.99      8.10 o 
  10   6   9      117.43      123.59     28.48 o 
 -11   7   9       45.71       50.75      7.82 o 
 -10   7   9        4.35        9.83      5.91 o 
  -9   7   9        9.62        9.04      7.86 o 
  -8   7   9       86.26       78.13      7.49 o 
  -7   7   9       55.37       49.70      7.96 o 
  -6   7   9      161.98      147.40     12.37 o 
  -5   7   9       25.49       18.20      4.62 o 
  -4   7   9        6.43        2.10      3.85 o 
  -3   7   9       49.09       40.22      3.95 o 
  -2   7   9      199.32      221.63      6.48 o 
  -1   7   9       96.30       90.48      4.48 o 
   0   7   9      596.50      582.76      9.15 o 
   1   7   9      401.43      392.67      7.86 o 
   2   7   9       29.66       33.91      4.30 o 
   3   7   9        2.27        1.54      4.31 o 
   4   7   9       77.06       79.75      6.96 o 
   5   7   9        5.47       -2.34      6.26 o 
   6   7   9       14.76       23.76      7.28 o 
   7   7   9        7.98        2.50      9.73 o 
   8   7   9       11.71        4.70      7.74 o 
   9   7   9       26.61       27.01      9.62 o 
 -11   8   9        0.01        8.54      6.87 o 
 -10   8   9      146.73      206.99     23.87 o 
  -9   8   9       33.60       24.85      6.63 o 
  -8   8   9        0.18       -2.33      5.59 o 
  -7   8   9        0.71       -5.02      5.02 o 
  -6   8   9       24.48       19.10      6.60 o 
  -5   8   9      166.18      130.41      8.18 o 
  -4   8   9       14.44        6.70      5.78 o 
  -3   8   9      331.98      318.01     10.22 o 
  -2   8   9        5.07       -2.16      4.49 o 
  -1   8   9        2.77       -3.85      3.85 o 
   0   8   9       13.42       -3.41      4.35 o 
   1   8   9        3.36       -0.21      4.43 o 
   2   8   9      168.15      161.21      8.68 o 
   3   8   9      185.46      160.41      8.79 o 
   4   8   9       29.26       34.03      6.49 o 
   5   8   9        1.64       -1.45      6.12 o 
   6   8   9      156.55      122.41     10.35 o 
   7   8   9       72.11       89.57     12.28 o 
   8   8   9      173.11      274.41     17.51 o 
 -10   9   9       12.77       14.60      7.57 o 
  -9   9   9        5.09        7.07      6.51 o 
  -8   9   9        5.18        3.20      6.27 o 
  -7   9   9        4.77       -4.61      5.84 o 
  -6   9   9       14.91        5.00      5.84 o 
  -5   9   9      131.15      115.74     10.79 o 
  -4   9   9       74.70       75.63      8.80 o 
  -3   9   9       64.83       72.35      8.36 o 
  -2   9   9       88.72       74.80      6.88 o 
  -1   9   9      551.57      658.85     13.40 o 
   0   9   9      103.91      117.10     12.93 o 
   1   9   9        5.56        6.87      5.65 o 
   2   9   9       24.41       12.66      5.98 o 
   3   9   9        5.29       -5.44      6.10 o 
   4   9   9        0.30       -6.55      6.55 o 
   5   9   9       11.21        5.88      7.67 o 
   6   9   9       78.86       63.73      9.54 o 
   7   9   9        0.19       -6.12      8.13 o 
  -8  10   9       32.40       49.19     14.00 o 
  -7  10   9       49.28       47.12     10.31 o 
  -6  10   9        0.36       -3.29      6.98 o 
  -5  10   9       25.70       23.17      7.84 o 
  -4  10   9       60.90       52.86      7.10 o 
  -3  10   9        6.66        6.74      7.62 o 
  -2  10   9       49.77       55.24      9.13 o 
  -1  10   9        4.92       12.57      9.92 o 
   0  10   9       65.29       84.24      9.86 o 
   1  10   9        0.37        0.04      6.20 o 
   2  10   9       84.41       78.40     13.29 o 
   3  10   9        0.19       -7.29      7.29 o 
   4  10   9        3.37       -7.68      7.68 o 
   5  10   9        0.33       -7.83      7.95 o 
   6  10   9        8.70        6.80      8.61 o 
  -7  11   9       79.16      101.22     10.16 o 
  -6  11   9        9.93       -9.69      9.69 o 
  -5  11   9       39.70       46.39      8.83 o 
  -4  11   9        7.90        4.96     12.20 o 
  -3  11   9       34.60       33.10      7.99 o 
  -2  11   9      112.31      114.30     12.90 o 
  -1  11   9       22.50       39.71      7.98 o 
   0  11   9        7.66       10.82      6.95 o 
   1  11   9       50.65       69.80     10.38 o 
   2  11   9       38.15       33.23      9.25 o 
   3  11   9        0.07       -7.98      7.98 o 
   4  11   9       59.68       45.07      9.97 o 
   5  11   9        0.02      -19.08     19.08 o 
  -5  12   9        4.44       -0.16      9.28 o 
  -4  12   9        4.35       -6.10     15.12 o 
  -3  12   9        5.64       13.75     18.70 o 
  -2  12   9        9.29        8.86      9.13 o 
  -1  12   9        1.50       -0.68     10.78 o 
   0  12   9       17.13       13.02      9.38 o 
   1  12   9       80.32       94.53     17.87 o 
   2  12   9       21.12       43.75     15.19 o 
 -13   0  10       68.78       68.87     12.13 o 
 -12   0  10        1.37       11.99     10.72 o 
 -11   0  10        7.60       -1.71      8.00 o 
 -10   0  10       20.96        8.64      7.52 o 
  -9   0  10        0.08       -6.48      6.48 o 
  -8   0  10      219.46      186.85      9.70 o 
  -7   0  10      815.49      782.56     12.92 o 
  -6   0  10       34.40       39.54      4.65 o 
  -5   0  10     2726.52     2660.93     30.36 o 
  -4   0  10      422.88      429.06      8.84 o 
  -3   0  10        3.97       10.47      2.22 o 
  -2   0  10      230.86      240.54      3.86 o 
  -1   0  10      571.18      551.27     32.81 o 
   1   0  10      132.17      103.44     14.24 o 
   2   0  10       69.35       59.11     11.02 o 
   3   0  10      357.13      424.27      5.90 o 
   4   0  10        3.46        1.65      2.10 o 
   5   0  10        6.17        1.45      2.80 o 
   6   0  10       82.41       63.78      7.09 o 
   7   0  10       37.10       22.30     10.26 o 
   8   0  10       56.00       56.63     10.92 o 
   9   0  10      175.45      263.32     19.66 o 
  10   0  10        0.00       13.43     10.73 o 
  11   0  10       39.47       25.79     18.00 o 
 -13   1  10        0.12       12.24      6.98 o 
 -12   1  10       41.08       44.53     10.62 o 
 -11   1  10       15.03        5.46      5.78 o 
 -10   1  10        8.63       -3.91      5.77 o 
  -9   1  10      275.51      272.90     12.95 o 
  -8   1  10        1.04       -3.42      3.42 o 
  -7   1  10       68.19       52.41      3.52 o 
  -6   1  10       21.23       25.14      2.34 o 
  -5   1  10      111.88       98.90      3.60 o 
  -4   1  10       18.10       18.31      2.27 o 
  -3   1  10      120.23      111.89      3.09 o 
  -2   1  10      627.71      614.91      5.40 o 
  -1   1  10      443.41      436.44      8.42 o 
   0   1  10       19.34        6.32      7.43 o 
   1   1  10       17.22       13.00      7.53 o 
   2   1  10      488.23      481.07      4.84 o 
   3   1  10       39.91       40.08      1.91 o 
   4   1  10        0.96       -0.46      1.26 o 
   5   1  10        0.63       -2.15      2.15 o 
   6   1  10       11.33       -1.11      4.15 o 
   7   1  10        1.11       -4.14      4.14 o 
   8   1  10        8.83       -1.28      5.18 o 
   9   1  10       63.04       48.85      8.14 o 
  10   1  10        3.84       -3.71      7.20 o 
 -13   2  10        0.00       14.94      7.28 o 
 -12   2  10        1.24        8.16      6.38 o 
 -11   2  10       35.13       31.68     10.12 o 
 -10   2  10       32.19       34.39     10.64 o 
  -9   2  10      121.91      111.81      8.29 o 
  -8   2  10       15.18       13.68      4.46 o 
  -7   2  10        0.12       -3.03      3.03 o 
  -6   2  10      828.29      826.72     13.68 o 
  -5   2  10      881.52      868.25     10.18 o 
  -4   2  10      180.86      175.85      4.58 o 
  -3   2  10      898.42      819.38     10.27 o 
  -2   2  10      729.75      704.03      7.42 o 
  -1   2  10      423.97      372.79      4.98 o 
   0   2  10      243.21      208.04      3.67 o 
   1   2  10        1.86       -1.47      1.47 o 
   2   2  10      487.87      494.20      4.48 o 
   3   2  10       42.19       42.34      2.16 o 
   4   2  10        2.83       -1.64      1.64 o 
   5   2  10       13.72       13.39      2.91 o 
   6   2  10       66.09       51.96      5.15 o 
   7   2  10      194.83      177.73     10.28 o 
   8   2  10       78.95       73.98      7.65 o 
   9   2  10        7.76        6.05      6.82 o 
  10   2  10        1.13        5.96      7.14 o 
 -13   3  10       13.59        9.57      7.91 o 
 -12   3  10        0.03       -1.02      7.96 o 
 -11   3  10       24.63       21.60      7.61 o 
 -10   3  10        6.69        1.27      5.81 o 
  -9   3  10      151.70      136.95     17.22 o 
  -8   3  10       90.01       75.23      6.89 o 
  -7   3  10      732.33      770.41     11.68 o 
  -6   3  10        3.17       -2.84      2.84 o 
  -5   3  10       65.54       52.94      3.29 o 
  -4   3  10      363.51      368.39      6.09 o 
  -3   3  10      719.57      758.05      8.36 o 
  -2   3  10     1169.76     1175.55     11.81 o 
  -1   3  10        6.82        2.89      1.26 o 
   0   3  10      179.34      182.03      3.31 o 
   1   3  10      292.32      297.65      4.13 o 
   2   3  10       16.42       14.47      1.68 o 
   3   3  10      992.21      973.99     10.82 o 
   4   3  10      321.87      337.23      6.06 o 
   5   3  10      111.22      113.79      6.44 o 
   6   3  10      239.51      224.51     10.91 o 
   7   3  10       12.47        4.13      5.88 o 
   8   3  10       85.74       87.73      8.07 o 
   9   3  10       54.93       46.35      8.01 o 
  10   3  10       12.99       32.60      8.08 o 
 -12   4  10       34.54       45.25      8.05 o 
 -11   4  10       47.73       47.98     14.01 o 
 -10   4  10        6.88        3.33     16.72 o 
  -9   4  10       30.37       42.36      9.46 o 
  -8   4  10        1.04       12.71      7.11 o 
  -7   4  10       40.31       34.04      5.24 o 
  -6   4  10      190.29      204.74      6.81 o 
  -5   4  10      336.36      344.69      6.57 o 
  -4   4  10       69.51       70.79      3.32 o 
  -3   4  10        0.18       -1.95      1.95 o 
  -2   4  10        1.32       -1.91      1.91 o 
  -1   4  10       88.85       90.43      3.70 o 
   0   4  10      760.61      814.22      9.52 o 
   1   4  10      845.15      821.38      9.82 o 
   2   4  10       87.82       84.65      3.63 o 
   3   4  10      154.77      125.56      6.00 o 
   4   4  10      736.14      765.14      9.05 o 
   5   4  10      285.17      283.57      9.34 o 
   6   4  10        6.43        0.77      5.26 o 
   7   4  10      413.78      481.04     15.10 o 
   8   4  10       41.31       38.98      7.36 o 
   9   4  10       14.32        5.31      7.16 o 
  10   4  10      106.15      118.02     11.76 o 
 -11   5  10       27.31       29.20      8.34 o 
 -10   5  10        0.74        4.74      9.39 o 
  -9   5  10        4.33        2.54      8.29 o 
  -8   5  10       74.65       71.74      6.65 o 
  -7   5  10      116.65      150.81      7.68 o 
  -6   5  10      149.35      165.10      6.44 o 
  -5   5  10      359.06      365.23      7.01 o 
  -4   5  10      348.48      349.75      6.82 o 
  -3   5  10       63.37       67.49      3.47 o 
  -2   5  10       24.47       15.83      2.57 o 
  -1   5  10      121.79      124.73      4.21 o 
   0   5  10        1.78        1.38      2.24 o 
   1   5  10       14.88       17.01      2.49 o 
   2   5  10        9.66       17.21      2.64 o 
   3   5  10       27.89       25.48      3.95 o 
   4   5  10      362.98      351.07     14.29 o 
   5   5  10        2.97       -0.86      5.24 o 
   6   5  10       62.12       48.54      7.03 o 
   7   5  10       52.84       51.24      7.29 o 
   8   5  10        8.37        3.15      7.00 o 
   9   5  10       62.96       69.55     10.59 o 
 -12   6  10        2.88       14.05      8.88 o 
 -11   6  10        1.69        8.91      7.85 o 
 -10   6  10        7.82       12.71      6.80 o 
  -9   6  10        7.58        6.12      5.53 o 
  -8   6  10        7.98        3.25      5.28 o 
  -7   6  10       67.24       49.20      5.77 o 
  -6   6  10      633.56      669.23     12.87 o 
  -5   6  10      325.76      291.96      7.18 o 
  -4   6  10        4.15        1.33      3.08 o 
  -3   6  10      168.03      157.84      5.53 o 
  -2   6  10       24.59       25.83      3.27 o 
  -1   6  10      248.99      229.08      5.89 o 
   0   6  10      372.05      351.97      6.95 o 
   1   6  10      161.34      153.60      7.20 o 
   2   6  10     2015.10     2107.09     20.03 o 
   3   6  10     1424.66     1428.18     22.32 o 
   4   6  10        9.26       16.70      5.95 o 
   5   6  10        1.68        1.72      5.98 o 
   6   6  10      231.64      239.41     12.74 o 
   7   6  10       84.83      101.70      9.20 o 
   8   6  10       23.27        9.76     11.21 o 
   9   6  10       31.45       28.54      8.19 o 
 -10   7  10        0.73       11.16      7.98 o 
  -9   7  10      129.35      177.50     20.52 o 
  -8   7  10        1.74        9.21      5.58 o 
  -7   7  10      130.56      134.17     10.66 o 
  -6   7  10       83.16       72.43      8.24 o 
  -5   7  10       35.77       11.51      5.90 o 
  -4   7  10       18.67        5.07      4.37 o 
  -3   7  10       37.73       40.68      4.34 o 
  -2   7  10      295.59      313.13      8.15 o 
  -1   7  10        5.39       -3.45      3.45 o 
   0   7  10       69.35       59.12      4.93 o 
   1   7  10      329.04      305.69      8.87 o 
   2   7  10      142.01      130.42      7.99 o 
   3   7  10       37.90       26.26      6.31 o 
   4   7  10      309.04      320.58     13.21 o 
   5   7  10        6.84        0.58      6.46 o 
   6   7  10        6.48       -0.88      6.57 o 
   7   7  10        1.73       -6.49      7.05 o 
   8   7  10        1.11       -2.15      7.95 o 
 -10   8  10        3.19       16.12      7.63 o 
  -9   8  10        3.99       16.07     12.66 o 
  -8   8  10      141.89      157.13     16.13 o 
  -7   8  10        4.62       -5.35      5.35 o 
  -6   8  10        0.55       -4.92      4.92 o 
  -5   8  10       45.75       34.61      5.37 o 
  -4   8  10        0.00       -4.53      4.62 o 
  -3   8  10      155.83      142.60     10.28 o 
  -2   8  10       39.71       27.81      5.00 o 
  -1   8  10      205.25      201.39      9.08 o 
   0   8  10       23.95       34.25      6.89 o 
   1   8  10      518.17      565.04     13.56 o 
   2   8  10      123.52      120.34     12.17 o 
   3   8  10       64.53       56.11      7.91 o 
   4   8  10       91.26       81.67      8.58 o 
   5   8  10        8.64        8.94      7.76 o 
   6   8  10       84.94      103.74     13.22 o 
   7   8  10       45.53       40.44     11.13 o 
  -9   9  10       12.42       14.08      7.70 o 
  -8   9  10       16.94       26.88      8.06 o 
  -7   9  10        0.71        3.99      6.69 o 
  -6   9  10       12.67        9.04     11.13 o 
  -5   9  10       76.34       63.50     12.42 o 
  -4   9  10        1.54       -6.55     10.09 o 
  -3   9  10        0.11       -7.07      7.07 o 
  -2   9  10        7.74       10.59      9.66 o 
  -1   9  10      137.22      155.09     17.71 o 
   0   9  10      500.69      580.37     20.72 o 
   1   9  10       40.53       44.81      7.65 o 
   2   9  10       10.02       -4.75      6.47 o 
   3   9  10       33.00       21.29      7.92 o 
   4   9  10        2.11       -7.06      7.06 o 
   5   9  10       84.71       82.86      9.76 o 
   6   9  10       95.11       91.73     13.53 o 
  -8  10  10        1.78       -3.90     10.01 o 
  -7  10  10       53.26       49.52     16.98 o 
  -6  10  10       39.83       35.24      7.99 o 
  -5  10  10      132.18      166.15     16.94 o 
  -4  10  10       94.00       79.72      8.69 o 
  -3  10  10       23.26       18.32     10.39 o 
  -2  10  10      505.77      588.75     24.75 o 
  -1  10  10        1.57       29.61     14.10 o 
   0  10  10       70.79       60.84      8.77 o 
   1  10  10        0.26       -6.82      6.82 o 
   2  10  10        4.34       -2.02      7.64 o 
   3  10  10        4.23       -7.15      7.15 o 
   4  10  10        2.11       -7.29      7.29 o 
   5  10  10        0.48       -1.39      7.86 o 
  -6  11  10        2.38       -7.54     12.87 o 
  -5  11  10       76.12       91.76     13.34 o 
  -4  11  10        1.73       -2.95      8.75 o 
  -3  11  10       15.27        8.79      8.83 o 
  -2  11  10        0.09       10.34      8.65 o 
  -1  11  10       41.67       46.66     10.74 o 
   0  11  10      101.56       95.04      9.82 o 
   1  11  10       84.41       69.07     10.50 o 
   2  11  10       11.88       12.69      8.82 o 
   3  11  10        1.50       -4.31      8.27 o 
  -3  12  10       88.68       99.41     11.86 o 
  -2  12  10        3.21       -4.69      9.03 o 
  -1  12  10       17.04       34.69     15.20 o 
   0  12  10      103.15      117.32     13.86 o 
 -13   1  11      111.37       89.94     15.05 o 
 -12   1  11        0.26        8.66      8.53 o 
 -11   1  11      134.52      123.75      8.43 o 
 -10   1  11       10.96        6.94      5.29 o 
  -9   1  11       12.84       -6.84      6.84 o 
  -8   1  11        2.04       -4.47      4.47 o 
  -7   1  11        4.11        5.86      3.20 o 
  -6   1  11      228.80      229.98      5.15 o 
  -5   1  11        0.18       -1.24      2.11 o 
  -4   1  11       75.80       81.86      3.40 o 
  -3   1  11      446.49      456.14      5.66 o 
  -2   1  11      337.19      327.65      3.95 o 
  -1   1  11      120.57       91.86     15.27 o 
   0   1  11      253.05      218.90     19.33 o 
   1   1  11      200.06      156.43     13.55 o 
   2   1  11      324.51      302.63      5.19 o 
   3   1  11      102.88      107.75      4.33 o 
   4   1  11      409.62      410.93      6.92 o 
   5   1  11        8.09        0.08      3.35 o 
   6   1  11        0.00       -3.77      3.77 o 
   7   1  11      132.80       97.30      6.71 o 
   8   1  11      142.36      152.88     10.52 o 
   9   1  11        0.76        2.03      6.66 o 
  10   1  11       15.02        5.82      7.57 o 
 -13   2  11       26.68       54.73     11.89 o 
 -12   2  11       93.18      101.05     28.00 o 
 -11   2  11        5.35        6.98      6.99 o 
 -10   2  11       75.71       51.35      6.73 o 
  -9   2  11       14.45       -4.06      6.87 o 
  -8   2  11        0.33       -4.18      4.18 o 
  -7   2  11       45.78       37.68      3.97 o 
  -6   2  11       28.17       14.51      3.48 o 
  -5   2  11       10.18        9.45      2.51 o 
  -4   2  11       81.15       77.56      3.59 o 
  -3   2  11       10.63       11.47      1.85 o 
  -2   2  11      251.22      220.59      3.43 o 
  -1   2  11      105.73      117.77      6.47 o 
   0   2  11      546.13      548.40      7.38 o 
   1   2  11       63.58       55.51      3.25 o 
   2   2  11       11.73       10.48      1.51 o 
   3   2  11        0.28        3.95      1.40 o 
   4   2  11      160.85      143.52      6.11 o 
   5   2  11        2.79        1.88      4.02 o 
   6   2  11      376.39      382.67     11.79 o 
   7   2  11      171.31      164.12     12.06 o 
   8   2  11       38.60       29.80      6.98 o 
   9   2  11        1.15        1.71      6.51 o 
  10   2  11        2.93       12.35      7.63 o 
 -12   3  11        7.59       16.95     11.72 o 
 -11   3  11        0.95        1.83     10.81 o 
 -10   3  11       61.54       61.96     14.58 o 
  -9   3  11      222.53      235.48     17.62 o 
  -8   3  11      349.50      397.58     12.03 o 
  -7   3  11      480.45      441.31     10.75 o 
  -6   3  11       84.94       84.63      4.90 o 
  -5   3  11       20.40       30.18      2.80 o 
  -4   3  11       11.57       18.44      2.45 o 
  -3   3  11      598.25      578.02      7.67 o 
  -2   3  11       34.28       30.49      2.77 o 
  -1   3  11      352.63      311.12      4.50 o 
   0   3  11      400.77      406.48      5.42 o 
   1   3  11       72.34       69.76      2.68 o 
   2   3  11        6.25        8.11      1.45 o 
   3   3  11      379.12      400.59      6.50 o 
   4   3  11        0.71        0.18      2.18 o 
   5   3  11       26.22       23.57      4.35 o 
   6   3  11       13.55        7.96      5.20 o 
   7   3  11       35.41       39.52      6.45 o 
   8   3  11      203.97      188.62     21.64 o 
   9   3  11        0.05       11.02      7.73 o 
 -12   4  11        9.83       35.78     34.97 o 
 -11   4  11        0.58        3.28     33.39 o 
 -10   4  11        6.44        0.24      8.58 o 
  -9   4  11      123.54      111.68     14.58 o 
  -8   4  11      331.69      329.88     10.97 o 
  -7   4  11       12.39       20.54      7.89 o 
  -6   4  11      336.98      341.88      7.92 o 
  -5   4  11        0.21       -2.31      2.46 o 
  -4   4  11        4.33       -1.21      2.35 o 
  -3   4  11      118.93       92.12      3.68 o 
  -2   4  11        5.62        2.71      1.67 o 
  -1   4  11        9.68        5.63      1.95 o 
   0   4  11       43.37       48.10      2.90 o 
   1   4  11      125.94      118.20      4.44 o 
   2   4  11       82.51       72.64      3.28 o 
   3   4  11      234.93      223.06      7.06 o 
   4   4  11       31.77       22.58      4.06 o 
   5   4  11       96.76       94.45      8.88 o 
   6   4  11       19.19       18.65      5.82 o 
   7   4  11       89.42       85.34      7.99 o 
   8   4  11        0.02        1.91      6.68 o 
   9   4  11       20.49       25.53      8.53 o 
 -11   5  11        5.85       27.89     39.09 o 
 -10   5  11       41.06       43.65     17.74 o 
  -9   5  11       87.61       91.02     12.58 o 
  -8   5  11      154.90      159.19     11.98 o 
  -7   5  11       37.90       23.08      5.29 o 
  -6   5  11      224.22      238.92     11.21 o 
  -5   5  11      383.35      402.61      8.11 o 
  -4   5  11       80.82       64.34      3.70 o 
  -3   5  11      414.86      376.16      6.73 o 
  -2   5  11       23.24       17.39      2.99 o 
  -1   5  11       25.16       19.53      2.69 o 
   0   5  11      372.32      370.63      6.84 o 
   1   5  11      332.85      338.06      6.94 o 
   2   5  11       49.40       49.34      3.76 o 
   3   5  11      930.88      981.68     17.76 o 
   4   5  11       14.67       15.05      4.23 o 
   5   5  11        3.87        5.37      5.52 o 
   6   5  11       98.24       84.33      7.88 o 
   7   5  11       23.40       15.51      6.77 o 
   8   5  11       18.38       13.83      7.08 o 
   9   5  11       21.39       25.01      8.45 o 
 -10   6  11        4.84       16.70     10.59 o 
  -9   6  11        1.59        5.16      6.85 o 
  -8   6  11        4.93       10.72      6.02 o 
  -7   6  11       25.95       19.75      8.06 o 
  -6   6  11       17.69       13.48      7.95 o 
  -5   6  11       52.46       49.96      5.99 o 
  -4   6  11       51.09       32.43      4.28 o 
  -3   6  11      159.28      140.62      6.41 o 
  -2   6  11        6.46       -3.83      3.83 o 
  -1   6  11       15.23        8.83      3.87 o 
   0   6  11       36.42       23.37      4.65 o 
   1   6  11       21.20        9.38      5.08 o 
   2   6  11      159.99      180.19     10.77 o 
   3   6  11        0.91       17.80      5.61 o 
   4   6  11      218.32      238.58     11.45 o 
   5   6  11      113.51      101.68      8.19 o 
   6   6  11       26.25       21.11      6.75 o 
   7   6  11        8.42        8.20      6.61 o 
   8   6  11        0.06       -5.66      7.04 o 
 -10   7  11        1.19       12.36     15.31 o 
  -9   7  11       12.85        5.10      7.38 o 
  -8   7  11       46.36       54.77      7.46 o 
  -7   7  11       80.00       84.80     11.70 o 
  -6   7  11        0.80        0.37      5.43 o 
  -5   7  11      175.88      136.11     11.61 o 
  -4   7  11      125.33      105.16     10.46 o 
  -3   7  11       51.69       44.12      5.41 o 
  -2   7  11       28.72        9.86      5.77 o 
  -1   7  11        3.74       -4.31      4.31 o 
   0   7  11      133.58      133.59     12.12 o 
   1   7  11      561.77      602.63     15.44 o 
   2   7  11        0.64        3.89      5.72 o 
   3   7  11       29.57       25.20      6.52 o 
   4   7  11      206.73      218.71     17.02 o 
   5   7  11       32.42       36.69      7.22 o 
   6   7  11        5.00        3.55      6.87 o 
   7   7  11        7.78       -2.84      7.22 o 
   8   7  11        7.37       -5.10     20.69 o 
 -10   8  11        7.53       16.99      8.62 o 
  -9   8  11       13.38       22.98      9.08 o 
  -8   8  11       42.76       44.98     10.12 o 
  -7   8  11        0.17       -7.87      7.87 o 
  -6   8  11       16.72       16.50      6.59 o 
  -5   8  11        2.00       -5.33      5.33 o 
  -4   8  11        1.95       -0.94      8.72 o 
  -3   8  11        0.35       -5.55      8.27 o 
  -2   8  11       80.11       75.70     15.06 o 
  -1   8  11        4.58       14.19     11.43 o 
   0   8  11       11.73       20.90     10.35 o 
   1   8  11      109.25       96.54      8.30 o 
   2   8  11        1.68        5.05      6.63 o 
   3   8  11      396.09      411.23     15.27 o 
   4   8  11      104.09      120.20      9.58 o 
   5   8  11        1.40       10.67      7.16 o 
   6   8  11       10.88       16.45      7.78 o 
   7   8  11        1.56       -7.60      8.76 o 
  -9   9  11       49.17       58.92     10.04 o 
  -8   9  11        0.00       -0.25     10.16 o 
  -7   9  11        9.23        7.05      8.03 o 
  -6   9  11       55.95       49.05      9.28 o 
  -5   9  11       27.81       22.81      7.90 o 
  -4   9  11       92.93       85.45     22.01 o 
  -3   9  11        0.02       -6.66     10.98 o 
  -2   9  11        3.07        9.64     11.27 o 
  -1   9  11      195.32      252.83     14.48 o 
   0   9  11      155.17      145.63     12.44 o 
   1   9  11       14.03       11.71      6.85 o 
   2   9  11        9.61       -3.61      6.90 o 
   3   9  11       46.75       40.48      8.27 o 
   4   9  11       12.54       10.55      7.35 o 
   5   9  11       18.34       39.07      8.73 o 
   6   9  11       20.92       19.97     11.48 o 
  -7  10  11       60.94       66.00     10.49 o 
  -6  10  11       17.31        9.04     10.66 o 
  -5  10  11       21.79       18.40     15.76 o 
  -4  10  11       34.91        7.75     12.34 o 
  -3  10  11        0.02        9.27     14.88 o 
  -2  10  11        2.04       14.37     17.45 o 
  -1  10  11        0.02       10.29     11.80 o 
   0  10  11        5.12       -0.90      7.25 o 
   1  10  11       12.06       -7.28      7.28 o 
   2  10  11       52.57       31.54      8.37 o 
   3  10  11        0.21       -2.86      7.67 o 
   4  10  11       65.06       65.78      9.71 o 
  -5  11  11       13.15       22.34      9.50 o 
  -4  11  11        9.78       28.43     15.61 o 
  -3  11  11       60.46       42.52     10.11 o 
  -2  11  11       33.13        8.83     14.53 o 
  -1  11  11        0.18       -7.78      7.78 o 
   0  11  11        1.63        0.38      8.58 o 
   1  11  11        8.26        5.58     10.58 o 
   2  11  11       21.38       22.85      9.39 o 
 -12   0  12      130.64      157.83     18.84 o 
 -11   0  12        1.79       19.85     14.11 o 
 -10   0  12      508.24      570.80     25.94 o 
  -9   0  12      271.90      258.35     13.85 o 
  -8   0  12        2.54       -7.20      8.57 o 
  -7   0  12        7.06        6.01      5.42 o 
  -6   0  12      145.21      184.21      8.24 o 
  -5   0  12     2168.48     2160.99     34.76 o 
  -4   0  12      122.00      141.63     16.70 o 
  -3   0  12       10.19       15.31      2.10 o 
  -2   0  12       88.23       76.62     20.01 o 
  -1   0  12        5.41       -8.67     13.85 o 
   0   0  12      236.70      155.56     31.70 o 
   1   0  12      199.33      195.06     25.79 o 
   2   0  12      135.37      151.00     20.96 o 
   3   0  12        0.28       -9.67      9.67 o 
   4   0  12       27.84       14.93      3.17 o 
   5   0  12      274.82      236.12     10.78 o 
   6   0  12       20.86        6.67      5.54 o 
   7   0  12       46.02       40.61      8.78 o 
   8   0  12       14.24        9.42      9.08 o 
   9   0  12        2.14        4.08     14.64 o 
 -12   1  12       21.46       23.64     10.59 o 
 -11   1  12      206.61      208.08     15.08 o 
 -10   1  12        0.65        9.29      7.19 o 
  -9   1  12       41.28       27.52      8.15 o 
  -8   1  12        0.70       -4.45      4.45 o 
  -7   1  12       17.27       11.99      5.60 o 
  -6   1  12      157.85      136.51      4.83 o 
  -5   1  12        7.79        5.77      3.08 o 
  -4   1  12       26.86       30.00      3.61 o 
  -3   1  12      149.21      145.64      4.04 o 
  -2   1  12     1134.65     1139.94     16.87 o 
  -1   1  12       23.14       15.06     12.76 o 
   0   1  12       20.53       10.73      7.10 o 
   1   1  12        5.06       -1.93      6.88 o 
   2   1  12      356.16      372.65     16.09 o 
   3   1  12      167.61      144.75      5.47 o 
   4   1  12      400.30      346.80     11.58 o 
   5   1  12       97.06       91.69      5.77 o 
   6   1  12      109.25       81.26      7.00 o 
   7   1  12       29.24       32.62      5.35 o 
   8   1  12       15.59        3.74      5.85 o 
   9   1  12       10.85       11.42      6.45 o 
 -12   2  12        0.01       22.41      9.08 o 
 -11   2  12      270.45      259.93     15.50 o 
 -10   2  12        1.54       -9.92     11.01 o 
  -9   2  12        0.46       -7.35      8.01 o 
  -8   2  12       22.34       20.80      4.86 o 
  -7   2  12       10.19        2.22      3.99 o 
  -6   2  12       78.37       59.47      3.42 o 
  -5   2  12       60.57       54.24      3.11 o 
  -4   2  12       14.44        7.96      1.99 o 
  -3   2  12      851.69      811.89     10.05 o 
  -2   2  12      308.03      262.99      5.51 o 
  -1   2  12       90.34       89.22      3.20 o 
   0   2  12      219.11      232.55      5.63 o 
   1   2  12      127.21      128.33     10.60 o 
   2   2  12      144.73      151.09     11.65 o 
   3   2  12      246.64      241.75      5.81 o 
   4   2  12      999.83     1007.78     17.85 o 
   5   2  12        5.70        8.86      3.67 o 
   6   2  12        0.15        0.74      4.63 o 
   7   2  12       47.12       57.11      6.49 o 
   8   2  12      131.36      145.01     10.62 o 
   9   2  12        1.99        4.40      6.32 o 
 -12   3  12      105.16      119.87     13.56 o 
 -11   3  12        3.50       11.55     32.49 o 
 -10   3  12        3.74       -0.09     17.63 o 
  -9   3  12        0.04       10.56     13.73 o 
  -8   3  12       27.31       25.80      6.73 o 
  -7   3  12      205.85      224.05     11.00 o 
  -6   3  12       61.08       59.94      7.10 o 
  -5   3  12       78.03       77.85      4.06 o 
  -4   3  12       15.74       11.99      2.64 o 
  -3   3  12       22.67       21.79      2.53 o 
  -2   3  12      268.96      240.64      6.93 o 
  -1   3  12       84.21       61.16      3.40 o 
   0   3  12      101.86       95.79      6.84 o 
   1   3  12      158.22      144.82      5.75 o 
   2   3  12        0.71       -0.97      1.69 o 
   3   3  12       54.14       49.06      2.82 o 
   4   3  12      223.18      252.37      7.89 o 
   5   3  12       45.89       51.82      6.47 o 
   6   3  12       80.27       79.81      7.68 o 
   7   3  12       39.11       30.63      6.27 o 
   8   3  12        8.84        4.62      6.27 o 
   9   3  12        0.12       10.47      7.40 o 
 -11   4  12       11.20       20.35     29.62 o 
 -10   4  12        2.01       71.74     37.61 o 
  -9   4  12       83.89       84.97     20.77 o 
  -8   4  12      199.85      194.04     24.64 o 
  -7   4  12       43.70       43.72      8.55 o 
  -6   4  12      220.48      202.98     16.22 o 
  -5   4  12        1.25       -3.62      3.62 o 
  -4   4  12      186.69      172.23      5.03 o 
  -3   4  12      433.07      409.77      7.02 o 
  -2   4  12      214.21      210.06      5.05 o 
  -1   4  12      550.62      533.94      7.15 o 
   0   4  12       12.49        3.65      1.55 o 
   1   4  12      270.26      251.84      6.20 o 
   2   4  12      104.01       88.19      4.63 o 
   3   4  12       23.87       19.20      4.30 o 
   4   4  12       17.48       15.76      3.94 o 
   5   4  12       86.49       70.22      6.22 o 
   6   4  12       14.18       13.84      5.54 o 
   7   4  12      104.25       89.77     10.32 o 
   8   4  12        3.15        3.02      6.55 o 
 -11   5  12        4.80      104.25     34.93 o 
 -10   5  12       13.58      -15.56     32.37 o 
  -9   5  12        0.75       -8.95     11.94 o 
  -8   5  12       28.02       42.91      9.19 o 
  -7   5  12       84.47       64.54     13.88 o 
  -6   5  12      154.38      154.88     10.07 o 
  -5   5  12        0.00       -4.91      4.91 o 
  -4   5  12        4.63       -3.48      3.48 o 
  -3   5  12       19.64        2.42      3.71 o 
  -2   5  12        0.05       -2.85      2.85 o 
  -1   5  12        6.28        6.99      4.15 o 
   0   5  12      572.83      549.75     12.03 o 
   1   5  12      270.78      237.37      9.17 o 
   2   5  12       29.83       16.72      4.76 o 
   3   5  12       14.01        5.34      5.61 o 
   4   5  12        4.29       -3.01      4.61 o 
   5   5  12        4.23        6.33      5.09 o 
   6   5  12       26.47       20.09      6.22 o 
   7   5  12       20.23       16.94      9.46 o 
   8   5  12       32.48       17.16      7.11 o 
 -10   6  12        1.00       19.88     13.97 o 
  -9   6  12       77.15       76.99      9.85 o 
  -8   6  12        2.13       -4.17      6.59 o 
  -7   6  12        9.87       -0.58      7.81 o 
  -6   6  12      173.42      182.60     14.71 o 
  -5   6  12      139.65      123.77     11.46 o 
  -4   6  12      179.95      140.64     15.02 o 
  -3   6  12      142.91      126.59      7.81 o 
  -2   6  12      132.67      108.53      6.93 o 
  -1   6  12      127.36      109.32     10.49 o 
   0   6  12       14.50       15.27      7.05 o 
   1   6  12      141.64      104.54      9.14 o 
   2   6  12        5.68        2.37      5.01 o 
   3   6  12      170.70      194.68     18.92 o 
   4   6  12        1.86        5.69      5.56 o 
   5   6  12        0.53        1.06      5.78 o 
   6   6  12        0.71       -5.21      6.03 o 
   7   6  12        0.38       -6.43      6.43 o 
  -9   7  12       16.68        5.86     13.26 o 
  -8   7  12        0.31       -1.16      7.23 o 
  -7   7  12        4.36        7.31     13.11 o 
  -6   7  12      191.04      202.97     13.15 o 
  -5   7  12      119.07       97.88     11.48 o 
  -4   7  12        9.52        0.66      7.21 o 
  -3   7  12       29.93       20.46      5.91 o 
  -2   7  12        0.01       -4.97      5.90 o 
  -1   7  12      130.62      118.30     15.36 o 
   0   7  12      384.02      385.71     17.58 o 
   1   7  12       30.58       23.96      6.04 o 
   2   7  12       32.56       31.60     10.81 o 
   3   7  12      144.14      141.48     14.01 o 
   4   7  12       32.55       37.35      6.94 o 
   5   7  12       28.64       33.00      9.04 o 
   6   7  12        3.34       -6.29      6.29 o 
   7   7  12        0.38       -6.67      6.67 o 
  -9   8  12       12.12       14.61     17.54 o 
  -8   8  12       13.83       14.85      8.09 o 
  -7   8  12       19.99        5.54      7.75 o 
  -6   8  12        0.42       -7.02      7.02 o 
  -5   8  12       45.37       36.44     17.94 o 
  -4   8  12        1.12       -5.94      8.68 o 
  -3   8  12       23.83        9.31     12.88 o 
  -2   8  12       50.03       30.87     14.78 o 
  -1   8  12      134.05      126.26     17.52 o 
   0   8  12        2.26       -4.86      5.64 o 
   1   8  12       88.02       66.14     13.99 o 
   2   8  12        7.69        8.48      6.52 o 
   3   8  12        0.01        7.94      6.71 o 
   4   8  12       76.54       92.20     10.03 o 
   5   8  12        6.82        8.84      7.12 o 
   6   8  12        6.15       10.03      7.53 o 
  -8   9  12       15.08       -5.17      8.05 o 
  -7   9  12       21.70       13.72     12.95 o 
  -6   9  12        7.68        4.62      7.97 o 
  -5   9  12       14.94       13.64      9.46 o 
  -4   9  12        1.77       -1.52     19.22 o 
  -3   9  12       26.87       28.04     13.42 o 
  -2   9  12      135.88      168.64     15.22 o 
  -1   9  12       66.80       46.81      9.81 o 
   0   9  12        1.27        1.30     13.13 o 
   1   9  12        0.91       -6.49      6.49 o 
   2   9  12        4.30       -3.31      6.86 o 
   3   9  12        6.61       -1.50      7.15 o 
   4   9  12        0.54       -2.02      7.33 o 
   5   9  12       25.31       23.87      8.28 o 
  -6  10  12        1.05       -2.24      8.39 o 
  -5  10  12        8.54       11.07     10.86 o 
  -4  10  12        4.02       25.36     18.96 o 
  -3  10  12      268.38      259.60     35.44 o 
  -2  10  12      147.03      112.73     17.38 o 
  -1  10  12       16.72       13.23     11.80 o 
   0  10  12        3.95        0.34     10.37 o 
   1  10  12        1.76        9.67     14.51 o 
   2  10  12       33.69       40.10      8.62 o 
   3  10  12       12.85        3.22      7.94 o 
  -3  11  12        4.95        7.56      9.00 o 
  -1  11  12        5.33       -3.42     11.97 o 
   0  11  12       10.68       13.43     16.12 o 
 -12   1  13       17.01       28.30      9.08 o 
 -11   1  13       15.05       42.56      9.38 o 
 -10   1  13       28.72       22.43      7.87 o 
  -9   1  13       14.21       19.19      6.83 o 
  -8   1  13        7.17        3.33      8.69 o 
  -7   1  13       47.60       46.01      6.45 o 
  -6   1  13       29.13       32.47      5.11 o 
  -5   1  13      168.84      162.92      5.96 o 
  -4   1  13       48.12       45.04      5.20 o 
  -3   1  13      379.78      362.96      7.31 o 
  -2   1  13      407.69      422.28      7.23 o 
  -1   1  13      103.22       81.41     11.22 o 
   0   1  13      924.34      879.88     27.01 o 
   1   1  13      270.56      258.63     15.25 o 
   2   1  13      685.75      645.58     21.04 o 
   3   1  13      262.60      289.87     15.86 o 
   4   1  13       68.08       58.48      5.28 o 
   5   1  13        0.27        0.65      3.15 o 
   6   1  13        7.02        2.01      4.05 o 
   7   1  13       39.01       30.16      5.60 o 
   8   1  13        0.69       -5.14      5.60 o 
 -12   2  13        6.26        5.37     19.89 o 
 -11   2  13       41.86       45.31     18.50 o 
 -10   2  13       73.50       55.09     18.83 o 
  -9   2  13        2.26        2.47      8.26 o 
  -8   2  13        1.33        5.41      9.19 o 
  -7   2  13        3.28        7.82      8.14 o 
  -6   2  13       23.35       20.27      6.01 o 
  -5   2  13       64.53       67.81      4.94 o 
  -4   2  13        0.02        1.69      2.39 o 
  -3   2  13      128.89      144.38      8.32 o 
  -2   2  13        8.52       10.95      3.73 o 
  -1   2  13      586.15      599.33     10.27 o 
   0   2  13       10.38       11.80      7.42 o 
   1   2  13      772.70      780.87     28.29 o 
   2   2  13       86.55       90.70     10.24 o 
   3   2  13      568.95      545.69     12.01 o 
   4   2  13        0.94        4.65      3.33 o 
   5   2  13       78.63       63.83      7.51 o 
   6   2  13        2.30       -0.71      4.23 o 
   7   2  13       12.32        1.75      5.24 o 
   8   2  13       27.54       28.62      6.58 o 
 -11   3  13       88.30       86.29     33.43 o 
 -10   3  13       21.48       11.85     16.79 o 
  -9   3  13        2.42        0.36     17.28 o 
  -8   3  13       90.22       87.36     10.07 o 
  -7   3  13        5.91        3.13      7.48 o 
  -6   3  13       46.24       32.71     12.67 o 
  -5   3  13       80.68       70.61      6.63 o 
  -4   3  13      267.04      258.85     11.17 o 
  -3   3  13      108.53      122.64      6.27 o 
  -2   3  13     1558.45     1566.35     25.99 o 
  -1   3  13      238.84      256.29     10.69 o 
   0   3  13       17.29       13.47      3.01 o 
   1   3  13       51.56       30.31      3.28 o 
   2   3  13        0.25       -4.26      4.26 o 
   3   3  13        0.17        0.56      2.45 o 
   4   3  13       45.79       30.67      4.05 o 
   5   3  13        0.03       -0.93      3.96 o 
   6   3  13       11.10        8.91      4.82 o 
   7   3  13       50.61       55.85      9.00 o 
   8   3  13       26.46       28.77      7.00 o 
 -11   4  13        4.87       21.46     33.93 o 
 -10   4  13        5.46        4.78     22.30 o 
  -9   4  13       18.89       12.45     28.96 o 
  -8   4  13       40.24       58.58     20.59 o 
  -7   4  13        7.45       -0.90     16.15 o 
  -6   4  13        2.01      -14.71     14.71 o 
  -5   4  13       12.10        3.45      5.46 o 
  -4   4  13       28.52       18.59      5.90 o 
  -3   4  13      183.38      143.18      6.90 o 
  -2   4  13       48.18       48.16      5.13 o 
  -1   4  13        0.01        5.88      5.31 o 
   0   4  13      169.53      164.86      9.86 o 
   1   4  13      774.76      775.84     16.93 o 
   2   4  13       40.40       34.49      3.84 o 
   3   4  13      135.02      152.99      9.15 o 
   4   4  13       13.55       18.20      4.43 o 
   5   4  13        1.52        5.24      4.54 o 
   6   4  13       77.93       99.22      9.77 o 
   7   4  13        8.59        1.21      5.59 o 
   8   4  13       31.99       32.16      7.05 o 
 -11   5  13       21.12      209.03     41.91 o 
 -10   5  13       70.78       97.26     17.20 o 
  -9   5  13        2.37        2.40     11.01 o 
  -8   5  13      248.59      260.75     18.34 o 
  -7   5  13        0.25       -1.65      6.00 o 
  -6   5  13       59.05       71.01      7.52 o 
  -5   5  13       20.46       16.60      7.42 o 
  -4   5  13      289.29      286.62     19.37 o 
  -3   5  13      122.08      109.31     10.87 o 
  -2   5  13      188.08      189.51      8.78 o 
  -1   5  13      232.39      234.62     11.94 o 
   0   5  13      134.65      135.83      7.63 o 
   1   5  13        2.86       -1.69      3.83 o 
   2   5  13       14.14       16.83      5.90 o 
   3   5  13        0.01        7.12      4.36 o 
   4   5  13        0.74       -1.88      4.63 o 
   5   5  13      162.86      167.33     10.84 o 
   6   5  13        1.00       -4.52      5.56 o 
   7   5  13        0.41        5.02      6.05 o 
 -10   6  13        0.76       10.93      9.60 o 
  -9   6  13       20.03       30.59     13.39 o 
  -8   6  13       15.07        8.31      8.03 o 
  -7   6  13       48.60       44.30     14.10 o 
  -6   6  13        3.31       11.91      6.52 o 
  -5   6  13        2.72       -6.00      8.55 o 
  -4   6  13      141.28      167.69     15.56 o 
  -3   6  13        3.99       -5.96      5.96 o 
  -2   6  13       70.37       56.15      8.67 o 
  -1   6  13        4.35       -1.54      5.69 o 
   0   6  13       84.65      104.68     11.02 o 
   1   6  13      163.51      153.74     15.02 o 
   2   6  13      103.71       95.43      8.04 o 
   3   6  13        6.71       -1.44      5.06 o 
   4   6  13       75.93       76.10      7.21 o 
   5   6  13       29.02       25.77      6.29 o 
   6   6  13       75.09       77.92      8.04 o 
   7   6  13       11.07       -4.63      9.47 o 
  -9   7  13        0.03        9.33      7.78 o 
  -8   7  13        7.75        3.00      7.54 o 
  -7   7  13       55.67       52.39     17.20 o 
  -6   7  13        0.12       -3.20      6.50 o 
  -5   7  13        0.02       -3.09      6.13 o 
  -4   7  13       63.72       55.10     12.37 o 
  -3   7  13        3.27       -5.07      5.07 o 
  -2   7  13       33.56       25.26     11.69 o 
  -1   7  13       10.43        8.31      9.94 o 
   0   7  13       86.54       72.95     13.00 o 
   1   7  13       24.39       30.77      6.20 o 
   2   7  13       72.30       74.32      7.36 o 
   3   7  13        7.09       -0.30      5.78 o 
   4   7  13        0.39        5.08      6.13 o 
   5   7  13       26.40       17.66      6.67 o 
   6   7  13        0.16        0.07      6.61 o 
  -8   8  13        6.13       17.93      7.99 o 
  -7   8  13       15.59       13.63      7.84 o 
  -6   8  13        9.79       25.61      8.09 o 
  -5   8  13       14.04       16.66     12.14 o 
  -4   8  13        0.20        0.12     11.52 o 
  -3   8  13        2.83        5.94      8.52 o 
  -2   8  13       54.55       53.47      7.98 o 
  -1   8  13       98.27       91.36     18.06 o 
   0   8  13        1.02        6.71      7.17 o 
   1   8  13        0.12        2.83      9.31 o 
   2   8  13       11.08       12.70      6.65 o 
   3   8  13       91.65      101.53      8.76 o 
   4   8  13       69.52       66.43      8.23 o 
   5   8  13        0.57       -6.53      6.53 o 
  -7   9  13        0.73       -5.33     10.57 o 
  -6   9  13        0.40       -3.22      7.77 o 
  -5   9  13       47.46       46.50     14.19 o 
  -4   9  13       14.92       15.51     22.12 o 
  -3   9  13       55.00       28.22     17.64 o 
  -2   9  13        2.18       -3.23      5.94 o 
  -1   9  13        3.90       -2.46      6.32 o 
   0   9  13       34.39       39.76      7.59 o 
   1   9  13        9.40        2.36      6.79 o 
   2   9  13       10.23        3.48      6.92 o 
   3   9  13       13.69       11.11      7.46 o 
  -5  10  13        9.07       27.30     12.07 o 
  -4  10  13       18.32       34.38     19.27 o 
  -3  10  13       76.30       78.39     10.14 o 
  -2  10  13       21.84       24.74      9.56 o 
  -1  10  13        1.09        7.25     19.08 o 
   0  10  13        0.65        6.38     11.83 o 
   1  10  13       11.87        2.35      7.52 o 
 -11   0  14        7.14       23.99     15.05 o 
 -10   0  14       17.85       11.62     10.58 o 
  -9   0  14       31.20       47.77     15.99 o 
  -8   0  14       96.78       52.67     19.19 o 
  -7   0  14      124.87      145.47     14.25 o 
  -6   0  14     1125.77     1280.03     38.64 o 
  -5   0  14     3393.29     3331.90     63.06 o 
  -4   0  14      107.23      105.34     11.01 o 
  -3   0  14       49.08       75.81      3.74 o 
  -2   0  14       59.48       53.70     21.55 o 
  -1   0  14       27.24       24.33     19.85 o 
   0   0  14       58.66       50.50     12.27 o 
   1   0  14      274.31      210.45     36.81 o 
   2   0  14      196.15      178.94     27.40 o 
   3   0  14      316.53      289.63     27.67 o 
   4   0  14      400.46      410.05     30.36 o 
   5   0  14        0.10       -7.85     16.79 o 
   6   0  14        0.04       -9.27      9.27 o 
   7   0  14       18.42        8.82      7.12 o 
   8   0  14        0.18        4.26     10.61 o 
 -11   1  14       41.72       59.32      9.77 o 
 -10   1  14       24.52       20.03      7.64 o 
  -9   1  14       59.31       73.85      8.81 o 
  -8   1  14       70.64       55.27     15.73 o 
  -7   1  14       75.51       81.67     10.77 o 
  -6   1  14       75.31      134.38      8.98 o 
  -5   1  14       67.87      129.42      7.56 o 
  -4   1  14      410.11      406.73     17.10 o 
  -3   1  14      614.92      608.09     11.08 o 
  -2   1  14       23.32       24.81      9.71 o 
  -1   1  14       72.85       41.15      9.07 o 
   0   1  14      230.01      233.30     15.81 o 
   1   1  14       28.90       24.93      7.67 o 
   2   1  14      157.52       88.21     10.32 o 
   3   1  14      242.57      243.68     16.81 o 
   4   1  14       28.65       15.36      7.46 o 
   5   1  14        2.60       -2.77      3.78 o 
   6   1  14       32.14       32.71      4.21 o 
   7   1  14       15.20       12.10      4.82 o 
   8   1  14       12.41       11.04     15.86 o 
 -11   2  14      128.08      127.67     18.30 o 
 -10   2  14       17.48       21.03      8.09 o 
  -9   2  14        9.17        3.85     17.02 o 
  -8   2  14       15.51       31.53      9.89 o 
  -7   2  14      699.79      681.93     27.10 o 
  -6   2  14      467.93      488.51     13.56 o 
  -5   2  14       13.99        9.19      5.42 o 
  -4   2  14     1099.05     1060.50     35.82 o 
  -3   2  14       67.89       72.13     10.45 o 
  -2   2  14      605.15      590.98     12.80 o 
  -1   2  14       25.29       27.55      8.30 o 
   0   2  14        0.03       -2.49      6.78 o 
   1   2  14       20.49       20.06      8.83 o 
   2   2  14        0.02        0.95      6.63 o 
   3   2  14        0.98        8.77      6.46 o 
   4   2  14       64.16       64.51      7.17 o 
   5   2  14       35.10       25.73      5.64 o 
   6   2  14      115.53      116.66     11.94 o 
   7   2  14        1.37        1.60      6.96 o 
 -11   3  14        3.71        1.89     14.44 o 
 -10   3  14       24.94       28.96     26.68 o 
  -9   3  14       63.47       58.06     16.92 o 
  -8   3  14      169.02      146.85     19.93 o 
  -7   3  14      205.48      224.21     17.70 o 
  -6   3  14       49.40       41.37     10.53 o 
  -5   3  14        4.64       -6.29      6.29 o 
  -4   3  14       19.94       21.63      6.19 o 
  -3   3  14      865.48      913.99     18.58 o 
  -2   3  14      648.72      675.47     24.45 o 
  -1   3  14        5.41       14.68      3.30 o 
   0   3  14       15.62       10.82      5.51 o 
   1   3  14       64.84       58.28      9.19 o 
   2   3  14       18.40       11.95      6.24 o 
   3   3  14        4.05        4.67      4.50 o 
   4   3  14        3.44       -1.61      5.46 o 
   5   3  14       59.96       56.29      7.33 o 
   6   3  14        0.08        2.22      7.64 o 
   7   3  14        1.96        1.40      7.20 o 
 -10   4  14       18.46      -11.03     14.31 o 
  -9   4  14       11.15        4.86     17.96 o 
  -8   4  14      164.03      187.88     19.97 o 
  -7   4  14       23.67       17.89     19.28 o 
  -6   4  14        2.51       -3.05      9.31 o 
  -5   4  14       20.70       15.14      7.41 o 
  -4   4  14       68.94       42.60      8.27 o 
  -3   4  14      175.05      154.59      9.29 o 
  -2   4  14       25.84       23.39      5.53 o 
  -1   4  14      202.06      172.78     12.65 o 
   0   4  14       16.09       14.15      5.39 o 
   1   4  14       50.65       53.68      6.33 o 
   2   4  14      110.82      103.13      8.31 o 
   3   4  14       20.49       17.27      6.55 o 
   4   4  14       61.50       55.24      4.83 o 
   5   4  14       76.17       73.80      5.87 o 
   6   4  14       18.75       27.21      5.41 o 
   7   4  14       59.05       48.11      9.54 o 
  -9   5  14       40.55       41.40     20.26 o 
  -8   5  14       17.22       32.60     15.27 o 
  -7   5  14       13.71        6.29      8.13 o 
  -6   5  14        7.10       13.48      5.87 o 
  -5   5  14       35.32       31.70      9.89 o 
  -4   5  14        2.83        1.82      6.65 o 
  -3   5  14       41.93       54.87      7.20 o 
  -2   5  14      123.78      103.03     12.31 o 
  -1   5  14        0.10        1.36      5.33 o 
   0   5  14        2.07        2.97      8.83 o 
   1   5  14        1.74       -3.31      3.31 o 
   2   5  14       53.05       58.03      6.04 o 
   3   5  14       20.08       14.35      4.43 o 
   4   5  14        1.57        0.66      4.44 o 
   5   5  14        2.52        9.24      5.01 o 
   6   5  14       18.85       17.41      5.78 o 
  -9   6  14        0.80       -0.07     25.82 o 
  -8   6  14       84.53       77.62      9.16 o 
  -7   6  14        0.05        4.15      6.60 o 
  -6   6  14      132.38      141.50     17.40 o 
  -5   6  14       29.70       28.59      6.22 o 
  -4   6  14        2.82       -4.88      5.74 o 
  -3   6  14        1.66       -2.03      4.90 o 
  -2   6  14      110.37      104.35     13.16 o 
  -1   6  14       27.16       18.15     12.64 o 
   0   6  14       45.86       35.56     12.33 o 
   1   6  14        2.62        1.88      4.53 o 
   2   6  14        8.02        5.04      4.75 o 
   3   6  14        7.23       10.36      5.20 o 
   4   6  14        1.29        0.16      5.05 o 
   5   6  14        0.10       -0.17      7.05 o 
   6   6  14       12.62       13.17     21.49 o 
  -8   7  14        7.54       11.28      7.41 o 
  -7   7  14       11.24        4.80      7.02 o 
  -6   7  14        0.03        1.46      6.74 o 
  -5   7  14       44.89       35.50     16.20 o 
  -4   7  14        0.66       -5.86      5.86 o 
  -3   7  14        0.61       -2.69      9.46 o 
  -2   7  14       31.64       40.67     10.60 o 
  -1   7  14        3.40        3.59      9.25 o 
   0   7  14        0.41        2.25      9.39 o 
   1   7  14       64.84       55.73      8.38 o 
   2   7  14       15.37        3.87      5.54 o 
   3   7  14        9.76        4.41      5.68 o 
   4   7  14        2.41       -4.25      5.78 o 
   5   7  14        5.09        1.28     10.47 o 
  -7   8  14        8.97        8.18      7.68 o 
  -6   8  14       34.83       35.92      8.32 o 
  -5   8  14       20.12       37.29      8.76 o 
  -4   8  14      144.85      161.78     14.00 o 
  -3   8  14        3.54       12.00     16.07 o 
  -2   8  14       41.76       50.76      6.94 o 
  -1   8  14       11.90       35.20     19.61 o 
   1   8  14        6.85       16.73      9.53 o 
   2   8  14        1.19       -5.64      5.64 o 
   3   8  14       25.38       17.09      6.74 o 
  -5   9  14       22.93       24.52      8.26 o 
  -4   9  14       24.62       53.95     31.30 o 
  -3   9  14       15.48       23.77     16.48 o 
  -2   9  14        7.19       18.98     17.54 o 
  -1   9  14        9.60        0.85      6.63 o 
   0   9  14        2.38        3.57      8.91 o 
   1   9  14       68.30       71.86      8.39 o 
   2   9  14       50.14       37.26      7.88 o 
 -11   1  15       22.76       19.46      9.46 o 
 -10   1  15        0.06        0.64      9.47 o 
  -9   1  15       18.98       71.76     29.73 o 
  -8   1  15       54.06       52.02     10.72 o 
  -7   1  15      502.77      544.91     18.29 o 
  -6   1  15        0.79       36.21      5.43 o 
  -5   1  15      701.72      692.00     17.02 o 
  -4   1  15      146.91      154.16      6.09 o 
  -3   1  15        3.01        9.83      6.63 o 
  -2   1  15       67.60       78.42     16.96 o 
  -1   1  15      261.14      278.83     16.31 o 
   0   1  15       29.72       30.04      9.88 o 
   1   1  15       46.84       52.20     11.73 o 
   2   1  15       30.47       35.98     10.08 o 
   4   1  15      159.65      161.42     21.65 o 
   5   1  15       24.92       15.31     11.22 o 
   6   1  15       32.56       26.49     21.49 o 
   7   1  15        3.32       -7.89     12.07 o 
 -10   2  15        0.50       15.23     17.96 o 
  -9   2  15        1.04        6.03     12.53 o 
  -8   2  15        7.17       12.89     11.63 o 
  -7   2  15       22.15       36.13      8.83 o 
  -6   2  15      172.09      178.95      9.45 o 
  -5   2  15       11.89       10.52      4.59 o 
  -4   2  15      380.36      401.83     22.98 o 
  -3   2  15       26.25       38.36      5.77 o 
  -2   2  15      102.17      113.36     17.54 o 
  -1   2  15       67.18       63.93      9.72 o 
   0   2  15      205.32      174.11     15.70 o 
   1   2  15        0.37        6.37      8.53 o 
   2   2  15       32.43       41.02      9.69 o 
   3   2  15        4.71       22.31     10.24 o 
   4   2  15        2.69       -9.39      9.39 o 
   5   2  15       32.06       13.31     11.81 o 
   6   2  15        5.94       -6.50     12.18 o 
 -10   3  15       74.68       51.93      9.65 o 
  -9   3  15       13.86       13.50     17.48 o 
  -8   3  15      270.61      337.00     17.78 o 
  -7   3  15        2.70        1.11      5.56 o 
  -6   3  15       25.72       14.83     13.32 o 
  -5   3  15       75.60       74.51      7.21 o 
  -4   3  15       18.27        9.15      5.27 o 
  -3   3  15        0.18        4.64      5.90 o 
  -2   3  15        2.01       17.35     10.25 o 
  -1   3  15       13.76       15.61      7.77 o 
   0   3  15      115.73      117.38     21.56 o 
   1   3  15       30.33       54.19     15.41 o 
   2   3  15       21.84       36.41      8.09 o 
   3   3  15       21.46       10.24      7.58 o 
   4   3  15       31.38       37.32     13.10 o 
   5   3  15       27.54       17.96     12.76 o 
   6   3  15       21.74        1.43     15.99 o 
  -8   4  15        0.17        2.31      7.72 o 
  -7   4  15      102.23       73.70      7.45 o 
  -6   4  15       48.50       47.96     13.45 o 
  -5   4  15       15.15        4.79      8.47 o 
  -4   4  15       12.32       13.05      8.42 o 
  -3   4  15       48.93       46.08      6.46 o 
  -2   4  15      181.33      129.71     13.45 o 
  -1   4  15      216.90      201.46     13.02 o 
   0   4  15        0.85        0.22      8.54 o 
   1   4  15        9.95       12.73      5.03 o 
   2   4  15       16.57        8.84      5.14 o 
   3   4  15       15.13        7.81      6.34 o 
   4   4  15       16.81       16.81      6.36 o 
   5   4  15       81.67       99.58     10.53 o 
   6   4  15        0.19        4.26     15.05 o 
  -9   5  15       57.67       37.85     19.32 o 
  -8   5  15        7.76       11.09     22.03 o 
  -7   5  15       72.50       46.67     17.67 o 
  -6   5  15       17.44       11.98      8.41 o 
  -5   5  15      101.29      103.37     16.11 o 
  -4   5  15       15.60       17.36     20.17 o 
  -3   5  15        7.49        4.30      7.73 o 
  -2   5  15        9.00        8.38      5.05 o 
  -1   5  15       64.36       47.94      9.83 o 
   0   5  15       76.69       97.99      9.10 o 
   1   5  15        7.23        4.34      5.92 o 
   2   5  15       90.37       84.43      8.44 o 
   3   5  15        5.72        0.31      6.62 o 
   4   5  15       19.69       17.51      7.52 o 
   5   5  15      127.89      136.80     12.38 o 
  -8   6  15        0.02        2.48     24.32 o 
  -7   6  15        2.66        9.22     10.18 o 
  -6   6  15       97.25      101.05     17.35 o 
  -5   6  15       24.72       26.82     13.72 o 
  -4   6  15        0.31       -4.00     15.79 o 
  -3   6  15        2.22        2.22     17.16 o 
  -2   6  15       68.25       51.77     10.33 o 
  -1   6  15        0.23        1.12      7.00 o 
   0   6  15       12.92        4.63      4.15 o 
   1   6  15       29.33       22.76      7.35 o 
   2   6  15       10.68       13.40      7.34 o 
   3   6  15        0.00       -7.08      7.08 o 
   4   6  15        9.89       -2.98      7.67 o 
  -7   7  15        3.62       14.34      7.13 o 
  -6   7  15        0.81       12.91      6.95 o 
  -5   7  15        2.57        2.01      9.62 o 
  -4   7  15       85.33       67.40      8.04 o 
  -3   7  15        1.58        4.99     15.40 o 
  -2   7  15        0.19        8.99     12.37 o 
  -1   7  15      108.54      124.45     20.53 o 
   0   7  15        7.56       16.26      7.26 o 
   1   7  15       96.72      106.39      8.08 o 
   2   7  15        1.19        5.65      8.23 o 
   3   7  15        0.03       -2.30      8.13 o 
  -6   8  15        4.76        7.71      7.33 o 
  -5   8  15        0.02       17.29     20.73 o 
  -4   8  15        9.56       26.94      7.50 o 
  -3   8  15        2.30       22.95     18.54 o 
  -2   8  15      112.75      102.23     12.19 o 
  -1   8  15        8.47        3.40      5.75 o 
   0   8  15       37.51       31.19      9.12 o 
   1   8  15       18.03       29.29     12.36 o 
   2   8  15       15.88       24.70      6.52 o 
 -10   0  16       87.25       70.39     14.24 o 
  -9   0  16       11.61       10.44      9.85 o 
  -8   0  16       10.03       40.57     41.11 o 
  -7   0  16       10.60       17.20     11.27 o 
  -6   0  16      195.53      171.51     12.48 o 
  -5   0  16       72.61       51.85      7.35 o 
  -4   0  16        0.99        9.46      8.31 o 
  -3   0  16       38.71       88.03     25.17 o 
  -2   0  16        0.65       42.06     21.70 o 
  -1   0  16        4.54        7.94     10.18 o 
   0   0  16       21.37       27.82     10.61 o 
   1   0  16        1.48       22.38     36.94 o 
   2   0  16      167.43      113.45     14.95 o 
   4   0  16       26.91       -6.23      9.88 o 
   5   0  16       57.71       42.99     24.18 o 
 -10   1  16        2.42       54.86     27.41 o 
  -9   1  16        0.87       68.18     29.15 o 
  -8   1  16       61.48       57.69     21.42 o 
  -7   1  16       90.37       89.73      9.85 o 
  -6   1  16       18.06       19.12     14.87 o 
  -5   1  16        3.76       13.70      7.85 o 
  -4   1  16        7.56       16.67      4.06 o 
  -3   1  16       18.54       38.49     10.19 o 
  -2   1  16      236.93      312.49     17.80 o 
  -1   1  16       98.06       97.28     15.47 o 
   0   1  16        1.70       34.79     10.76 o 
   1   1  16        4.84       12.94     11.85 o 
   2   1  16      135.96       96.49     11.35 o 
   3   1  16        1.00        3.04      7.51 o 
   4   1  16       19.07       12.76     10.88 o 
   5   1  16       55.37       50.13     16.72 o 
  -9   2  16        1.98       87.23     27.16 o 
  -8   2  16        5.82        4.94     19.78 o 
  -7   2  16      104.84       95.93     13.73 o 
  -6   2  16       11.22        4.76     10.03 o 
  -5   2  16      144.51      140.92     13.23 o 
  -4   2  16       32.96       47.76     10.32 o 
  -3   2  16       22.22       44.64     11.61 o 
  -2   2  16       29.36       32.91      9.42 o 
  -1   2  16        0.59       17.27      8.47 o 
   0   2  16       69.74      112.13     23.35 o 
   1   2  16       64.29       63.16      9.94 o 
   2   2  16      248.29      284.77     19.23 o 
   3   2  16        9.22        9.14      7.93 o 
   4   2  16      159.85      152.84     18.12 o 
   5   2  16       33.02       14.98     12.72 o 
  -9   3  16       62.68       65.16     15.09 o 
  -8   3  16        0.36        4.73     14.76 o 
  -7   3  16       25.26       16.26      6.01 o 
  -6   3  16        0.48        2.64     12.91 o 
  -5   3  16        0.83       11.78      9.84 o 
  -4   3  16       12.46       20.01     12.22 o 
  -3   3  16       49.62       85.08      7.46 o 
  -2   3  16        7.39       24.13      9.19 o 
  -1   3  16      138.60      276.49     27.90 o 
   0   3  16       69.94      204.66     25.95 o 
   1   3  16      114.48      175.85     27.27 o 
   2   3  16        0.51       11.99      9.54 o 
   3   3  16       19.16       34.69     12.39 o 
   4   3  16       32.74        6.27     10.52 o 
   5   3  16        2.91       -5.53     12.43 o 
  -8   4  16       68.59       52.42     10.97 o 
  -7   4  16        9.66       -1.29      5.66 o 
  -6   4  16       13.01        6.59     11.66 o 
  -5   4  16       77.17       60.37      6.19 o 
  -4   4  16       78.82      118.18     10.78 o 
  -3   4  16      375.18      405.07     15.89 o 
  -2   4  16        2.94       15.12      7.07 o 
  -1   4  16       23.38       25.18     10.14 o 
   0   4  16        2.15        6.70      9.70 o 
   1   4  16       32.98       38.42     11.08 o 
   2   4  16       33.21       49.24      9.33 o 
   3   4  16        2.11        3.36     11.59 o 
   4   4  16        1.53       -0.72     11.54 o 
  -8   5  16        1.95       -9.63     10.05 o 
  -7   5  16        0.00      -10.30     16.48 o 
  -6   5  16        0.79       -2.45      8.06 o 
  -5   5  16        9.99       13.24     13.57 o 
  -4   5  16      125.56      122.59     23.35 o 
  -3   5  16        9.11       26.03     22.61 o 
  -2   5  16      113.90      111.95     11.59 o 
  -1   5  16        1.35        0.01      5.57 o 
   0   5  16        7.10        5.44      5.76 o 
   1   5  16       17.43        7.40     10.31 o 
   2   5  16       10.48       -3.22     10.73 o 
   3   5  16        0.90       -7.62     11.19 o 
   4   5  16        0.01       -0.79     11.95 o 
  -7   6  16        0.36       -0.53     14.75 o 
  -6   6  16        4.87       14.64      9.15 o 
  -5   6  16       52.16       84.34     26.53 o 
  -4   6  16        0.37       -0.47     14.13 o 
  -3   6  16       24.41       16.93     15.90 o 
  -2   6  16       49.43       43.06     10.86 o 
  -1   6  16        8.58        9.85     19.40 o 
   0   6  16        2.34        7.73     18.36 o 
   2   6  16        4.64       -0.08      7.17 o 
   3   6  16        4.61       -9.27     11.59 o 
  -6   7  16       93.59      109.30     11.63 o 
  -5   7  16        0.26       13.49     15.01 o 
  -4   7  16        0.28        8.94     15.67 o 
  -3   7  16       32.03       38.00      6.61 o 
  -2   7  16       29.58       46.29     15.38 o 
  -1   7  16       78.29       89.24     14.57 o 
  -2   8  16        4.60      119.56     48.90 o 
  -9   1  17        9.99        2.91     10.33 o 
  -8   1  17        7.73       23.84     28.83 o 
  -7   1  17        6.19       -6.20      6.79 o 
  -6   1  17        5.01        4.95     12.94 o 
  -5   1  17        3.20       13.65     12.71 o 
  -4   1  17        3.82       44.75     16.60 o 
  -3   1  17       10.85       73.12     17.65 o 
  -2   1  17       61.49      133.23     19.05 o 
  -1   1  17       34.59       95.09     16.33 o 
   0   1  17       28.01      106.75     18.80 o 
   1   1  17       16.62      141.02     24.06 o 
   4   1  17       59.67       44.61     11.47 o 
  -8   2  17        2.42       16.43     20.76 o 
  -7   2  17       32.51       39.88     13.71 o 
  -6   2  17       16.35       17.62     17.04 o 
  -5   2  17       41.34       54.76     14.85 o 
  -4   2  17       42.90       71.83     18.79 o 
  -3   2  17       29.52       36.93     11.65 o 
  -2   2  17        3.17        5.81     12.99 o 
  -1   2  17        0.04       34.52     12.06 o 
   0   2  17        9.42       89.49     16.97 o 
   1   2  17        4.69       74.96     30.90 o 
   2   2  17        2.07       11.19      8.56 o 
   3   2  17        0.74        0.06     10.65 o 
   4   2  17        0.15       -2.26     11.90 o 
  -8   3  17       37.12       38.12     15.67 o 
  -7   3  17        8.73       56.69     39.23 o 
  -6   3  17        4.34       15.15     18.15 o 
  -5   3  17        2.04        5.86      5.40 o 
  -4   3  17        3.37       55.76     31.02 o 
  -3   3  17       44.48       76.30     28.06 o 
  -2   3  17        0.83       20.74     10.12 o 
  -1   3  17        0.18       20.73     18.27 o 
   0   3  17        7.10       63.79     20.61 o 
   1   3  17       39.43       45.98     15.14 o 
   2   3  17       56.41       46.10      9.85 o 
   3   3  17       13.53        2.49     11.69 o 
  -7   4  17        9.33        6.85      7.78 o 
  -6   4  17        2.13        5.73      4.66 o 
  -5   4  17       34.28       57.62     42.72 o 
  -4   4  17       24.61       46.34     11.48 o 
  -3   4  17       30.48       54.13     26.18 o 
  -2   4  17       76.42       68.65     12.34 o 
  -1   4  17       10.15       18.28     23.19 o 
   0   4  17       39.08       51.54     22.61 o 
   1   4  17        1.68       26.99     21.25 o 
   2   4  17       33.27       21.27     12.90 o 
   3   4  17        3.68       -2.37     11.42 o 
  -6   5  17        2.66       -0.55      7.93 o 
  -5   5  17       11.78       14.77     16.26 o 
  -4   5  17       64.44       77.37     23.58 o 
  -3   5  17       28.39       21.60      7.38 o 
  -2   5  17        1.41       21.84     37.13 o 
   0   5  17        4.64        6.53     10.11 o 
   2   5  17       10.33        8.71     11.86 o 
  -5   6  17        1.37       23.64     27.36 o 
  -4   6  17       19.49       37.07     31.68 o 
  -3   6  17        1.92       44.02     57.77 o 
  -2   6  17       18.79       27.76     28.07 o 
  -1   6  17       29.79       29.81     31.09 o 
   0   6  17        5.48       24.41     33.11 o 
   1   6  17        2.82      -13.70     13.70 o 
  -7   0  18        9.76      112.31     38.96 o 
  -6   0  18       71.55      287.21     52.39 o 
  -5   0  18       12.34      225.42     46.75 o 
  -4   0  18       15.19       68.50     24.02 o 
  -3   0  18       58.47      215.88     35.04 o 
  -2   0  18      121.52      111.33     14.40 o 
  -1   0  18       49.82      236.50     32.87 o 
   0   0  18       46.19      100.75     31.97 o 
   2   0  18        8.61       32.62     14.37 o 
  -7   1  18       22.82        6.74     15.98 o 
  -6   1  18       53.09       49.34     37.07 o 
  -5   1  18        2.43       51.72     17.84 o 
  -4   1  18        2.53       86.60     18.37 o 
  -3   1  18       91.79      248.80     25.06 o 
  -2   1  18        6.46       82.42     23.76 o 
  -1   1  18       65.45      288.02     22.74 o 
   0   1  18        4.72      104.71     22.49 o 
   2   1  18       50.36       49.75     10.54 o 
  -7   2  18       36.78      100.27     28.76 o 
  -6   2  18        7.58       30.36     37.35 o 
  -5   2  18        0.31        2.96     39.76 o 
  -4   2  18       99.50      100.33     18.26 o 
  -3   2  18       39.05      163.42     35.67 o 
  -2   2  18       90.44       97.68     13.04 o 
  -1   2  18       36.74      265.72     28.22 o 
   1   2  18        1.56       83.56     31.97 o 
   2   2  18        2.59       14.31      8.58 o 
  -6   3  18        7.05       29.52     15.71 o 
  -5   3  18       34.81       71.48     32.11 o 
  -4   3  18       23.21       58.13     15.74 o 
  -3   3  18        1.06      118.49     42.18 o 
  -2   3  18       11.80       30.58     22.84 o 
  -1   3  18       16.38       34.43     22.30 o 
   0   3  18        0.22       68.51     30.09 o 
   1   3  18       20.15       25.23      8.69 o 
  -5   4  18       30.33       45.84     16.16 o 
  -4   4  18       90.65      169.32     56.02 o 
  -3   4  18        0.28       15.33     15.52 o 
  -2   4  18       19.23       12.22     15.09 o 
  -1   4  18        9.00       86.32     25.13 o 
   0   4  18        0.83       16.79     20.42 o 
   1   4  18       12.55       18.81     16.66 o 
  -3   5  18        1.03       32.47     23.99 o 
  -2   5  18        0.22       29.76     33.67 o 
  -5   1  19       44.13      330.20     59.11 o 
  -4   1  19       84.21      278.37     29.42 o 
  -3   1  19       40.31      312.20     29.83 o 
  -2   1  19       28.06      253.54     28.15 o 
  -1   1  19       51.86      359.84     24.42 o 
  -4   2  19       17.79       58.15     15.50 o 
  -3   2  19        0.33      123.27     29.11 o 
  -2   2  19        8.43      118.22     40.30 o 
                                                 
